# Supplementary material for: Rotation of the c‐Ring Promotes the Curvature Sorting of Monomeric ATP Synthases
Source: Adv Sci (Weinh). 2023 Sep 13;10(31):2301606. doi: 10.1002/advs.202301606 (PMC10625105; doi:10.1002/advs.202301606)
Supplement: Supplementary file 6 — Supporting Archive 2 [file ADVS-10-2301606-s001.zip]

Archive with 28 entries (25 files):
- SuppArchive1/
- SuppArchive1/ATPase_rest.itp
- __MACOSX/
- __MACOSX/SuppArchive1/
- __MACOSX/SuppArchive1/._ATPase_rest.itp
- SuppArchive1/ATPase_rotor.itp
- __MACOSX/SuppArchive1/._ATPase_rotor.itp
- SuppArchive1/index.ndx
- __MACOSX/SuppArchive1/._index.ndx
- SuppArchive1/martini_v3.0.0.itp
- __MACOSX/SuppArchive1/._martini_v3.0.0.itp
- SuppArchive1/martini_v3.0.0_ions_v1.itp
- __MACOSX/SuppArchive1/._martini_v3.0.0_ions_v1.itp
- SuppArchive1/martini_v3.0.0_phospholipids_v1.itp
- __MACOSX/SuppArchive1/._martini_v3.0.0_phospholipids_v1.itp
- SuppArchive1/martini_v3.0.0_solvents_v1.itp
- __MACOSX/SuppArchive1/._martini_v3.0.0_solvents_v1.itp
- SuppArchive1/md.mdp
- __MACOSX/SuppArchive1/._md.mdp
- SuppArchive1/Note
- __MACOSX/SuppArchive1/._Note
- SuppArchive1/plumed_tor.dat
- __MACOSX/SuppArchive1/._plumed_tor.dat
- SuppArchive1/start.gro
- __MACOSX/SuppArchive1/._start.gro
- SuppArchive1/topol.top
- __MACOSX/SuppArchive1/._topol.top
- __MACOSX/._SuppArchive1
