# Supplementary material for: Rotation of the c‐Ring Promotes the Curvature Sorting of Monomeric ATP Synthases
Source: Adv Sci (Weinh). 2023 Sep 13;10(31):2301606. doi: 10.1002/advs.202301606 (PMC10625105; doi:10.1002/advs.202301606)
Supplement: Supplementary file 6 — Supporting Archive 2 [file ADVS-10-2301606-s001.zip › SuppArchive1/ATPase_rest.itp]

; This file was generated using the following command:
; /usr/local/bin/martinize2 -f 6vwk.pdb -o topol.top -x FOcg.pdb -ff martini304 -dssp dssp -ff-dir /data/manel/martini3/martini3-protein/force_fields/ -map-dir /data/manel/martini3/martini3-protein/mappings/ -elastic -merge I,J,L,M,N,O,P,Q,R,S -merge X,Y,a
; martinize with vermouth 0.5.2.dev8
; The following sequence of secondary structure 
; was used for the full system:
; CHHHHHHHHHHHHHHHHHHHHHHHHHHHHHHHHHHHHHHCGGGHHHHHHHHHHHHHHHHHHHHHHHHHHHHIIIIICCHHHHHHHHHHHHHHHHHHHHHHHHHHHHHHHHHHHHHHSTTCHHHHHHHHHHHHHHHHHHHHHHHHHHHHIIIIICCHHHHHHHHHHHHHHHHHHHHHHHHHHHHHHHHHHHHHHCGGGHHHHHHHHHHHHHHHHHHHHHHHHHHHHIIIIICCHHHHHHHHHHHHHHHHHHHHHHHHHHHHHHHHHHHHHHCGGGHHHHHHHHHHHHHHHHHHHHHHHHHHHIIIIIICCHHHHHHHHHHHHHHHHHHHHHHHHHHHHHHHHHHHHHHCGGGHHHHHHHHHHHHHHHHHHHHHHHHHHHHIIIIICCCHHHHHHHHHHHHHHHHHHHHHHHHHHHHHHHHHHHHHCTTCHHHHHHHHHHHHHHHHHHHHHHHHHHHIIIIIICCHHHHHHHHHHHHHHHHHHHHHHHHHHHHHHHHHHHHHHCTTCHHHHHHHHHHHHHHHHHHHHHHHHHHHHIIIIICCHHHHHHHHHHHHHHHHHHHHHHHHHHHHHHHHHHHHHHCGGGHHHHHHHHHHHHHHHHHHHHHHHHHHHIIIIIICCHHHHHHHHHHHHHHHHHHHHHHHHHHHHHHHHHHHHHHCTTCHHHHHHHHHHHHHHHHHHHHHHHHHHHIIIIICCCHHHHHHHHHHHHHHHHHHHHHHHHHHHHHHHHHHHHHHCGGGHHHHHHHHHHHHHHHTHHHHHHHHHHHHIIIIICCCCCTHHHHHHHHHHHHHHHIIIIIHHHHHHHHHHHHHHHHHHHHTCCCHHHHHHHHHHHHHHHHHHIIIIIHHHHHHHHHHHHHHHHHHHHHHHHCCCCCHHHHHHHHTCCCEEETTTTEECCTTSCCCCSCEEEHHHHHHHHHHHHHHHHHHHHHHHHCCSSSCCHHHHHHHHHHHHHHHHHHHHCCSCCSSHHHHHHHHHHHHHHHHHGGGSCTTHHHHHIIIIICCSCCCCCTTTSHHHHHHHHHHHHHHHHHHHHHHSCTTHHHHHHHSTTTCSGGGHHHHHHHHHHHHHHHHHHHHHHHHHHHHHHHHHHHHHHHHSCHHHHHHHHHHHHHHHHHHHHHHHHHHHHHHHHHHHHHHC

[ moleculetype ]
ATPase_rest  1

[ atoms ]
  1 Q5     1 MET BB    1    1     
  2 C6     1 MET SC1   2  0.0     
  3 P2     2 ASN BB    3  0.0     
  4 SP5    2 ASN SC1   4  0.0     
  5 P2     3 LEU BB    5  0.0     
  6 SC2    3 LEU SC1   6  0.0     
  7 P2     4 ASN BB    7  0.0     
  8 SP5    4 ASN SC1   8  0.0     
  9 SP2    5 ALA BB    9  0.0     
 10 TC3    5 ALA SC1  10  0.0     
 11 P2     6 THR BB   11  0.0     
 12 SP1    6 THR SC1  12  0.0     
 13 P2     7 ILE BB   13  0.0     
 14 SC2    7 ILE SC1  14  0.0     
 15 P2     8 LEU BB   15  0.0     
 16 SC2    8 LEU SC1  16  0.0     
 17 SP1    9 GLY BB   17  0.0     
 18 P2    10 GLN BB   18  0.0     
 19 P5    10 GLN SC1  19  0.0     
 20 SP2   11 ALA BB   20  0.0     
 21 TC3   11 ALA SC1  21  0.0     
 22 P2    12 ILE BB   22  0.0     
 23 SC2   12 ILE SC1  23  0.0     
 24 SP2   13 ALA BB   24  0.0     
 25 TC3   13 ALA SC1  25  0.0     
 26 P2    14 PHE BB   26  0.0     
 27 SC4   14 PHE SC1  27  0.0     
 28 TC5   14 PHE SC2  28  0.0     
 29 TC5   14 PHE SC3  29  0.0     
 30 SP2   15 VAL BB   30  0.0     
 31 SC3   15 VAL SC1  31  0.0     
 32 P2    16 LEU BB   32  0.0     
 33 SC2   16 LEU SC1  33  0.0     
 34 P2    17 PHE BB   34  0.0     
 35 SC4   17 PHE SC1  35  0.0     
 36 TC5   17 PHE SC2  36  0.0     
 37 TC5   17 PHE SC3  37  0.0     
 38 SP2   18 VAL BB   38  0.0     
 39 SC3   18 VAL SC1  39  0.0     
 40 P2    19 LEU BB   40  0.0     
 41 SC2   19 LEU SC1  41  0.0     
 42 P2    20 PHE BB   42  0.0     
 43 SC4   20 PHE SC1  43  0.0     
 44 TC5   20 PHE SC2  44  0.0     
 45 TC5   20 PHE SC3  45  0.0     
 46 P2    21 CYS BB   46  0.0     
 47 TC6   21 CYS SC1  47  0.0     
 48 P2    22 MET BB   48  0.0     
 49 C6    22 MET SC1  49  0.0     
 50 P2    23 LYS BB   50  0.0     
 51 SC3   23 LYS SC1  51  0.0     
 52 SQ4p  23 LYS SC2  52  1.0     
 53 P2    24 TYR BB   53  0.0     
 54 TC4   24 TYR SC1  54  0.0     
 55 TC5   24 TYR SC2  55  0.0     
 56 TC5   24 TYR SC3  56  0.0     
 57 TN6   24 TYR SC4  57  0.0     
 58 SP2   25 VAL BB   58  0.0     
 59 SC3   25 VAL SC1  59  0.0     
 60 P2    26 TRP BB   60  0.0     
 61 TC4   26 TRP SC1  61  0.0 36.0
 62 TN6d  26 TRP SC2  62  0.0 36.0
 63 TC5   26 TRP SC3  63  0.0  0.0
 64 TC5   26 TRP SC4  64  0.0 36.0
 65 TC5   26 TRP SC5  65  0.0 36.0
 66 SP2a  27 PRO BB   66  0.0     
 67 SC3   27 PRO SC1  67  0.0     
 68 SP2a  28 PRO BB   68  0.0     
 69 SC3   28 PRO SC1  69  0.0     
 70 P2    29 LEU BB   70  0.0     
 71 SC2   29 LEU SC1  71  0.0     
 72 P2    30 MET BB   72  0.0     
 73 C6    30 MET SC1  73  0.0     
 74 SP2   31 ALA BB   74  0.0     
 75 TC3   31 ALA SC1  75  0.0     
 76 SP2   32 ALA BB   76  0.0     
 77 TC3   32 ALA SC1  77  0.0     
 78 P2    33 ILE BB   78  0.0     
 79 SC2   33 ILE SC1  79  0.0     
 80 P2    34 GLU BB   80  0.0     
 81 Q5n   34 GLU SC1  81 -1.0     
 82 P2    35 LYS BB   82  0.0     
 83 SC3   35 LYS SC1  83  0.0     
 84 SQ4p  35 LYS SC2  84  1.0     
 85 P2    36 ARG BB   85  0.0     
 86 SC3   36 ARG SC1  86  0.0     
 87 SQ3p  36 ARG SC2  87  1.0     
 88 P2    37 GLN BB   88  0.0     
 89 P5    37 GLN SC1  89  0.0     
 90 P2    38 LYS BB   90  0.0     
 91 SC3   38 LYS SC1  91  0.0     
 92 SQ4p  38 LYS SC2  92  1.0     
 93 P2    39 GLU BB   93  0.0     
 94 Q5n   39 GLU SC1  94 -1.0     
 95 P2    40 ILE BB   95  0.0     
 96 SC2   40 ILE SC1  96  0.0     
 97 SP2   41 ALA BB   97  0.0     
 98 TC3   41 ALA SC1  98  0.0     
 99 P2    42 ASP BB   99  0.0     
100 SQ5n  42 ASP SC1 100 -1.0     
101 SP1   43 GLY BB  101  0.0     
102 P2    44 LEU BB  102  0.0     
103 SC2   44 LEU SC1 103  0.0     
104 SP2   45 ALA BB  104  0.0     
105 TC3   45 ALA SC1 105  0.0     
106 P2    46 SER BB  106  0.0     
107 TP1   46 SER SC1 107  0.0     
108 Q5    47 ALA BB  108   -1     
109 TC3   47 ALA SC1 109  0.0     
110 Q5    48 MET BB  110    1     
111 C6    48 MET SC1 111  0.0     
112 P2    49 ASN BB  112  0.0     
113 SP5   49 ASN SC1 113  0.0     
114 P2    50 LEU BB  114  0.0     
115 SC2   50 LEU SC1 115  0.0     
116 P2    51 ASN BB  116  0.0     
117 SP5   51 ASN SC1 117  0.0     
118 SP2   52 ALA BB  118  0.0     
119 TC3   52 ALA SC1 119  0.0     
120 P2    53 THR BB  120  0.0     
121 SP1   53 THR SC1 121  0.0     
122 P2    54 ILE BB  122  0.0     
123 SC2   54 ILE SC1 123  0.0     
124 P2    55 LEU BB  124  0.0     
125 SC2   55 LEU SC1 125  0.0     
126 SP1   56 GLY BB  126  0.0     
127 P2    57 GLN BB  127  0.0     
128 P5    57 GLN SC1 128  0.0     
129 SP2   58 ALA BB  129  0.0     
130 TC3   58 ALA SC1 130  0.0     
131 P2    59 ILE BB  131  0.0     
132 SC2   59 ILE SC1 132  0.0     
133 SP2   60 ALA BB  133  0.0     
134 TC3   60 ALA SC1 134  0.0     
135 P2    61 PHE BB  135  0.0     
136 SC4   61 PHE SC1 136  0.0     
137 TC5   61 PHE SC2 137  0.0     
138 TC5   61 PHE SC3 138  0.0     
139 SP2   62 VAL BB  139  0.0     
140 SC3   62 VAL SC1 140  0.0     
141 P2    63 LEU BB  141  0.0     
142 SC2   63 LEU SC1 142  0.0     
143 P2    64 PHE BB  143  0.0     
144 SC4   64 PHE SC1 144  0.0     
145 TC5   64 PHE SC2 145  0.0     
146 TC5   64 PHE SC3 146  0.0     
147 SP2   65 VAL BB  147  0.0     
148 SC3   65 VAL SC1 148  0.0     
149 P2    66 LEU BB  149  0.0     
150 SC2   66 LEU SC1 150  0.0     
151 P2    67 PHE BB  151  0.0     
152 SC4   67 PHE SC1 152  0.0     
153 TC5   67 PHE SC2 153  0.0     
154 TC5   67 PHE SC3 154  0.0     
155 P2    68 CYS BB  155  0.0     
156 TC6   68 CYS SC1 156  0.0     
157 P2    69 MET BB  157  0.0     
158 C6    69 MET SC1 158  0.0     
159 P2    70 LYS BB  159  0.0     
160 SC3   70 LYS SC1 160  0.0     
161 SQ4p  70 LYS SC2 161  1.0     
162 P2    71 TYR BB  162  0.0     
163 TC4   71 TYR SC1 163  0.0     
164 TC5   71 TYR SC2 164  0.0     
165 TC5   71 TYR SC3 165  0.0     
166 TN6   71 TYR SC4 166  0.0     
167 SP2   72 VAL BB  167  0.0     
168 SC3   72 VAL SC1 168  0.0     
169 P2    73 TRP BB  169  0.0     
170 TC4   73 TRP SC1 170  0.0 36.0
171 TN6d  73 TRP SC2 171  0.0 36.0
172 TC5   73 TRP SC3 172  0.0  0.0
173 TC5   73 TRP SC4 173  0.0 36.0
174 TC5   73 TRP SC5 174  0.0 36.0
175 SP2a  74 PRO BB  175  0.0     
176 SC3   74 PRO SC1 176  0.0     
177 SP2a  75 PRO BB  177  0.0     
178 SC3   75 PRO SC1 178  0.0     
179 P2    76 LEU BB  179  0.0     
180 SC2   76 LEU SC1 180  0.0     
181 P2    77 MET BB  181  0.0     
182 C6    77 MET SC1 182  0.0     
183 SP2   78 ALA BB  183  0.0     
184 TC3   78 ALA SC1 184  0.0     
185 SP2   79 ALA BB  185  0.0     
186 TC3   79 ALA SC1 186  0.0     
187 P2    80 ILE BB  187  0.0     
188 SC2   80 ILE SC1 188  0.0     
189 P2    81 GLU BB  189  0.0     
190 Q5n   81 GLU SC1 190 -1.0     
191 P2    82 LYS BB  191  0.0     
192 SC3   82 LYS SC1 192  0.0     
193 SQ4p  82 LYS SC2 193  1.0     
194 P2    83 ARG BB  194  0.0     
195 SC3   83 ARG SC1 195  0.0     
196 SQ3p  83 ARG SC2 196  1.0     
197 P2    84 GLN BB  197  0.0     
198 P5    84 GLN SC1 198  0.0     
199 P2    85 LYS BB  199  0.0     
200 SC3   85 LYS SC1 200  0.0     
201 SQ4p  85 LYS SC2 201  1.0     
202 P2    86 GLU BB  202  0.0     
203 Q5n   86 GLU SC1 203 -1.0     
204 P2    87 ILE BB  204  0.0     
205 SC2   87 ILE SC1 205  0.0     
206 SP2   88 ALA BB  206  0.0     
207 TC3   88 ALA SC1 207  0.0     
208 P2    89 ASP BB  208  0.0     
209 SQ5n  89 ASP SC1 209 -1.0     
210 SP1   90 GLY BB  210  0.0     
211 P2    91 LEU BB  211  0.0     
212 SC2   91 LEU SC1 212  0.0     
213 SP2   92 ALA BB  213  0.0     
214 TC3   92 ALA SC1 214  0.0     
215 P2    93 SER BB  215  0.0     
216 TP1   93 SER SC1 216  0.0     
217 SP2   94 ALA BB  217  0.0     
218 TC3   94 ALA SC1 218  0.0     
219 P2    95 GLU BB  219  0.0     
220 Q5n   95 GLU SC1 220 -1.0     
221 P2    96 ARG BB  221  0.0     
222 SC3   96 ARG SC1 222  0.0     
223 SQ3p  96 ARG SC2 223  1.0     
224 Q5    97 ALA BB  224   -1     
225 TC3   97 ALA SC1 225  0.0     
226 Q5   101 GLU BB  226    1     
227 Q5n  101 GLU SC1 227 -1.0     
228 P2   102 ASN BB  228  0.0     
229 SP5  102 ASN SC1 229  0.0     
230 P2   103 MET BB  230  0.0     
231 C6   103 MET SC1 231  0.0     
232 P2   104 THR BB  232  0.0     
233 SP1  104 THR SC1 233  0.0     
234 SP2a 105 PRO BB  234  0.0     
235 SC3  105 PRO SC1 235  0.0     
236 P2   106 GLN BB  236  0.0     
237 P5   106 GLN SC1 237  0.0     
238 P2   107 ASP BB  238  0.0     
239 SQ5n 107 ASP SC1 239 -1.0     
240 P2   108 TYR BB  240  0.0     
241 TC4  108 TYR SC1 241  0.0     
242 TC5  108 TYR SC2 242  0.0     
243 TC5  108 TYR SC3 243  0.0     
244 TN6  108 TYR SC4 244  0.0     
245 P2   109 ILE BB  245  0.0     
246 SC2  109 ILE SC1 246  0.0     
247 SP1  110 GLY BB  247  0.0     
248 P2   111 HIS BB  248  0.0     
249 TC4  111 HIS SC1 249  0.0     
250 TN6d 111 HIS SC2 250  0.0     
251 TN5a 111 HIS SC3 251  0.0     
252 P2   112 HIS BB  252  0.0     
253 TC4  112 HIS SC1 253  0.0     
254 TN6d 112 HIS SC2 254  0.0     
255 TN5a 112 HIS SC3 255  0.0     
256 P2   113 LEU BB  256  0.0     
257 SC2  113 LEU SC1 257  0.0     
258 P2   114 ASN BB  258  0.0     
259 SP5  114 ASN SC1 259  0.0     
260 P2   115 ASN BB  260  0.0     
261 SP5  115 ASN SC1 261  0.0     
262 P2   116 LEU BB  262  0.0     
263 SC2  116 LEU SC1 263  0.0     
264 P2   117 GLN BB  264  0.0     
265 P5   117 GLN SC1 265  0.0     
266 P2   118 LEU BB  266  0.0     
267 SC2  118 LEU SC1 267  0.0     
268 P2   119 ASP BB  268  0.0     
269 SQ5n 119 ASP SC1 269 -1.0     
270 P2   120 LEU BB  270  0.0     
271 SC2  120 LEU SC1 271  0.0     
272 P2   121 ARG BB  272  0.0     
273 SC3  121 ARG SC1 273  0.0     
274 SQ3p 121 ARG SC2 274  1.0     
275 P2   122 THR BB  275  0.0     
276 SP1  122 THR SC1 276  0.0     
277 P2   123 PHE BB  277  0.0     
278 SC4  123 PHE SC1 278  0.0     
279 TC5  123 PHE SC2 279  0.0     
280 TC5  123 PHE SC3 280  0.0     
281 P2   124 SER BB  281  0.0     
282 TP1  124 SER SC1 282  0.0     
283 P2   125 LEU BB  283  0.0     
284 SC2  125 LEU SC1 284  0.0     
285 SP2  126 VAL BB  285  0.0     
286 SC3  126 VAL SC1 286  0.0     
287 P2   127 ASP BB  287  0.0     
288 SQ5n 127 ASP SC1 288 -1.0     
289 SP2a 128 PRO BB  289  0.0     
290 SC3  128 PRO SC1 290  0.0     
291 P2   129 GLN BB  291  0.0     
292 P5   129 GLN SC1 292  0.0     
293 P2   130 ASN BB  293  0.0     
294 SP5  130 ASN SC1 294  0.0     
295 SP2a 131 PRO BB  295  0.0     
296 SC3  131 PRO SC1 296  0.0     
297 SP2a 132 PRO BB  297  0.0     
298 SC3  132 PRO SC1 298  0.0     
299 SP2  133 ALA BB  299  0.0     
300 TC3  133 ALA SC1 300  0.0     
301 P2   134 THR BB  301  0.0     
302 SP1  134 THR SC1 302  0.0     
303 P2   135 PHE BB  303  0.0     
304 SC4  135 PHE SC1 304  0.0     
305 TC5  135 PHE SC2 305  0.0     
306 TC5  135 PHE SC3 306  0.0     
307 P2   136 TRP BB  307  0.0     
308 TC4  136 TRP SC1 308  0.0 36.0
309 TN6d 136 TRP SC2 309  0.0 36.0
310 TC5  136 TRP SC3 310  0.0  0.0
311 TC5  136 TRP SC4 311  0.0 36.0
312 TC5  136 TRP SC5 312  0.0 36.0
313 P2   137 THR BB  313  0.0     
314 SP1  137 THR SC1 314  0.0     
315 P2   138 ILE BB  315  0.0     
316 SC2  138 ILE SC1 316  0.0     
317 P2   139 ASN BB  317  0.0     
318 SP5  139 ASN SC1 318  0.0     
319 P2   140 ILE BB  319  0.0     
320 SC2  140 ILE SC1 320  0.0     
321 P2   141 ASP BB  321  0.0     
322 SQ5n 141 ASP SC1 322 -1.0     
323 P2   142 SER BB  323  0.0     
324 TP1  142 SER SC1 324  0.0     
325 P2   143 MET BB  325  0.0     
326 C6   143 MET SC1 326  0.0     
327 P2   144 PHE BB  327  0.0     
328 SC4  144 PHE SC1 328  0.0     
329 TC5  144 PHE SC2 329  0.0     
330 TC5  144 PHE SC3 330  0.0     
331 P2   145 PHE BB  331  0.0     
332 SC4  145 PHE SC1 332  0.0     
333 TC5  145 PHE SC2 333  0.0     
334 TC5  145 PHE SC3 334  0.0     
335 P2   146 SER BB  335  0.0     
336 TP1  146 SER SC1 336  0.0     
337 SP2  147 VAL BB  337  0.0     
338 SC3  147 VAL SC1 338  0.0     
339 SP2  148 VAL BB  339  0.0     
340 SC3  148 VAL SC1 340  0.0     
341 P2   149 LEU BB  341  0.0     
342 SC2  149 LEU SC1 342  0.0     
343 SP1  150 GLY BB  343  0.0     
344 P2   151 LEU BB  344  0.0     
345 SC2  151 LEU SC1 345  0.0     
346 P2   152 LEU BB  346  0.0     
347 SC2  152 LEU SC1 347  0.0     
348 P2   153 PHE BB  348  0.0     
349 SC4  153 PHE SC1 349  0.0     
350 TC5  153 PHE SC2 350  0.0     
351 TC5  153 PHE SC3 351  0.0     
352 P2   154 LEU BB  352  0.0     
353 SC2  154 LEU SC1 353  0.0     
354 SP2  155 VAL BB  354  0.0     
355 SC3  155 VAL SC1 355  0.0     
356 P2   156 LEU BB  356  0.0     
357 SC2  156 LEU SC1 357  0.0     
358 P2   157 PHE BB  358  0.0     
359 SC4  157 PHE SC1 359  0.0     
360 TC5  157 PHE SC2 360  0.0     
361 TC5  157 PHE SC3 361  0.0     
362 P2   158 ARG BB  362  0.0     
363 SC3  158 ARG SC1 363  0.0     
364 SQ3p 158 ARG SC2 364  1.0     
365 P2   159 SER BB  365  0.0     
366 TP1  159 SER SC1 366  0.0     
367 SP2  160 VAL BB  367  0.0     
368 SC3  160 VAL SC1 368  0.0     
369 SP2  161 ALA BB  369  0.0     
370 TC3  161 ALA SC1 370  0.0     
371 P2   162 LYS BB  371  0.0     
372 SC3  162 LYS SC1 372  0.0     
373 SQ4p 162 LYS SC2 373  1.0     
374 P2   163 LYS BB  374  0.0     
375 SC3  163 LYS SC1 375  0.0     
376 SQ4p 163 LYS SC2 376  1.0     
377 SP2  164 ALA BB  377  0.0     
378 TC3  164 ALA SC1 378  0.0     
379 P2   165 THR BB  379  0.0     
380 SP1  165 THR SC1 380  0.0     
381 P2   166 SER BB  381  0.0     
382 TP1  166 SER SC1 382  0.0     
383 SP1  167 GLY BB  383  0.0     
384 SP2  168 VAL BB  384  0.0     
385 SC3  168 VAL SC1 385  0.0     
386 SP2a 169 PRO BB  386  0.0     
387 SC3  169 PRO SC1 387  0.0     
388 SP1  170 GLY BB  388  0.0     
389 P2   171 LYS BB  389  0.0     
390 SC3  171 LYS SC1 390  0.0     
391 SQ4p 171 LYS SC2 391  1.0     
392 P2   172 PHE BB  392  0.0     
393 SC4  172 PHE SC1 393  0.0     
394 TC5  172 PHE SC2 394  0.0     
395 TC5  172 PHE SC3 395  0.0     
396 P2   173 GLN BB  396  0.0     
397 P5   173 GLN SC1 397  0.0     
398 P2   174 THR BB  398  0.0     
399 SP1  174 THR SC1 399  0.0     
400 SP2  175 ALA BB  400  0.0     
401 TC3  175 ALA SC1 401  0.0     
402 P2   176 ILE BB  402  0.0     
403 SC2  176 ILE SC1 403  0.0     
404 P2   177 GLU BB  404  0.0     
405 Q5n  177 GLU SC1 405 -1.0     
406 P2   178 LEU BB  406  0.0     
407 SC2  178 LEU SC1 407  0.0     
408 SP2  179 VAL BB  408  0.0     
409 SC3  179 VAL SC1 409  0.0     
410 P2   180 ILE BB  410  0.0     
411 SC2  180 ILE SC1 411  0.0     
412 SP1  181 GLY BB  412  0.0     
413 P2   182 PHE BB  413  0.0     
414 SC4  182 PHE SC1 414  0.0     
415 TC5  182 PHE SC2 415  0.0     
416 TC5  182 PHE SC3 416  0.0     
417 SP2  183 VAL BB  417  0.0     
418 SC3  183 VAL SC1 418  0.0     
419 P2   184 ASN BB  419  0.0     
420 SP5  184 ASN SC1 420  0.0     
421 SP1  185 GLY BB  421  0.0     
422 P2   186 SER BB  422  0.0     
423 TP1  186 SER SC1 423  0.0     
424 SP2  187 VAL BB  424  0.0     
425 SC3  187 VAL SC1 425  0.0     
426 P2   188 LYS BB  426  0.0     
427 SC3  188 LYS SC1 427  0.0     
428 SQ4p 188 LYS SC2 428  1.0     
429 P2   189 ASP BB  429  0.0     
430 SQ5n 189 ASP SC1 430 -1.0     
431 P2   190 MET BB  431  0.0     
432 C6   190 MET SC1 432  0.0     
433 P2   191 TYR BB  433  0.0     
434 TC4  191 TYR SC1 434  0.0     
435 TC5  191 TYR SC2 435  0.0     
436 TC5  191 TYR SC3 436  0.0     
437 TN6  191 TYR SC4 437  0.0     
438 P2   192 HIS BB  438  0.0     
439 TC4  192 HIS SC1 439  0.0     
440 TN6d 192 HIS SC2 440  0.0     
441 TN5a 192 HIS SC3 441  0.0     
442 SP1  193 GLY BB  442  0.0     
443 P2   194 LYS BB  443  0.0     
444 SC3  194 LYS SC1 444  0.0     
445 SQ4p 194 LYS SC2 445  1.0     
446 P2   195 SER BB  446  0.0     
447 TP1  195 SER SC1 447  0.0     
448 P2   196 LYS BB  448  0.0     
449 SC3  196 LYS SC1 449  0.0     
450 SQ4p 196 LYS SC2 450  1.0     
451 P2   197 LEU BB  451  0.0     
452 SC2  197 LEU SC1 452  0.0     
453 P2   198 ILE BB  453  0.0     
454 SC2  198 ILE SC1 454  0.0     
455 SP2  199 ALA BB  455  0.0     
456 TC3  199 ALA SC1 456  0.0     
457 SP2a 200 PRO BB  457  0.0     
458 SC3  200 PRO SC1 458  0.0     
459 P2   201 LEU BB  459  0.0     
460 SC2  201 LEU SC1 460  0.0     
461 SP2  202 ALA BB  461  0.0     
462 TC3  202 ALA SC1 462  0.0     
463 P2   203 LEU BB  463  0.0     
464 SC2  203 LEU SC1 464  0.0     
465 P2   204 THR BB  465  0.0     
466 SP1  204 THR SC1 466  0.0     
467 P2   205 ILE BB  467  0.0     
468 SC2  205 ILE SC1 468  0.0     
469 P2   206 PHE BB  469  0.0     
470 SC4  206 PHE SC1 470  0.0     
471 TC5  206 PHE SC2 471  0.0     
472 TC5  206 PHE SC3 472  0.0     
473 SP2  207 VAL BB  473  0.0     
474 SC3  207 VAL SC1 474  0.0     
475 P2   208 TRP BB  475  0.0     
476 TC4  208 TRP SC1 476  0.0 36.0
477 TN6d 208 TRP SC2 477  0.0 36.0
478 TC5  208 TRP SC3 478  0.0  0.0
479 TC5  208 TRP SC4 479  0.0 36.0
480 TC5  208 TRP SC5 480  0.0 36.0
481 SP2  209 VAL BB  481  0.0     
482 SC3  209 VAL SC1 482  0.0     
483 P2   210 PHE BB  483  0.0     
484 SC4  210 PHE SC1 484  0.0     
485 TC5  210 PHE SC2 485  0.0     
486 TC5  210 PHE SC3 486  0.0     
487 P2   211 LEU BB  487  0.0     
488 SC2  211 LEU SC1 488  0.0     
489 P2   212 MET BB  489  0.0     
490 C6   212 MET SC1 490  0.0     
491 P2   213 ASN BB  491  0.0     
492 SP5  213 ASN SC1 492  0.0     
493 P2   214 LEU BB  493  0.0     
494 SC2  214 LEU SC1 494  0.0     
495 P2   215 MET BB  495  0.0     
496 C6   215 MET SC1 496  0.0     
497 P2   216 ASP BB  497  0.0     
498 SQ5n 216 ASP SC1 498 -1.0     
499 P2   217 LEU BB  499  0.0     
500 SC2  217 LEU SC1 500  0.0     
501 P2   218 LEU BB  501  0.0     
502 SC2  218 LEU SC1 502  0.0     
503 SP2a 219 PRO BB  503  0.0     
504 SC3  219 PRO SC1 504  0.0     
505 P2   220 ILE BB  505  0.0     
506 SC2  220 ILE SC1 506  0.0     
507 P2   221 ASP BB  507  0.0     
508 SQ5n 221 ASP SC1 508 -1.0     
509 P2   222 LEU BB  509  0.0     
510 SC2  222 LEU SC1 510  0.0     
511 P2   223 LEU BB  511  0.0     
512 SC2  223 LEU SC1 512  0.0     
513 SP2a 224 PRO BB  513  0.0     
514 SC3  224 PRO SC1 514  0.0     
515 P2   225 TYR BB  515  0.0     
516 TC4  225 TYR SC1 516  0.0     
517 TC5  225 TYR SC2 517  0.0     
518 TC5  225 TYR SC3 518  0.0     
519 TN6  225 TYR SC4 519  0.0     
520 P2   226 ILE BB  520  0.0     
521 SC2  226 ILE SC1 521  0.0     
522 SP2  227 ALA BB  522  0.0     
523 TC3  227 ALA SC1 523  0.0     
524 P2   228 GLU BB  524  0.0     
525 Q5n  228 GLU SC1 525 -1.0     
526 P2   229 HIS BB  526  0.0     
527 TC4  229 HIS SC1 527  0.0     
528 TN6d 229 HIS SC2 528  0.0     
529 TN5a 229 HIS SC3 529  0.0     
530 SP2  230 VAL BB  530  0.0     
531 SC3  230 VAL SC1 531  0.0     
532 P2   231 LEU BB  532  0.0     
533 SC2  231 LEU SC1 533  0.0     
534 SP1  232 GLY BB  534  0.0     
535 P2   233 LEU BB  535  0.0     
536 SC2  233 LEU SC1 536  0.0     
537 SP2a 234 PRO BB  537  0.0     
538 SC3  234 PRO SC1 538  0.0     
539 SP2  235 ALA BB  539  0.0     
540 TC3  235 ALA SC1 540  0.0     
541 P2   236 LEU BB  541  0.0     
542 SC2  236 LEU SC1 542  0.0     
543 P2   237 ARG BB  543  0.0     
544 SC3  237 ARG SC1 544  0.0     
545 SQ3p 237 ARG SC2 545  1.0     
546 SP2  238 VAL BB  546  0.0     
547 SC3  238 VAL SC1 547  0.0     
548 SP2  239 VAL BB  548  0.0     
549 SC3  239 VAL SC1 549  0.0     
550 SP2a 240 PRO BB  550  0.0     
551 SC3  240 PRO SC1 551  0.0     
552 P2   241 SER BB  552  0.0     
553 TP1  241 SER SC1 553  0.0     
554 SP2  242 ALA BB  554  0.0     
555 TC3  242 ALA SC1 555  0.0     
556 P2   243 ASP BB  556  0.0     
557 SQ5n 243 ASP SC1 557 -1.0     
558 SP2  244 VAL BB  558  0.0     
559 SC3  244 VAL SC1 559  0.0     
560 P2   245 ASN BB  560  0.0     
561 SP5  245 ASN SC1 561  0.0     
562 SP2  246 VAL BB  562  0.0     
563 SC3  246 VAL SC1 563  0.0     
564 P2   247 THR BB  564  0.0     
565 SP1  247 THR SC1 565  0.0     
566 P2   248 LEU BB  566  0.0     
567 SC2  248 LEU SC1 567  0.0     
568 P2   249 SER BB  568  0.0     
569 TP1  249 SER SC1 569  0.0     
570 P2   250 MET BB  570  0.0     
571 C6   250 MET SC1 571  0.0     
572 SP2  251 ALA BB  572  0.0     
573 TC3  251 ALA SC1 573  0.0     
574 P2   252 LEU BB  574  0.0     
575 SC2  252 LEU SC1 575  0.0     
576 SP1  253 GLY BB  576  0.0     
577 SP2  254 VAL BB  577  0.0     
578 SC3  254 VAL SC1 578  0.0     
579 P2   255 PHE BB  579  0.0     
580 SC4  255 PHE SC1 580  0.0     
581 TC5  255 PHE SC2 581  0.0     
582 TC5  255 PHE SC3 582  0.0     
583 P2   256 ILE BB  583  0.0     
584 SC2  256 ILE SC1 584  0.0     
585 P2   257 LEU BB  585  0.0     
586 SC2  257 LEU SC1 586  0.0     
587 P2   258 ILE BB  587  0.0     
588 SC2  258 ILE SC1 588  0.0     
589 P2   259 LEU BB  589  0.0     
590 SC2  259 LEU SC1 590  0.0     
591 P2   260 PHE BB  591  0.0     
592 SC4  260 PHE SC1 592  0.0     
593 TC5  260 PHE SC2 593  0.0     
594 TC5  260 PHE SC3 594  0.0     
595 P2   261 TYR BB  595  0.0     
596 TC4  261 TYR SC1 596  0.0     
597 TC5  261 TYR SC2 597  0.0     
598 TC5  261 TYR SC3 598  0.0     
599 TN6  261 TYR SC4 599  0.0     
600 P2   262 SER BB  600  0.0     
601 TP1  262 SER SC1 601  0.0     
602 P2   263 ILE BB  602  0.0     
603 SC2  263 ILE SC1 603  0.0     
604 P2   264 LYS BB  604  0.0     
605 SC3  264 LYS SC1 605  0.0     
606 SQ4p 264 LYS SC2 606  1.0     
607 P2   265 MET BB  607  0.0     
608 C6   265 MET SC1 608  0.0     
609 P2   266 LYS BB  609  0.0     
610 SC3  266 LYS SC1 610  0.0     
611 SQ4p 266 LYS SC2 611  1.0     
612 SP1  267 GLY BB  612  0.0     
613 P2   268 ILE BB  613  0.0     
614 SC2  268 ILE SC1 614  0.0     
615 SP1  269 GLY BB  615  0.0     
616 SP1  270 GLY BB  616  0.0     
617 P2   271 PHE BB  617  0.0     
618 SC4  271 PHE SC1 618  0.0     
619 TC5  271 PHE SC2 619  0.0     
620 TC5  271 PHE SC3 620  0.0     
621 P2   272 THR BB  621  0.0     
622 SP1  272 THR SC1 622  0.0     
623 P2   273 LYS BB  623  0.0     
624 SC3  273 LYS SC1 624  0.0     
625 SQ4p 273 LYS SC2 625  1.0     
626 P2   274 GLU BB  626  0.0     
627 Q5n  274 GLU SC1 627 -1.0     
628 P2   275 LEU BB  628  0.0     
629 SC2  275 LEU SC1 629  0.0     
630 P2   276 THR BB  630  0.0     
631 SP1  276 THR SC1 631  0.0     
632 P2   277 LEU BB  632  0.0     
633 SC2  277 LEU SC1 633  0.0     
634 P2   278 GLN BB  634  0.0     
635 P5   278 GLN SC1 635  0.0     
636 SP2a 279 PRO BB  636  0.0     
637 SC3  279 PRO SC1 637  0.0     
638 P2   280 PHE BB  638  0.0     
639 SC4  280 PHE SC1 639  0.0     
640 TC5  280 PHE SC2 640  0.0     
641 TC5  280 PHE SC3 641  0.0     
642 P2   281 ASN BB  642  0.0     
643 SP5  281 ASN SC1 643  0.0     
644 P2   282 HIS BB  644  0.0     
645 TC4  282 HIS SC1 645  0.0     
646 TN6d 282 HIS SC2 646  0.0     
647 TN5a 282 HIS SC3 647  0.0     
648 P2   283 TRP BB  648  0.0     
649 TC4  283 TRP SC1 649  0.0 36.0
650 TN6d 283 TRP SC2 650  0.0 36.0
651 TC5  283 TRP SC3 651  0.0  0.0
652 TC5  283 TRP SC4 652  0.0 36.0
653 TC5  283 TRP SC5 653  0.0 36.0
654 SP2  284 ALA BB  654  0.0     
655 TC3  284 ALA SC1 655  0.0     
656 P2   285 PHE BB  656  0.0     
657 SC4  285 PHE SC1 657  0.0     
658 TC5  285 PHE SC2 658  0.0     
659 TC5  285 PHE SC3 659  0.0     
660 P2   286 ILE BB  660  0.0     
661 SC2  286 ILE SC1 661  0.0     
662 SP2a 287 PRO BB  662  0.0     
663 SC3  287 PRO SC1 663  0.0     
664 SP2  288 VAL BB  664  0.0     
665 SC3  288 VAL SC1 665  0.0     
666 P2   289 ASN BB  666  0.0     
667 SP5  289 ASN SC1 667  0.0     
668 P2   290 LEU BB  668  0.0     
669 SC2  290 LEU SC1 669  0.0     
670 P2   291 ILE BB  670  0.0     
671 SC2  291 ILE SC1 671  0.0     
672 P2   292 LEU BB  672  0.0     
673 SC2  292 LEU SC1 673  0.0     
674 P2   293 GLU BB  674  0.0     
675 Q5n  293 GLU SC1 675 -1.0     
676 SP1  294 GLY BB  676  0.0     
677 SP2  295 VAL BB  677  0.0     
678 SC3  295 VAL SC1 678  0.0     
679 P2   296 SER BB  679  0.0     
680 TP1  296 SER SC1 680  0.0     
681 P2   297 LEU BB  681  0.0     
682 SC2  297 LEU SC1 682  0.0     
683 P2   298 LEU BB  683  0.0     
684 SC2  298 LEU SC1 684  0.0     
685 P2   299 SER BB  685  0.0     
686 TP1  299 SER SC1 686  0.0     
687 P2   300 LYS BB  687  0.0     
688 SC3  300 LYS SC1 688  0.0     
689 SQ4p 300 LYS SC2 689  1.0     
690 SP2a 301 PRO BB  690  0.0     
691 SC3  301 PRO SC1 691  0.0     
692 SP2  302 VAL BB  692  0.0     
693 SC3  302 VAL SC1 693  0.0     
694 P2   303 SER BB  694  0.0     
695 TP1  303 SER SC1 695  0.0     
696 P2   304 LEU BB  696  0.0     
697 SC2  304 LEU SC1 697  0.0     
698 SP1  305 GLY BB  698  0.0     
699 P2   306 LEU BB  699  0.0     
700 SC2  306 LEU SC1 700  0.0     
701 P2   307 ARG BB  701  0.0     
702 SC3  307 ARG SC1 702  0.0     
703 SQ3p 307 ARG SC2 703  1.0     
704 P2   308 LEU BB  704  0.0     
705 SC2  308 LEU SC1 705  0.0     
706 P2   309 PHE BB  706  0.0     
707 SC4  309 PHE SC1 707  0.0     
708 TC5  309 PHE SC2 708  0.0     
709 TC5  309 PHE SC3 709  0.0     
710 SP1  310 GLY BB  710  0.0     
711 P2   311 ASN BB  711  0.0     
712 SP5  311 ASN SC1 712  0.0     
713 P2   312 MET BB  713  0.0     
714 C6   312 MET SC1 714  0.0     
715 P2   313 TYR BB  715  0.0     
716 TC4  313 TYR SC1 716  0.0     
717 TC5  313 TYR SC2 717  0.0     
718 TC5  313 TYR SC3 718  0.0     
719 TN6  313 TYR SC4 719  0.0     
720 SP2  314 ALA BB  720  0.0     
721 TC3  314 ALA SC1 721  0.0     
722 SP1  315 GLY BB  722  0.0     
723 P2   316 GLU BB  723  0.0     
724 Q5n  316 GLU SC1 724 -1.0     
725 P2   317 LEU BB  725  0.0     
726 SC2  317 LEU SC1 726  0.0     
727 P2   318 ILE BB  727  0.0     
728 SC2  318 ILE SC1 728  0.0     
729 P2   319 PHE BB  729  0.0     
730 SC4  319 PHE SC1 730  0.0     
731 TC5  319 PHE SC2 731  0.0     
732 TC5  319 PHE SC3 732  0.0     
733 P2   320 ILE BB  733  0.0     
734 SC2  320 ILE SC1 734  0.0     
735 P2   321 LEU BB  735  0.0     
736 SC2  321 LEU SC1 736  0.0     
737 P2   322 ILE BB  737  0.0     
738 SC2  322 ILE SC1 738  0.0     
739 SP2  323 ALA BB  739  0.0     
740 TC3  323 ALA SC1 740  0.0     
741 SP1  324 GLY BB  741  0.0     
742 P2   325 LEU BB  742  0.0     
743 SC2  325 LEU SC1 743  0.0     
744 P2   326 LEU BB  744  0.0     
745 SC2  326 LEU SC1 745  0.0     
746 SP2a 327 PRO BB  746  0.0     
747 SC3  327 PRO SC1 747  0.0     
748 P2   328 TRP BB  748  0.0     
749 TC4  328 TRP SC1 749  0.0 36.0
750 TN6d 328 TRP SC2 750  0.0 36.0
751 TC5  328 TRP SC3 751  0.0  0.0
752 TC5  328 TRP SC4 752  0.0 36.0
753 TC5  328 TRP SC5 753  0.0 36.0
754 P2   329 TRP BB  754  0.0     
755 TC4  329 TRP SC1 755  0.0 36.0
756 TN6d 329 TRP SC2 756  0.0 36.0
757 TC5  329 TRP SC3 757  0.0  0.0
758 TC5  329 TRP SC4 758  0.0 36.0
759 TC5  329 TRP SC5 759  0.0 36.0
760 P2   330 SER BB  760  0.0     
761 TP1  330 SER SC1 761  0.0     
762 P2   331 GLN BB  762  0.0     
763 P5   331 GLN SC1 763  0.0     
764 P2   332 TRP BB  764  0.0     
765 TC4  332 TRP SC1 765  0.0 36.0
766 TN6d 332 TRP SC2 766  0.0 36.0
767 TC5  332 TRP SC3 767  0.0  0.0
768 TC5  332 TRP SC4 768  0.0 36.0
769 TC5  332 TRP SC5 769  0.0 36.0
770 P2   333 ILE BB  770  0.0     
771 SC2  333 ILE SC1 771  0.0     
772 P2   334 LEU BB  772  0.0     
773 SC2  334 LEU SC1 773  0.0     
774 P2   335 ASN BB  774  0.0     
775 SP5  335 ASN SC1 775  0.0     
776 SP2  336 VAL BB  776  0.0     
777 SC3  336 VAL SC1 777  0.0     
778 SP2a 337 PRO BB  778  0.0     
779 SC3  337 PRO SC1 779  0.0     
780 P2   338 TRP BB  780  0.0     
781 TC4  338 TRP SC1 781  0.0 36.0
782 TN6d 338 TRP SC2 782  0.0 36.0
783 TC5  338 TRP SC3 783  0.0  0.0
784 TC5  338 TRP SC4 784  0.0 36.0
785 TC5  338 TRP SC5 785  0.0 36.0
786 SP2  339 ALA BB  786  0.0     
787 TC3  339 ALA SC1 787  0.0     
788 P2   340 ILE BB  788  0.0     
789 SC2  340 ILE SC1 789  0.0     
790 P2   341 PHE BB  790  0.0     
791 SC4  341 PHE SC1 791  0.0     
792 TC5  341 PHE SC2 792  0.0     
793 TC5  341 PHE SC3 793  0.0     
794 P2   342 HIS BB  794  0.0     
795 TC4  342 HIS SC1 795  0.0     
796 TN6d 342 HIS SC2 796  0.0     
797 TN5a 342 HIS SC3 797  0.0     
798 P2   343 ILE BB  798  0.0     
799 SC2  343 ILE SC1 799  0.0     
800 P2   344 LEU BB  800  0.0     
801 SC2  344 LEU SC1 801  0.0     
802 P2   345 ILE BB  802  0.0     
803 SC2  345 ILE SC1 803  0.0     
804 P2   346 ILE BB  804  0.0     
805 SC2  346 ILE SC1 805  0.0     
806 P2   347 THR BB  806  0.0     
807 SP1  347 THR SC1 807  0.0     
808 P2   348 LEU BB  808  0.0     
809 SC2  348 LEU SC1 809  0.0     
810 P2   349 GLN BB  810  0.0     
811 P5   349 GLN SC1 811  0.0     
812 SP2  350 ALA BB  812  0.0     
813 TC3  350 ALA SC1 813  0.0     
814 P2   351 PHE BB  814  0.0     
815 SC4  351 PHE SC1 815  0.0     
816 TC5  351 PHE SC2 816  0.0     
817 TC5  351 PHE SC3 817  0.0     
818 P2   352 ILE BB  818  0.0     
819 SC2  352 ILE SC1 819  0.0     
820 P2   353 PHE BB  820  0.0     
821 SC4  353 PHE SC1 821  0.0     
822 TC5  353 PHE SC2 822  0.0     
823 TC5  353 PHE SC3 823  0.0     
824 P2   354 MET BB  824  0.0     
825 C6   354 MET SC1 825  0.0     
826 SP2  355 VAL BB  826  0.0     
827 SC3  355 VAL SC1 827  0.0     
828 P2   356 LEU BB  828  0.0     
829 SC2  356 LEU SC1 829  0.0     
830 P2   357 THR BB  830  0.0     
831 SP1  357 THR SC1 831  0.0     
832 P2   358 ILE BB  832  0.0     
833 SC2  358 ILE SC1 833  0.0     
834 SP2  359 VAL BB  834  0.0     
835 SC3  359 VAL SC1 835  0.0     
836 P2   360 TYR BB  836  0.0     
837 TC4  360 TYR SC1 837  0.0     
838 TC5  360 TYR SC2 838  0.0     
839 TC5  360 TYR SC3 839  0.0     
840 TN6  360 TYR SC4 840  0.0     
841 P2   361 LEU BB  841  0.0     
842 SC2  361 LEU SC1 842  0.0     
843 P2   362 SER BB  843  0.0     
844 TP1  362 SER SC1 844  0.0     
845 P2   363 MET BB  845  0.0     
846 C6   363 MET SC1 846  0.0     
847 SP2  364 ALA BB  847  0.0     
848 TC3  364 ALA SC1 848  0.0     
849 P2   365 SER BB  849  0.0     
850 TP1  365 SER SC1 850  0.0     
851 Q5   366 GLU BB  851   -1     
852 Q5n  366 GLU SC1 852 -1.0     

[ bonds ]
; Backbone bonds
  1   3 1 0.350 4000
  3   5 1 0.350 4000
  5   7 1 0.350 4000
  7   9 1 0.350 4000
106 108 1 0.350 4000
110 112 1 0.350 4000
226 228 1 0.350 4000
228 230 1 0.350 4000
230 232 1 0.350 4000
256 258 1 0.350 4000
258 260 1 0.350 4000
260 262 1 0.350 4000
262 264 1 0.350 4000
264 266 1 0.350 4000
266 268 1 0.350 4000
268 270 1 0.350 4000
270 272 1 0.350 4000
272 275 1 0.350 4000
275 277 1 0.350 4000
277 281 1 0.350 4000
281 283 1 0.350 4000
283 285 1 0.350 4000
285 287 1 0.350 4000
287 289 1 0.350 4000
289 291 1 0.350 4000
291 293 1 0.350 4000
293 295 1 0.350 4000
295 297 1 0.350 4000
297 299 1 0.350 4000
299 301 1 0.350 4000
301 303 1 0.350 4000
303 307 1 0.350 4000
307 313 1 0.350 4000
313 315 1 0.350 4000
315 317 1 0.350 4000
377 379 1 0.350 4000
379 381 1 0.350 4000
381 383 1 0.350 4000
383 384 1 0.350 4000
384 386 1 0.350 4000
386 388 1 0.350 4000
433 438 1 0.350 4000
438 442 1 0.350 4000
442 443 1 0.350 4000
443 446 1 0.350 4000
446 448 1 0.350 4000
448 451 1 0.350 4000
501 503 1 0.350 4000
503 505 1 0.350 4000
505 507 1 0.350 4000
534 535 1 0.350 4000
535 537 1 0.350 4000
537 539 1 0.350 4000
539 541 1 0.350 4000
541 543 1 0.350 4000
543 546 1 0.350 4000
546 548 1 0.350 4000
548 550 1 0.350 4000
550 552 1 0.350 4000
552 554 1 0.350 4000
554 556 1 0.350 4000
609 612 1 0.350 4000
612 613 1 0.350 4000
613 615 1 0.350 4000
632 634 1 0.350 4000
634 636 1 0.350 4000
636 638 1 0.350 4000
638 642 1 0.350 4000
642 644 1 0.350 4000
744 746 1 0.350 4000

; Rubber band
  1   7 6 0.89645 500.0
  1 556 6 0.82937 500.0
  1 558 6 0.70171 500.0
  1 560 6 0.88346 500.0
  3 556 6 0.89019 500.0
  3 558 6 0.74462 500.0
  3 560 6 0.80674 500.0
  5  11 6 0.8074 500.0
  5  13 6 0.85688 500.0
  5 301 6 0.85439 500.0
  5 303 6 0.68414 500.0
  5 313 6 0.84362 500.0
  5 558 6 0.81063 500.0
  5 560 6 0.75631 500.0
  7  13 6 0.56971 500.0
  7  15 6 0.76812 500.0
  7 301 6 0.86138 500.0
  7 303 6 0.5715 500.0
  7 307 6 0.72998 500.0
  7 313 6 0.66051 500.0
  7 315 6 0.73743 500.0
  7 317 6 0.84112 500.0
  7 558 6 0.85683 500.0
  7 560 6 0.66987 500.0
  9  15 6 0.53377 500.0
  9  17 6 0.64235 500.0
  9  18 6 0.84537 500.0
  9 303 6 0.62261 500.0
  9 307 6 0.63883 500.0
  9 313 6 0.61022 500.0
  9 315 6 0.61137 500.0
  9 317 6 0.75825 500.0
  9 560 6 0.80301 500.0
 11  17 6 0.46141 500.0
 11  18 6 0.58819 500.0
 11  20 6 0.80169 500.0
 11 313 6 0.77764 500.0
 11 315 6 0.65804 500.0
 11 317 6 0.64569 500.0
 11 323 6 0.87628 500.0
 11 325 6 0.83509 500.0
 11 558 6 0.86793 500.0
 11 560 6 0.58111 500.0
 11 562 6 0.72124 500.0
 11 568 6 0.83399 500.0
 13  18 6 0.50136 500.0
 13  20 6 0.61531 500.0
 13  22 6 0.85105 500.0
 13 558 6 0.85404 500.0
 13 560 6 0.53828 500.0
 13 562 6 0.6381 500.0
 13 564 6 0.83479 500.0
 13 566 6 0.691 500.0
 13 568 6 0.57438 500.0
 13 570 6 0.88056 500.0
 15  20 6 0.47561 500.0
 15  22 6 0.63895 500.0
 15  24 6 0.83662 500.0
 15 560 6 0.83694 500.0
 15 562 6 0.87868 500.0
 15 568 6 0.74204 500.0
 17  22 6 0.52969 500.0
 17  24 6 0.64746 500.0
 17  26 6 0.85788 500.0
 17 325 6 0.80063 500.0
 17 560 6 0.88829 500.0
 17 562 6 0.87008 500.0
 17 568 6 0.85861 500.0
 18  24 6 0.48577 500.0
 18  26 6 0.61279 500.0
 18  30 6 0.83615 500.0
 18 325 6 0.80678 500.0
 18 335 6 0.8693 500.0
 18 560 6 0.77989 500.0
 18 562 6 0.65979 500.0
 18 564 6 0.89688 500.0
 18 566 6 0.87503 500.0
 18 568 6 0.6279 500.0
 18 570 6 0.80928 500.0
 20  26 6 0.51099 500.0
 20  30 6 0.63434 500.0
 20  32 6 0.83905 500.0
 20 562 6 0.86067 500.0
 20 568 6 0.6292 500.0
 20 570 6 0.77351 500.0
 20 574 6 0.87849 500.0
 20 576 6 0.82059 500.0
 22  30 6 0.51677 500.0
 22  32 6 0.629 500.0
 22  34 6 0.83903 500.0
 24  32 6 0.50807 500.0
 24  34 6 0.62242 500.0
 24  38 6 0.83407 500.0
 24 335 6 0.85317 500.0
 24 337 6 0.7856 500.0
 24 343 6 0.89049 500.0
 26  34 6 0.49402 500.0
 26  38 6 0.6123 500.0
 26  40 6 0.83101 500.0
 26 465 6 0.89606 500.0
 26 568 6 0.87331 500.0
 26 570 6 0.83434 500.0
 26 576 6 0.8977 500.0
 30  38 6 0.49233 500.0
 30  40 6 0.6206 500.0
 30  42 6 0.82777 500.0
 32  40 6 0.50446 500.0
 32  42 6 0.62144 500.0
 32  46 6 0.81916 500.0
 34  42 6 0.49532 500.0
 34  46 6 0.59554 500.0
 34  48 6 0.80686 500.0
 34 343 6 0.77111 500.0
 34 344 6 0.89848 500.0
 34 352 6 0.87546 500.0
 34 457 6 0.89381 500.0
 34 459 6 0.88539 500.0
 34 465 6 0.78375 500.0
 38  46 6 0.48913 500.0
 38  48 6 0.59221 500.0
 38  50 6 0.82086 500.0
 38 451 6 0.84629 500.0
 38 457 6 0.66893 500.0
 38 459 6 0.68203 500.0
 38 463 6 0.89953 500.0
 38 465 6 0.76769 500.0
 40  48 6 0.49137 500.0
 40  50 6 0.62032 500.0
 40  53 6 0.78901 500.0
 40 457 6 0.84085 500.0
 42  50 6 0.51871 500.0
 42  53 6 0.55745 500.0
 42  58 6 0.6917 500.0
 42  60 6 0.88287 500.0
 42 352 6 0.84185 500.0
 42 457 6 0.88359 500.0
 46  53 6 0.49252 500.0
 46  58 6 0.48352 500.0
 46  60 6 0.6303 500.0
 46  66 6 0.86933 500.0
 46 352 6 0.81035 500.0
 46 457 6 0.62595 500.0
 46 459 6 0.82382 500.0
 46 463 6 0.85412 500.0
 46 465 6 0.84539 500.0
 48  58 6 0.55423 500.0
 48  60 6 0.55563 500.0
 48  66 6 0.72893 500.0
 48 448 6 0.75611 500.0
 48 451 6 0.73574 500.0
 48 455 6 0.81435 500.0
 48 457 6 0.61053 500.0
 48 459 6 0.84752 500.0
 50  60 6 0.58014 500.0
 50  66 6 0.63238 500.0
 50  68 6 0.83224 500.0
 53  66 6 0.60446 500.0
 53  68 6 0.67257 500.0
 53  70 6 0.86133 500.0
 53 358 6 0.84697 500.0
 53 362 6 0.73204 500.0
 53 369 6 0.7597 500.0
 58  68 6 0.56319 500.0
 58  70 6 0.63843 500.0
 58  72 6 0.84046 500.0
 58 352 6 0.84292 500.0
 58 358 6 0.66296 500.0
 58 362 6 0.66045 500.0
 58 367 6 0.8558 500.0
 58 369 6 0.64824 500.0
 58 371 6 0.8881 500.0
 58 457 6 0.84796 500.0
 60  70 6 0.51176 500.0
 60  72 6 0.59991 500.0
 60  74 6 0.80498 500.0
 60 369 6 0.81456 500.0
 60 455 6 0.83415 500.0
 60 457 6 0.75699 500.0
 66  72 6 0.49453 500.0
 66  74 6 0.58988 500.0
 66  76 6 0.81796 500.0
 66 369 6 0.82218 500.0
 68  74 6 0.48786 500.0
 68  76 6 0.61394 500.0
 68  78 6 0.82688 500.0
 68 367 6 0.84004 500.0
 68 369 6 0.5571 500.0
 68 371 6 0.73431 500.0
 68 374 6 0.88029 500.0
 68 377 6 0.75831 500.0
 70  76 6 0.49546 500.0
 70  78 6 0.61628 500.0
 70  80 6 0.81955 500.0
 70 367 6 0.81248 500.0
 70 369 6 0.61995 500.0
 70 371 6 0.86965 500.0
 70 377 6 0.75031 500.0
 70 404 6 0.81514 500.0
 70 410 6 0.82702 500.0
 72  78 6 0.4913 500.0
 72  80 6 0.59051 500.0
 72  82 6 0.7988 500.0
 72 410 6 0.86546 500.0
 74  80 6 0.49441 500.0
 74  82 6 0.59789 500.0
 74  85 6 0.82644 500.0
 74 377 6 0.8777 500.0
 76  82 6 0.49667 500.0
 76  85 6 0.63941 500.0
 76  88 6 0.84428 500.0
 76 369 6 0.89023 500.0
 76 377 6 0.68194 500.0
 76 379 6 0.64926 500.0
 76 381 6 0.62159 500.0
 76 383 6 0.88183 500.0
 78  85 6 0.49998 500.0
 78  88 6 0.62542 500.0
 78  90 6 0.8326 500.0
 78 379 6 0.8227 500.0
 78 381 6 0.70441 500.0
 78 404 6 0.87195 500.0
 80  88 6 0.47611 500.0
 80  90 6 0.60165 500.0
 80  93 6 0.81751 500.0
 80 381 6 0.85678 500.0
 82  90 6 0.50078 500.0
 82  93 6 0.62471 500.0
 82  95 6 0.83961 500.0
 82 381 6 0.66442 500.0
 85  93 6 0.48717 500.0
 85  95 6 0.62468 500.0
 85  97 6 0.82429 500.0
 85 381 6 0.5949 500.0
 85 383 6 0.75038 500.0
 88  95 6 0.49383 500.0
 88  97 6 0.61028 500.0
 88  99 6 0.8235 500.0
 90  97 6 0.47388 500.0
 90  99 6 0.60503 500.0
 90 101 6 0.80234 500.0
 93  99 6 0.48991 500.0
 93 101 6 0.60443 500.0
 93 102 6 0.82869 500.0
 93 210 6 0.86375 500.0
 93 211 6 0.80902 500.0
 93 217 6 0.71531 500.0
 95 101 6 0.45675 500.0
 95 102 6 0.62244 500.0
 95 104 6 0.82521 500.0
 95 210 6 0.68377 500.0
 95 211 6 0.73424 500.0
 95 215 6 0.80163 500.0
 95 217 6 0.61422 500.0
 95 219 6 0.89313 500.0
 97 102 6 0.47873 500.0
 97 104 6 0.61882 500.0
 97 106 6 0.85276 500.0
 97 217 6 0.80084 500.0
 99 104 6 0.45689 500.0
 99 106 6 0.63952 500.0
 99 108 6 0.83249 500.0
 99 217 6 0.69382 500.0
 99 224 6 0.82988 500.0
101 106 6 0.53744 500.0
101 108 6 0.69864 500.0
101 210 6 0.84088 500.0
101 211 6 0.8359 500.0
101 213 6 0.89471 500.0
101 215 6 0.66263 500.0
101 217 6 0.4415 500.0
101 219 6 0.69391 500.0
101 221 6 0.7894 500.0
101 224 6 0.58045 500.0
102 108 6 0.4991 500.0
102 215 6 0.84444 500.0
102 217 6 0.70826 500.0
102 224 6 0.74249 500.0
104 217 6 0.88827 500.0
104 224 6 0.80349 500.0
106 217 6 0.82505 500.0
106 221 6 0.8885 500.0
106 224 6 0.58487 500.0
108 224 6 0.75206 500.0
110 116 6 0.86352 500.0
110 118 6 0.86437 500.0
110 226 6 0.68162 500.0
110 228 6 0.68958 500.0
110 230 6 0.44416 500.0
110 232 6 0.59558 500.0
110 234 6 0.72146 500.0
110 741 6 0.88198 500.0
112 118 6 0.52861 500.0
112 120 6 0.6603 500.0
112 122 6 0.8824 500.0
112 226 6 0.78382 500.0
112 230 6 0.71883 500.0
112 232 6 0.8794 500.0
112 741 6 0.86426 500.0
114 120 6 0.50098 500.0
114 122 6 0.64501 500.0
114 124 6 0.84835 500.0
114 226 6 0.8208 500.0
114 230 6 0.85263 500.0
116 122 6 0.49085 500.0
116 124 6 0.62508 500.0
116 126 6 0.83754 500.0
118 124 6 0.48458 500.0
118 126 6 0.61646 500.0
118 127 6 0.81799 500.0
118 739 6 0.86407 500.0
118 744 6 0.85692 500.0
118 746 6 0.73277 500.0
118 748 6 0.60111 500.0
120 126 6 0.49894 500.0
120 127 6 0.61038 500.0
120 129 6 0.82826 500.0
120 507 6 0.83488 500.0
120 737 6 0.89227 500.0
120 739 6 0.61883 500.0
120 741 6 0.76095 500.0
120 744 6 0.78507 500.0
120 746 6 0.76241 500.0
120 748 6 0.65076 500.0
122 127 6 0.49028 500.0
122 129 6 0.61994 500.0
122 131 6 0.84011 500.0
122 503 6 0.89853 500.0
122 505 6 0.89105 500.0
122 507 6 0.75004 500.0
122 509 6 0.89109 500.0
122 739 6 0.85802 500.0
122 748 6 0.79367 500.0
124 129 6 0.49495 500.0
124 131 6 0.63281 500.0
124 133 6 0.83012 500.0
124 748 6 0.62044 500.0
124 754 6 0.84682 500.0
126 131 6 0.5048 500.0
126 133 6 0.61339 500.0
126 135 6 0.82502 500.0
126 739 6 0.79023 500.0
126 744 6 0.86266 500.0
126 746 6 0.74907 500.0
126 748 6 0.48404 500.0
126 754 6 0.68764 500.0
126 760 6 0.75187 500.0
126 762 6 0.6129 500.0
126 764 6 0.71083 500.0
127 133 6 0.48725 500.0
127 135 6 0.60596 500.0
127 139 6 0.83039 500.0
127 503 6 0.70091 500.0
127 505 6 0.8271 500.0
127 507 6 0.86222 500.0
127 739 6 0.82791 500.0
127 748 6 0.79024 500.0
127 762 6 0.7581 500.0
127 764 6 0.78079 500.0
127 774 6 0.88978 500.0
129 135 6 0.48812 500.0
129 139 6 0.61997 500.0
129 141 6 0.82687 500.0
129 503 6 0.84605 500.0
129 764 6 0.88301 500.0
131 139 6 0.50608 500.0
131 141 6 0.62588 500.0
131 143 6 0.82496 500.0
131 748 6 0.85816 500.0
131 754 6 0.88591 500.0
131 762 6 0.80398 500.0
131 764 6 0.67129 500.0
133 141 6 0.50427 500.0
133 143 6 0.61373 500.0
133 147 6 0.8334 500.0
133 762 6 0.72395 500.0
133 764 6 0.53698 500.0
133 770 6 0.81401 500.0
133 772 6 0.88357 500.0
133 774 6 0.65934 500.0
133 776 6 0.67261 500.0
135 143 6 0.47545 500.0
135 147 6 0.60332 500.0
135 149 6 0.8237 500.0
135 499 6 0.89233 500.0
135 501 6 0.84803 500.0
135 503 6 0.84407 500.0
135 764 6 0.84505 500.0
135 774 6 0.86796 500.0
135 776 6 0.8185 500.0
139 147 6 0.48537 500.0
139 149 6 0.62161 500.0
139 151 6 0.82403 500.0
141 149 6 0.50671 500.0
141 151 6 0.63171 500.0
141 155 6 0.83026 500.0
141 764 6 0.82297 500.0
141 776 6 0.73645 500.0
143 151 6 0.48931 500.0
143 155 6 0.60224 500.0
143 157 6 0.81906 500.0
143 774 6 0.89133 500.0
143 776 6 0.67916 500.0
143 786 6 0.77729 500.0
143 788 6 0.84456 500.0
147 155 6 0.47194 500.0
147 157 6 0.59807 500.0
147 159 6 0.81747 500.0
149 157 6 0.50828 500.0
149 159 6 0.62537 500.0
149 162 6 0.80501 500.0
151 159 6 0.50715 500.0
151 162 6 0.57386 500.0
151 167 6 0.72419 500.0
155 162 6 0.49385 500.0
155 167 6 0.49676 500.0
155 169 6 0.66434 500.0
157 167 6 0.50847 500.0
157 169 6 0.52386 500.0
157 175 6 0.74119 500.0
159 169 6 0.56692 500.0
159 175 6 0.65031 500.0
159 177 6 0.87281 500.0
162 175 6 0.60223 500.0
162 177 6 0.71257 500.0
167 177 6 0.55701 500.0
167 179 6 0.66983 500.0
167 181 6 0.8723 500.0
169 179 6 0.4994 500.0
169 181 6 0.61181 500.0
169 183 6 0.81027 500.0
175 181 6 0.4926 500.0
175 183 6 0.58889 500.0
175 185 6 0.81292 500.0
177 183 6 0.48617 500.0
177 185 6 0.61462 500.0
177 187 6 0.83461 500.0
179 185 6 0.49492 500.0
179 187 6 0.6263 500.0
179 189 6 0.82825 500.0
181 187 6 0.49362 500.0
181 189 6 0.60652 500.0
181 191 6 0.81303 500.0
183 189 6 0.48754 500.0
183 191 6 0.59885 500.0
183 194 6 0.82336 500.0
185 191 6 0.4857 500.0
185 194 6 0.62723 500.0
185 197 6 0.83734 500.0
185 398 6 0.86774 500.0
185 400 6 0.88386 500.0
187 194 6 0.49642 500.0
187 197 6 0.62909 500.0
187 199 6 0.83049 500.0
187 388 6 0.87761 500.0
187 389 6 0.6929 500.0
187 392 6 0.87801 500.0
187 398 6 0.64628 500.0
187 400 6 0.74015 500.0
189 197 6 0.48216 500.0
189 199 6 0.60595 500.0
189 202 6 0.81943 500.0
189 389 6 0.84322 500.0
189 398 6 0.88489 500.0
191 199 6 0.48559 500.0
191 202 6 0.60729 500.0
191 204 6 0.81591 500.0
194 202 6 0.48551 500.0
194 204 6 0.60241 500.0
194 206 6 0.80424 500.0
194 386 6 0.82671 500.0
194 398 6 0.75823 500.0
197 204 6 0.49114 500.0
197 206 6 0.59565 500.0
197 208 6 0.81116 500.0
197 384 6 0.74146 500.0
197 386 6 0.67267 500.0
197 388 6 0.8183 500.0
197 389 6 0.8791 500.0
197 398 6 0.85197 500.0
199 206 6 0.48369 500.0
199 208 6 0.60224 500.0
199 210 6 0.80542 500.0
202 208 6 0.4914 500.0
202 210 6 0.59266 500.0
202 211 6 0.81468 500.0
204 210 6 0.47131 500.0
204 211 6 0.59293 500.0
204 213 6 0.7944 500.0
204 383 6 0.7723 500.0
204 384 6 0.70034 500.0
204 386 6 0.81523 500.0
206 211 6 0.49705 500.0
206 213 6 0.59661 500.0
206 215 6 0.80528 500.0
206 383 6 0.85853 500.0
206 384 6 0.75015 500.0
208 213 6 0.48844 500.0
208 215 6 0.59658 500.0
208 217 6 0.80542 500.0
210 215 6 0.49076 500.0
210 217 6 0.59276 500.0
210 219 6 0.80992 500.0
211 217 6 0.47731 500.0
211 219 6 0.58561 500.0
211 221 6 0.79207 500.0
211 383 6 0.83969 500.0
213 219 6 0.49236 500.0
213 221 6 0.5888 500.0
213 224 6 0.77326 500.0
215 221 6 0.48867 500.0
215 224 6 0.56808 500.0
217 224 6 0.46212 500.0
226 232 6 0.88962 500.0
228 238 6 0.86171 500.0
230 236 6 0.78415 500.0
230 238 6 0.66799 500.0
230 240 6 0.72854 500.0
232 238 6 0.47331 500.0
232 240 6 0.6023 500.0
232 245 6 0.82213 500.0
232 741 6 0.86951 500.0
234 240 6 0.48685 500.0
234 245 6 0.61064 500.0
234 247 6 0.80978 500.0
234 735 6 0.88944 500.0
234 739 6 0.89042 500.0
234 741 6 0.58893 500.0
234 742 6 0.71286 500.0
236 245 6 0.48846 500.0
236 247 6 0.60707 500.0
236 248 6 0.83692 500.0
236 741 6 0.79402 500.0
238 247 6 0.46819 500.0
238 248 6 0.60802 500.0
238 252 6 0.82117 500.0
240 248 6 0.49519 500.0
240 252 6 0.61782 500.0
240 256 6 0.84669 500.0
240 733 6 0.81737 500.0
240 741 6 0.72423 500.0
245 252 6 0.50842 500.0
245 256 6 0.6547 500.0
245 258 6 0.86485 500.0
245 725 6 0.88757 500.0
245 733 6 0.66097 500.0
245 735 6 0.76905 500.0
245 741 6 0.75175 500.0
247 256 6 0.51329 500.0
247 258 6 0.67117 500.0
248 258 6 0.49109 500.0
248 260 6 0.78812 500.0
248 289 6 0.81839 500.0
248 539 6 0.84183 500.0
248 541 6 0.78775 500.0
252 260 6 0.76224 500.0
252 505 6 0.87964 500.0
252 539 6 0.8586 500.0
252 541 6 0.66308 500.0
252 543 6 0.75424 500.0
252 733 6 0.77847 500.0
256 541 6 0.78113 500.0
256 543 6 0.78657 500.0
258 289 6 0.75458 500.0
258 537 6 0.88307 500.0
258 539 6 0.68759 500.0
258 541 6 0.59153 500.0
258 543 6 0.67789 500.0
260 285 6 0.78411 500.0
260 287 6 0.84525 500.0
260 289 6 0.74373 500.0
260 317 6 0.76314 500.0
260 319 6 0.81676 500.0
260 321 6 0.79761 500.0
260 537 6 0.79941 500.0
260 539 6 0.59287 500.0
260 541 6 0.58149 500.0
260 543 6 0.65535 500.0
262 283 6 0.82142 500.0
262 285 6 0.68525 500.0
262 287 6 0.85815 500.0
262 313 6 0.84511 500.0
262 315 6 0.68247 500.0
262 317 6 0.53053 500.0
262 319 6 0.52369 500.0
262 321 6 0.60662 500.0
262 323 6 0.82192 500.0
262 537 6 0.78436 500.0
262 539 6 0.58863 500.0
262 541 6 0.65812 500.0
262 543 6 0.72315 500.0
264 277 6 0.87232 500.0
264 281 6 0.68237 500.0
264 283 6 0.53698 500.0
264 285 6 0.4676 500.0
264 287 6 0.74344 500.0
264 313 6 0.61045 500.0
264 315 6 0.50268 500.0
264 317 6 0.55877 500.0
264 319 6 0.62637 500.0
264 321 6 0.85093 500.0
264 539 6 0.8319 500.0
266 272 6 0.851 500.0
266 275 6 0.80456 500.0
266 277 6 0.61851 500.0
266 281 6 0.53062 500.0
266 283 6 0.59545 500.0
266 285 6 0.64004 500.0
266 307 6 0.65723 500.0
266 313 6 0.43457 500.0
266 315 6 0.38329 500.0
266 317 6 0.63388 500.0
266 319 6 0.76118 500.0
268 275 6 0.49051 500.0
268 277 6 0.43485 500.0
268 281 6 0.42211 500.0
268 283 6 0.63085 500.0
268 285 6 0.73979 500.0
268 297 6 0.89105 500.0
268 301 6 0.88558 500.0
268 307 6 0.59287 500.0
268 313 6 0.57481 500.0
268 315 6 0.66804 500.0
270 277 6 0.5462 500.0
270 281 6 0.69141 500.0
270 303 6 0.87602 500.0
270 307 6 0.55147 500.0
270 313 6 0.70643 500.0
270 315 6 0.81083 500.0
272 281 6 0.74841 500.0
272 307 6 0.74883 500.0
275 283 6 0.83848 500.0
281 287 6 0.8964 500.0
283 537 6 0.88892 500.0
285 291 6 0.80888 500.0
285 293 6 0.65778 500.0
285 295 6 0.71781 500.0
285 297 6 0.78776 500.0
285 313 6 0.8405 500.0
285 315 6 0.88592 500.0
285 537 6 0.82675 500.0
287 293 6 0.47276 500.0
287 295 6 0.67605 500.0
287 297 6 0.85908 500.0
287 537 6 0.76535 500.0
289 295 6 0.72014 500.0
289 537 6 0.78265 500.0
289 539 6 0.87691 500.0
295 301 6 0.80235 500.0
297 303 6 0.82141 500.0
297 307 6 0.814 500.0
297 313 6 0.78682 500.0
299 307 6 0.76988 500.0
299 313 6 0.86357 500.0
301 313 6 0.64915 500.0
303 315 6 0.80581 500.0
315 321 6 0.88416 500.0
317 323 6 0.58017 500.0
317 325 6 0.62313 500.0
317 327 6 0.85298 500.0
319 325 6 0.48422 500.0
319 327 6 0.60009 500.0
319 331 6 0.81903 500.0
319 543 6 0.83347 500.0
321 327 6 0.49933 500.0
321 331 6 0.60943 500.0
321 335 6 0.80367 500.0
321 539 6 0.89535 500.0
321 541 6 0.74982 500.0
321 543 6 0.57233 500.0
321 546 6 0.64415 500.0
321 548 6 0.74412 500.0
321 550 6 0.76917 500.0
323 331 6 0.49729 500.0
323 335 6 0.58628 500.0
323 337 6 0.81673 500.0
323 543 6 0.72113 500.0
323 546 6 0.67557 500.0
323 548 6 0.64087 500.0
323 550 6 0.5353 500.0
323 552 6 0.8428 500.0
323 556 6 0.79291 500.0
323 562 6 0.85901 500.0
325 335 6 0.48857 500.0
325 337 6 0.61266 500.0
325 339 6 0.81309 500.0
325 550 6 0.78039 500.0
327 337 6 0.50717 500.0
327 339 6 0.59988 500.0
327 341 6 0.81097 500.0
327 546 6 0.86944 500.0
327 550 6 0.89855 500.0
331 339 6 0.4896 500.0
331 341 6 0.59473 500.0
331 343 6 0.80469 500.0
331 489 6 0.79635 500.0
331 546 6 0.7089 500.0
331 548 6 0.75876 500.0
331 550 6 0.71557 500.0
335 341 6 0.503 500.0
335 343 6 0.61042 500.0
335 344 6 0.82502 500.0
335 475 6 0.82421 500.0
335 487 6 0.87521 500.0
335 489 6 0.7914 500.0
335 548 6 0.89095 500.0
335 550 6 0.72789 500.0
337 343 6 0.47614 500.0
337 344 6 0.60019 500.0
337 346 6 0.81489 500.0
339 344 6 0.48839 500.0
339 346 6 0.61001 500.0
339 348 6 0.82467 500.0
341 346 6 0.48571 500.0
341 348 6 0.61616 500.0
341 352 6 0.82677 500.0
341 473 6 0.85638 500.0
341 475 6 0.68745 500.0
341 487 6 0.69086 500.0
341 489 6 0.79907 500.0
343 348 6 0.49987 500.0
343 352 6 0.62068 500.0
343 354 6 0.82889 500.0
343 465 6 0.87403 500.0
343 473 6 0.84761 500.0
343 475 6 0.71158 500.0
343 487 6 0.89613 500.0
344 352 6 0.4818 500.0
344 354 6 0.60234 500.0
344 356 6 0.82073 500.0
346 354 6 0.49318 500.0
346 356 6 0.61608 500.0
346 358 6 0.81383 500.0
348 356 6 0.51548 500.0
348 358 6 0.60956 500.0
348 362 6 0.80953 500.0
348 465 6 0.87918 500.0
348 473 6 0.7678 500.0
348 475 6 0.82631 500.0
352 358 6 0.49241 500.0
352 362 6 0.57825 500.0
352 365 6 0.79732 500.0
354 362 6 0.492 500.0
354 365 6 0.60047 500.0
354 367 6 0.82233 500.0
356 365 6 0.50645 500.0
356 367 6 0.63872 500.0
356 369 6 0.82506 500.0
358 367 6 0.50339 500.0
358 369 6 0.59242 500.0
358 371 6 0.81863 500.0
358 402 6 0.78905 500.0
362 369 6 0.46222 500.0
362 371 6 0.59108 500.0
362 374 6 0.80515 500.0
365 371 6 0.51353 500.0
365 374 6 0.62475 500.0
365 377 6 0.81563 500.0
367 374 6 0.48245 500.0
367 377 6 0.56812 500.0
367 379 6 0.86442 500.0
367 392 6 0.84881 500.0
367 396 6 0.71688 500.0
367 402 6 0.8411 500.0
369 377 6 0.52777 500.0
369 379 6 0.8688 500.0
371 379 6 0.88127 500.0
377 383 6 0.85592 500.0
377 396 6 0.84532 500.0
379 384 6 0.64653 500.0
379 386 6 0.6796 500.0
379 388 6 0.83087 500.0
379 396 6 0.84968 500.0
381 386 6 0.75002 500.0
383 388 6 0.85741 500.0
386 392 6 0.76356 500.0
386 396 6 0.6196 500.0
386 398 6 0.66612 500.0
388 396 6 0.45593 500.0
388 398 6 0.56431 500.0
388 400 6 0.81294 500.0
389 398 6 0.4863 500.0
389 400 6 0.63863 500.0
389 402 6 0.85137 500.0
392 400 6 0.49544 500.0
392 402 6 0.63703 500.0
392 404 6 0.82727 500.0
396 402 6 0.49902 500.0
396 404 6 0.6081 500.0
396 406 6 0.82241 500.0
398 404 6 0.48344 500.0
398 406 6 0.60744 500.0
398 408 6 0.83882 500.0
400 406 6 0.49911 500.0
400 408 6 0.65018 500.0
400 410 6 0.84234 500.0
402 408 6 0.50418 500.0
402 410 6 0.62118 500.0
402 412 6 0.8286 500.0
404 410 6 0.47863 500.0
404 412 6 0.59889 500.0
404 413 6 0.81555 500.0
406 412 6 0.48801 500.0
406 413 6 0.61349 500.0
406 417 6 0.82931 500.0
408 413 6 0.49016 500.0
408 417 6 0.61572 500.0
408 419 6 0.81519 500.0
408 463 6 0.84509 500.0
410 417 6 0.50264 500.0
410 419 6 0.60407 500.0
410 421 6 0.81166 500.0
410 463 6 0.83088 500.0
412 419 6 0.4865 500.0
412 421 6 0.59119 500.0
412 422 6 0.81304 500.0
413 421 6 0.49365 500.0
413 422 6 0.61792 500.0
413 424 6 0.82745 500.0
417 422 6 0.49535 500.0
417 424 6 0.61403 500.0
417 426 6 0.81661 500.0
417 455 6 0.7031 500.0
417 457 6 0.87956 500.0
417 461 6 0.69884 500.0
417 463 6 0.73567 500.0
419 424 6 0.48631 500.0
419 426 6 0.58689 500.0
419 429 6 0.80843 500.0
419 455 6 0.72292 500.0
419 461 6 0.8986 500.0
421 426 6 0.48672 500.0
421 429 6 0.61273 500.0
421 431 6 0.82249 500.0
421 433 6 0.86458 500.0
422 429 6 0.50714 500.0
422 431 6 0.60693 500.0
422 433 6 0.72187 500.0
422 826 6 0.81583 500.0
422 832 6 0.85852 500.0
424 431 6 0.4808 500.0
424 433 6 0.46244 500.0
424 438 6 0.79488 500.0
424 453 6 0.78502 500.0
424 455 6 0.7474 500.0
424 826 6 0.88761 500.0
424 832 6 0.74709 500.0
426 433 6 0.4304 500.0
426 438 6 0.67216 500.0
426 442 6 0.859 500.0
429 438 6 0.76265 500.0
431 826 6 0.88356 500.0
431 832 6 0.68161 500.0
431 834 6 0.6886 500.0
431 843 6 0.70845 500.0
433 443 6 0.89791 500.0
433 832 6 0.77453 500.0
433 834 6 0.84675 500.0
433 841 6 0.88043 500.0
433 843 6 0.69054 500.0
438 446 6 0.79717 500.0
438 843 6 0.82453 500.0
438 851 6 0.87726 500.0
442 448 6 0.88572 500.0
442 843 6 0.87531 500.0
442 849 6 0.88956 500.0
443 451 6 0.85187 500.0
446 453 6 0.6464 500.0
446 455 6 0.81406 500.0
448 455 6 0.65718 500.0
448 457 6 0.75289 500.0
451 457 6 0.54084 500.0
451 459 6 0.60903 500.0
451 461 6 0.8279 500.0
453 459 6 0.49183 500.0
453 461 6 0.60561 500.0
453 463 6 0.82916 500.0
453 830 6 0.87256 500.0
453 832 6 0.76806 500.0
453 841 6 0.88625 500.0
455 461 6 0.48906 500.0
455 463 6 0.62567 500.0
455 465 6 0.84355 500.0
457 463 6 0.47727 500.0
457 465 6 0.61315 500.0
457 467 6 0.80759 500.0
459 465 6 0.50424 500.0
459 467 6 0.60805 500.0
459 469 6 0.82067 500.0
459 824 6 0.8233 500.0
459 830 6 0.87787 500.0
461 467 6 0.49523 500.0
461 469 6 0.6084 500.0
461 473 6 0.82409 500.0
461 820 6 0.82857 500.0
461 824 6 0.60631 500.0
461 826 6 0.84448 500.0
461 830 6 0.81607 500.0
461 832 6 0.84865 500.0
463 469 6 0.50082 500.0
463 473 6 0.60568 500.0
463 475 6 0.78977 500.0
463 824 6 0.82497 500.0
465 473 6 0.50565 500.0
465 475 6 0.56805 500.0
465 481 6 0.77063 500.0
465 824 6 0.89393 500.0
467 475 6 0.50626 500.0
467 481 6 0.58115 500.0
467 483 6 0.78971 500.0
467 812 6 0.69369 500.0
467 814 6 0.81998 500.0
467 820 6 0.70119 500.0
467 824 6 0.66901 500.0
469 481 6 0.50744 500.0
469 483 6 0.60092 500.0
469 487 6 0.82453 500.0
469 806 6 0.86843 500.0
469 810 6 0.84036 500.0
469 812 6 0.54244 500.0
469 814 6 0.67359 500.0
469 818 6 0.87398 500.0
469 820 6 0.74672 500.0
469 824 6 0.70455 500.0
473 483 6 0.48801 500.0
473 487 6 0.60826 500.0
473 489 6 0.82491 500.0
473 812 6 0.77113 500.0
475 487 6 0.48683 500.0
475 489 6 0.60929 500.0
475 491 6 0.81715 500.0
475 812 6 0.81481 500.0
481 489 6 0.49362 500.0
481 491 6 0.60842 500.0
481 493 6 0.82152 500.0
481 550 6 0.89213 500.0
481 552 6 0.80828 500.0
481 804 6 0.76572 500.0
481 806 6 0.8363 500.0
481 810 6 0.74534 500.0
481 812 6 0.5865 500.0
481 814 6 0.8797 500.0
481 820 6 0.88898 500.0
483 491 6 0.49056 500.0
483 493 6 0.6076 500.0
483 495 6 0.85728 500.0
483 804 6 0.63109 500.0
483 806 6 0.70779 500.0
483 810 6 0.8017 500.0
483 812 6 0.65935 500.0
487 493 6 0.48456 500.0
487 495 6 0.66372 500.0
487 497 6 0.89753 500.0
487 804 6 0.86652 500.0
489 495 6 0.54599 500.0
489 497 6 0.73913 500.0
489 546 6 0.80081 500.0
489 548 6 0.63979 500.0
489 550 6 0.61537 500.0
489 552 6 0.66426 500.0
489 554 6 0.89598 500.0
489 804 6 0.86132 500.0
491 497 6 0.54606 500.0
491 499 6 0.75616 500.0
491 546 6 0.89317 500.0
491 548 6 0.72391 500.0
491 550 6 0.7799 500.0
491 552 6 0.7345 500.0
491 713 6 0.80062 500.0
491 794 6 0.88719 500.0
491 798 6 0.89119 500.0
491 802 6 0.84953 500.0
491 804 6 0.6195 500.0
491 806 6 0.87632 500.0
493 499 6 0.56164 500.0
493 501 6 0.72721 500.0
493 548 6 0.85329 500.0
493 798 6 0.87502 500.0
493 804 6 0.77681 500.0
495 501 6 0.53933 500.0
495 503 6 0.80431 500.0
495 546 6 0.62833 500.0
495 548 6 0.65128 500.0
495 550 6 0.87411 500.0
497 503 6 0.70191 500.0
497 505 6 0.79861 500.0
497 546 6 0.73595 500.0
497 548 6 0.71329 500.0
497 713 6 0.85769 500.0
497 722 6 0.78547 500.0
497 723 6 0.7336 500.0
497 794 6 0.86995 500.0
499 505 6 0.81039 500.0
499 786 6 0.72438 500.0
499 794 6 0.8338 500.0
501 507 6 0.81542 500.0
501 509 6 0.81813 500.0
501 546 6 0.8887 500.0
503 509 6 0.56991 500.0
503 511 6 0.75779 500.0
503 729 6 0.87841 500.0
505 511 6 0.68515 500.0
505 513 6 0.72273 500.0
505 515 6 0.88978 500.0
505 543 6 0.88589 500.0
505 546 6 0.87103 500.0
505 723 6 0.88906 500.0
505 729 6 0.73771 500.0
505 733 6 0.77858 500.0
505 739 6 0.85991 500.0
507 513 6 0.50568 500.0
507 515 6 0.58374 500.0
507 520 6 0.82053 500.0
507 541 6 0.88236 500.0
509 515 6 0.4947 500.0
509 520 6 0.62356 500.0
509 522 6 0.82912 500.0
511 520 6 0.48644 500.0
511 522 6 0.60546 500.0
511 524 6 0.81887 500.0
511 541 6 0.7126 500.0
511 543 6 0.79537 500.0
511 546 6 0.81424 500.0
513 522 6 0.47903 500.0
513 524 6 0.60194 500.0
513 526 6 0.81499 500.0
513 535 6 0.81691 500.0
513 537 6 0.87006 500.0
513 539 6 0.68393 500.0
513 541 6 0.54431 500.0
513 543 6 0.76247 500.0
515 524 6 0.48615 500.0
515 526 6 0.59001 500.0
515 530 6 0.7546 500.0
515 532 6 0.87026 500.0
515 534 6 0.89293 500.0
515 535 6 0.85131 500.0
515 539 6 0.8742 500.0
515 541 6 0.82939 500.0
520 526 6 0.50312 500.0
520 530 6 0.52569 500.0
520 532 6 0.6482 500.0
520 534 6 0.77876 500.0
520 535 6 0.79762 500.0
522 530 6 0.53038 500.0
522 532 6 0.48231 500.0
522 534 6 0.52905 500.0
522 535 6 0.49067 500.0
522 537 6 0.72784 500.0
522 539 6 0.65596 500.0
522 541 6 0.74205 500.0
524 532 6 0.53444 500.0
524 534 6 0.43114 500.0
524 535 6 0.44735 500.0
524 537 6 0.64018 500.0
524 539 6 0.69852 500.0
524 541 6 0.86973 500.0
526 534 6 0.53726 500.0
526 535 6 0.70035 500.0
530 535 6 0.76632 500.0
532 537 6 0.8955 500.0
534 539 6 0.76872 500.0
535 541 6 0.78891 500.0
543 550 6 0.80174 500.0
546 552 6 0.86606 500.0
546 554 6 0.85125 500.0
548 554 6 0.54508 500.0
548 556 6 0.67188 500.0
548 713 6 0.8275 500.0
550 556 6 0.48166 500.0
550 558 6 0.75737 500.0
550 560 6 0.81331 500.0
550 562 6 0.68662 500.0
550 564 6 0.85667 500.0
550 706 6 0.89426 500.0
550 713 6 0.86198 500.0
552 558 6 0.63684 500.0
552 560 6 0.78076 500.0
552 562 6 0.64175 500.0
552 564 6 0.68378 500.0
552 704 6 0.64911 500.0
552 706 6 0.58582 500.0
552 710 6 0.84685 500.0
552 711 6 0.83393 500.0
552 713 6 0.62669 500.0
552 715 6 0.78761 500.0
554 560 6 0.82656 500.0
554 562 6 0.80755 500.0
554 564 6 0.84685 500.0
554 704 6 0.72259 500.0
554 706 6 0.5222 500.0
554 710 6 0.72117 500.0
554 711 6 0.75677 500.0
554 713 6 0.51225 500.0
554 715 6 0.54593 500.0
554 720 6 0.85305 500.0
554 722 6 0.88719 500.0
554 723 6 0.84231 500.0
556 562 6 0.58442 500.0
556 564 6 0.68348 500.0
556 566 6 0.88252 500.0
556 704 6 0.82911 500.0
556 706 6 0.63331 500.0
556 710 6 0.88796 500.0
556 713 6 0.79721 500.0
556 715 6 0.80176 500.0
558 564 6 0.51266 500.0
558 566 6 0.61454 500.0
558 568 6 0.81947 500.0
558 698 6 0.74631 500.0
558 699 6 0.82121 500.0
558 704 6 0.84299 500.0
558 706 6 0.66799 500.0
560 566 6 0.49507 500.0
560 568 6 0.5999 500.0
560 570 6 0.82915 500.0
560 698 6 0.87654 500.0
562 568 6 0.48044 500.0
562 570 6 0.62195 500.0
562 572 6 0.82216 500.0
562 698 6 0.80803 500.0
564 570 6 0.49396 500.0
564 572 6 0.60292 500.0
564 574 6 0.8143 500.0
564 690 6 0.89827 500.0
564 692 6 0.87558 500.0
564 696 6 0.72516 500.0
564 698 6 0.50177 500.0
564 699 6 0.7571 500.0
564 701 6 0.87317 500.0
564 704 6 0.7273 500.0
564 706 6 0.7565 500.0
566 572 6 0.47081 500.0
566 574 6 0.59127 500.0
566 576 6 0.80091 500.0
566 690 6 0.78106 500.0
566 692 6 0.77732 500.0
566 696 6 0.79247 500.0
566 698 6 0.59695 500.0
566 699 6 0.86061 500.0
568 574 6 0.49365 500.0
568 576 6 0.61436 500.0
568 577 6 0.83404 500.0
568 698 6 0.84793 500.0
570 576 6 0.48257 500.0
570 577 6 0.6266 500.0
570 579 6 0.82828 500.0
570 690 6 0.82256 500.0
570 696 6 0.8261 500.0
570 698 6 0.77621 500.0
572 577 6 0.48454 500.0
572 579 6 0.61282 500.0
572 583 6 0.83589 500.0
572 687 6 0.79757 500.0
572 690 6 0.52162 500.0
572 692 6 0.70712 500.0
572 694 6 0.83589 500.0
572 696 6 0.66634 500.0
572 698 6 0.67677 500.0
574 579 6 0.46845 500.0
574 583 6 0.61355 500.0
574 585 6 0.81271 500.0
574 690 6 0.70208 500.0
574 692 6 0.89881 500.0
576 583 6 0.50263 500.0
576 585 6 0.62686 500.0
576 587 6 0.83506 500.0
576 690 6 0.88601 500.0
577 585 6 0.47812 500.0
577 587 6 0.60853 500.0
577 589 6 0.82665 500.0
577 687 6 0.86839 500.0
577 690 6 0.73871 500.0
577 830 6 0.75734 500.0
577 836 6 0.85369 500.0
577 841 6 0.87835 500.0
579 587 6 0.48257 500.0
579 589 6 0.6252 500.0
579 591 6 0.82383 500.0
579 681 6 0.86771 500.0
579 683 6 0.88057 500.0
579 687 6 0.83431 500.0
579 690 6 0.7302 500.0
583 589 6 0.4969 500.0
583 591 6 0.61048 500.0
583 595 6 0.82883 500.0
585 591 6 0.47806 500.0
585 595 6 0.60113 500.0
585 600 6 0.80553 500.0
585 836 6 0.86724 500.0
585 841 6 0.74437 500.0
585 847 6 0.89047 500.0
587 595 6 0.50604 500.0
587 600 6 0.60554 500.0
587 602 6 0.81951 500.0
587 836 6 0.72215 500.0
587 841 6 0.64816 500.0
587 845 6 0.8701 500.0
587 847 6 0.65886 500.0
587 849 6 0.8429 500.0
589 600 6 0.49147 500.0
589 602 6 0.60557 500.0
589 604 6 0.81286 500.0
589 847 6 0.80145 500.0
591 602 6 0.50281 500.0
591 604 6 0.60088 500.0
591 607 6 0.81291 500.0
591 609 6 0.8448 500.0
591 847 6 0.84765 500.0
591 849 6 0.8763 500.0
595 604 6 0.49968 500.0
595 607 6 0.59545 500.0
595 609 6 0.68787 500.0
595 841 6 0.7263 500.0
595 843 6 0.86233 500.0
595 845 6 0.8681 500.0
595 847 6 0.57899 500.0
595 849 6 0.55784 500.0
595 851 6 0.86092 500.0
600 607 6 0.52387 500.0
600 609 6 0.45834 500.0
600 612 6 0.66424 500.0
600 616 6 0.77429 500.0
600 617 6 0.72837 500.0
600 841 6 0.88513 500.0
600 845 6 0.87063 500.0
600 847 6 0.56143 500.0
600 849 6 0.59857 500.0
600 851 6 0.8438 500.0
602 609 6 0.38169 500.0
602 612 6 0.47739 500.0
602 613 6 0.80414 500.0
602 615 6 0.89318 500.0
602 616 6 0.79138 500.0
602 617 6 0.76481 500.0
602 847 6 0.86438 500.0
602 849 6 0.83372 500.0
604 612 6 0.63428 500.0
604 849 6 0.79001 500.0
607 616 6 0.82677 500.0
607 847 6 0.81469 500.0
607 849 6 0.6228 500.0
607 851 6 0.79443 500.0
609 615 6 0.63022 500.0
609 616 6 0.52337 500.0
609 617 6 0.6483 500.0
609 847 6 0.85377 500.0
609 849 6 0.77392 500.0
612 616 6 0.50162 500.0
612 617 6 0.56068 500.0
612 621 6 0.74007 500.0
613 617 6 0.62345 500.0
613 621 6 0.64797 500.0
613 623 6 0.84794 500.0
615 621 6 0.53421 500.0
615 623 6 0.62115 500.0
615 626 6 0.85224 500.0
616 623 6 0.48678 500.0
616 626 6 0.60982 500.0
616 628 6 0.81827 500.0
617 626 6 0.49791 500.0
617 628 6 0.60495 500.0
617 630 6 0.81814 500.0
621 628 6 0.50074 500.0
621 630 6 0.60123 500.0
621 632 6 0.79689 500.0
623 630 6 0.48439 500.0
623 632 6 0.54334 500.0
623 634 6 0.71565 500.0
626 632 6 0.53914 500.0
626 634 6 0.54457 500.0
626 636 6 0.85189 500.0
626 666 6 0.80205 500.0
626 668 6 0.83801 500.0
626 674 6 0.76824 500.0
628 634 6 0.55877 500.0
628 636 6 0.89604 500.0
628 660 6 0.76878 500.0
628 662 6 0.88518 500.0
628 664 6 0.86922 500.0
628 666 6 0.58107 500.0
628 668 6 0.54549 500.0
628 670 6 0.80698 500.0
628 672 6 0.80172 500.0
628 674 6 0.61515 500.0
628 676 6 0.78898 500.0
630 636 6 0.79821 500.0
630 638 6 0.82642 500.0
630 642 6 0.73032 500.0
630 644 6 0.80341 500.0
630 648 6 0.77756 500.0
630 656 6 0.71107 500.0
630 660 6 0.51295 500.0
630 662 6 0.73214 500.0
630 664 6 0.76013 500.0
630 666 6 0.52637 500.0
630 668 6 0.61138 500.0
630 670 6 0.89951 500.0
630 674 6 0.84696 500.0
632 638 6 0.56361 500.0
632 642 6 0.43045 500.0
632 644 6 0.61328 500.0
632 648 6 0.7405 500.0
632 656 6 0.72506 500.0
632 660 6 0.68184 500.0
632 664 6 0.88802 500.0
632 666 6 0.66373 500.0
632 668 6 0.86507 500.0
634 642 6 0.59867 500.0
634 644 6 0.8031 500.0
634 656 6 0.77931 500.0
634 660 6 0.74968 500.0
634 664 6 0.76579 500.0
634 666 6 0.51076 500.0
634 668 6 0.74388 500.0
634 672 6 0.76906 500.0
634 674 6 0.74331 500.0
636 644 6 0.79855 500.0
636 656 6 0.84087 500.0
636 664 6 0.87413 500.0
636 666 6 0.7058 500.0
636 672 6 0.89397 500.0
638 648 6 0.78473 500.0
638 654 6 0.81872 500.0
638 656 6 0.63743 500.0
638 660 6 0.82379 500.0
638 664 6 0.87003 500.0
638 666 6 0.78774 500.0
642 654 6 0.7705 500.0
642 656 6 0.67861 500.0
642 660 6 0.81331 500.0
644 656 6 0.52805 500.0
644 660 6 0.7155 500.0
648 660 6 0.57456 500.0
648 662 6 0.86126 500.0
654 662 6 0.75402 500.0
654 664 6 0.84667 500.0
656 664 6 0.52471 500.0
656 666 6 0.6121 500.0
656 668 6 0.83921 500.0
660 666 6 0.4793 500.0
660 668 6 0.6072 500.0
660 670 6 0.82888 500.0
662 668 6 0.50617 500.0
662 670 6 0.6427 500.0
662 672 6 0.85106 500.0
664 670 6 0.49975 500.0
664 672 6 0.61812 500.0
664 674 6 0.81905 500.0
666 672 6 0.49195 500.0
666 674 6 0.59105 500.0
666 676 6 0.77635 500.0
668 674 6 0.50875 500.0
668 676 6 0.57668 500.0
668 677 6 0.80849 500.0
670 676 6 0.48052 500.0
670 677 6 0.60391 500.0
670 679 6 0.80809 500.0
672 677 6 0.49292 500.0
672 679 6 0.59903 500.0
672 681 6 0.81968 500.0
674 679 6 0.46742 500.0
674 681 6 0.59556 500.0
674 683 6 0.80741 500.0
676 681 6 0.49621 500.0
676 683 6 0.61121 500.0
676 685 6 0.82196 500.0
677 683 6 0.47795 500.0
677 685 6 0.59225 500.0
677 687 6 0.84667 500.0
679 685 6 0.49251 500.0
679 687 6 0.66688 500.0
681 687 6 0.55891 500.0
681 690 6 0.74253 500.0
681 692 6 0.89453 500.0
683 690 6 0.57212 500.0
683 692 6 0.64135 500.0
683 694 6 0.83436 500.0
685 692 6 0.50466 500.0
685 694 6 0.58655 500.0
685 696 6 0.80628 500.0
687 694 6 0.5153 500.0
687 696 6 0.6275 500.0
687 698 6 0.85475 500.0
687 828 6 0.87836 500.0
687 836 6 0.87643 500.0
690 696 6 0.48694 500.0
690 698 6 0.62623 500.0
690 699 6 0.81936 500.0
692 698 6 0.50609 500.0
692 699 6 0.59815 500.0
692 701 6 0.79762 500.0
694 699 6 0.48322 500.0
694 701 6 0.57592 500.0
694 704 6 0.80935 500.0
696 701 6 0.50934 500.0
696 704 6 0.64143 500.0
696 706 6 0.83265 500.0
696 818 6 0.87011 500.0
696 820 6 0.75388 500.0
696 828 6 0.8673 500.0
698 704 6 0.51069 500.0
698 706 6 0.60474 500.0
698 710 6 0.81289 500.0
699 706 6 0.48149 500.0
699 710 6 0.57779 500.0
699 711 6 0.80118 500.0
701 710 6 0.50986 500.0
701 711 6 0.62683 500.0
701 713 6 0.83275 500.0
701 810 6 0.82592 500.0
704 711 6 0.51753 500.0
704 713 6 0.61745 500.0
704 715 6 0.8155 500.0
704 810 6 0.71768 500.0
706 713 6 0.49839 500.0
706 715 6 0.58861 500.0
706 720 6 0.80581 500.0
710 715 6 0.50006 500.0
710 720 6 0.60349 500.0
710 722 6 0.8014 500.0
711 720 6 0.51077 500.0
711 722 6 0.60046 500.0
711 723 6 0.83035 500.0
711 802 6 0.82539 500.0
711 810 6 0.88895 500.0
713 722 6 0.47472 500.0
713 723 6 0.60908 500.0
713 725 6 0.81464 500.0
715 723 6 0.49729 500.0
715 725 6 0.60252 500.0
715 727 6 0.83281 500.0
720 725 6 0.47792 500.0
720 727 6 0.62474 500.0
720 729 6 0.84568 500.0
722 727 6 0.52749 500.0
722 729 6 0.67111 500.0
722 733 6 0.86389 500.0
722 780 6 0.86545 500.0
722 794 6 0.82797 500.0
723 729 6 0.49914 500.0
723 733 6 0.62651 500.0
723 735 6 0.83197 500.0
725 733 6 0.48086 500.0
725 735 6 0.60706 500.0
725 737 6 0.81737 500.0
727 735 6 0.48296 500.0
727 737 6 0.59803 500.0
727 739 6 0.79768 500.0
727 774 6 0.88308 500.0
727 780 6 0.86239 500.0
729 737 6 0.4921 500.0
729 739 6 0.59038 500.0
729 741 6 0.79911 500.0
729 774 6 0.80979 500.0
733 739 6 0.48908 500.0
733 741 6 0.58517 500.0
733 742 6 0.82255 500.0
735 741 6 0.47404 500.0
735 742 6 0.58927 500.0
735 744 6 0.74814 500.0
737 742 6 0.5415 500.0
737 744 6 0.55123 500.0
737 746 6 0.8154 500.0
737 760 6 0.86462 500.0
737 762 6 0.6621 500.0
737 772 6 0.78951 500.0
737 774 6 0.78953 500.0
739 744 6 0.52863 500.0
739 746 6 0.75675 500.0
739 748 6 0.84597 500.0
739 762 6 0.75302 500.0
741 746 6 0.78451 500.0
744 754 6 0.78619 500.0
744 760 6 0.62291 500.0
744 762 6 0.64095 500.0
746 760 6 0.47554 500.0
746 762 6 0.61269 500.0
748 762 6 0.5628 500.0
748 764 6 0.78285 500.0
754 764 6 0.71039 500.0
754 770 6 0.87661 500.0
760 770 6 0.61655 500.0
760 772 6 0.74993 500.0
760 774 6 0.88391 500.0
762 772 6 0.54489 500.0
762 774 6 0.59682 500.0
762 776 6 0.82394 500.0
764 774 6 0.46974 500.0
764 776 6 0.58286 500.0
764 778 6 0.81687 500.0
770 776 6 0.56051 500.0
770 778 6 0.67855 500.0
770 780 6 0.86867 500.0
772 778 6 0.53573 500.0
772 780 6 0.6365 500.0
772 786 6 0.85282 500.0
774 780 6 0.48565 500.0
774 786 6 0.61092 500.0
774 788 6 0.82668 500.0
776 786 6 0.49122 500.0
776 788 6 0.61516 500.0
776 790 6 0.82388 500.0
778 788 6 0.4984 500.0
778 790 6 0.61801 500.0
778 794 6 0.82932 500.0
780 790 6 0.49364 500.0
780 794 6 0.60573 500.0
780 798 6 0.84428 500.0
786 794 6 0.48092 500.0
786 798 6 0.64034 500.0
786 800 6 0.85996 500.0
788 798 6 0.53546 500.0
788 800 6 0.70019 500.0
788 802 6 0.88408 500.0
790 800 6 0.52298 500.0
790 802 6 0.65689 500.0
790 804 6 0.87455 500.0
794 802 6 0.46783 500.0
794 804 6 0.6118 500.0
794 806 6 0.82515 500.0
798 804 6 0.52571 500.0
798 806 6 0.64962 500.0
798 808 6 0.83807 500.0
800 806 6 0.52073 500.0
800 808 6 0.61572 500.0
800 810 6 0.83403 500.0
802 808 6 0.48296 500.0
802 810 6 0.59527 500.0
802 812 6 0.80299 500.0
804 810 6 0.50832 500.0
804 812 6 0.61368 500.0
804 814 6 0.81938 500.0
806 812 6 0.50048 500.0
806 814 6 0.60249 500.0
806 818 6 0.81934 500.0
808 814 6 0.48149 500.0
808 818 6 0.59887 500.0
808 820 6 0.81781 500.0
810 818 6 0.49281 500.0
810 820 6 0.61607 500.0
810 824 6 0.82693 500.0
812 820 6 0.50737 500.0
812 824 6 0.63572 500.0
812 826 6 0.84005 500.0
814 824 6 0.49101 500.0
814 826 6 0.60726 500.0
814 828 6 0.81874 500.0
818 826 6 0.48169 500.0
818 828 6 0.58893 500.0
818 830 6 0.79118 500.0
820 828 6 0.51152 500.0
820 830 6 0.60793 500.0
820 832 6 0.82672 500.0
824 830 6 0.4989 500.0
824 832 6 0.62221 500.0
824 834 6 0.82581 500.0
826 832 6 0.49398 500.0
826 834 6 0.60214 500.0
826 836 6 0.81766 500.0
828 834 6 0.47671 500.0
828 836 6 0.59325 500.0
828 841 6 0.80544 500.0
830 836 6 0.49962 500.0
830 841 6 0.60776 500.0
830 843 6 0.80217 500.0
832 841 6 0.49296 500.0
832 843 6 0.58486 500.0
832 845 6 0.79977 500.0
834 843 6 0.4812 500.0
834 845 6 0.58709 500.0
834 847 6 0.79887 500.0
836 845 6 0.48288 500.0
836 847 6 0.59502 500.0
836 849 6 0.81463 500.0
841 847 6 0.47951 500.0
841 849 6 0.59319 500.0
841 851 6 0.75345 500.0
843 849 6 0.49419 500.0
843 851 6 0.52866 500.0
845 851 6 0.46762 500.0

; Side chain bonds
  1   2 1 0.40 2500
  3   4 1 0.352 5000
  5   6 1 0.363 7500
  7   8 1 0.352 5000
 15  16 1 0.363 7500
 18  19 1 0.400 5000
 26  27 1 0.325 7500
 32  33 1 0.363 7500
 34  35 1 0.325 7500
 40  41 1 0.363 7500
 42  43 1 0.325 7500
 46  47 1 0.341 7500
 48  49 1 0.40 2500
 50  51 1 0.330 5000
 51  52 1 0.360 5000
 53  54 1 0.325 5000
 60  61 1 0.315 5000
 66  67 1 0.330 7500
 68  69 1 0.330 7500
 70  71 1 0.363 7500
 72  73 1 0.40 2500
 80  81 1 0.400 5000
 82  83 1 0.330 5000
 83  84 1 0.360 5000
 85  86 1 0.330 5000
 86  87 1 0.380 5000
 88  89 1 0.400 5000
 90  91 1 0.330 5000
 91  92 1 0.360 5000
 93  94 1 0.400 5000
 99 100 1 0.352 7500
102 103 1 0.363 7500
106 107 1 0.287 7500
110 111 1 0.40 2500
112 113 1 0.352 5000
114 115 1 0.363 7500
116 117 1 0.352 5000
124 125 1 0.363 7500
127 128 1 0.400 5000
135 136 1 0.325 7500
141 142 1 0.363 7500
143 144 1 0.325 7500
149 150 1 0.363 7500
151 152 1 0.325 7500
155 156 1 0.341 7500
157 158 1 0.40 2500
159 160 1 0.330 5000
160 161 1 0.360 5000
162 163 1 0.325 5000
169 170 1 0.315 5000
175 176 1 0.330 7500
177 178 1 0.330 7500
179 180 1 0.363 7500
181 182 1 0.40 2500
189 190 1 0.400 5000
191 192 1 0.330 5000
192 193 1 0.360 5000
194 195 1 0.330 5000
195 196 1 0.380 5000
197 198 1 0.400 5000
199 200 1 0.330 5000
200 201 1 0.360 5000
202 203 1 0.400 5000
208 209 1 0.352 7500
211 212 1 0.363 7500
215 216 1 0.287 7500
219 220 1 0.400 5000
221 222 1 0.330 5000
222 223 1 0.380 5000
226 227 1 0.400 5000
228 229 1 0.352 5000
230 231 1 0.40 2500
234 235 1 0.330 7500
236 237 1 0.400 5000
238 239 1 0.352 7500
240 241 1 0.325 5000
248 249 1 0.336 7500
252 253 1 0.336 7500
256 257 1 0.363 7500
258 259 1 0.352 5000
260 261 1 0.352 5000
262 263 1 0.363 7500
264 265 1 0.400 5000
266 267 1 0.363 7500
268 269 1 0.352 7500
270 271 1 0.363 7500
272 273 1 0.330 5000
273 274 1 0.380 5000
277 278 1 0.325 7500
281 282 1 0.287 7500
283 284 1 0.363 7500
287 288 1 0.352 7500
289 290 1 0.330 7500
291 292 1 0.400 5000
293 294 1 0.352 5000
295 296 1 0.330 7500
297 298 1 0.330 7500
303 304 1 0.325 7500
307 308 1 0.315 5000
317 318 1 0.352 5000
321 322 1 0.352 7500
323 324 1 0.287 7500
325 326 1 0.40 2500
327 328 1 0.325 7500
331 332 1 0.325 7500
335 336 1 0.287 7500
341 342 1 0.363 7500
344 345 1 0.363 7500
346 347 1 0.363 7500
348 349 1 0.325 7500
352 353 1 0.363 7500
356 357 1 0.363 7500
358 359 1 0.325 7500
362 363 1 0.330 5000
363 364 1 0.380 5000
365 366 1 0.287 7500
371 372 1 0.330 5000
372 373 1 0.360 5000
374 375 1 0.330 5000
375 376 1 0.360 5000
381 382 1 0.287 7500
386 387 1 0.330 7500
389 390 1 0.330 5000
390 391 1 0.360 5000
392 393 1 0.325 7500
396 397 1 0.400 5000
404 405 1 0.400 5000
406 407 1 0.363 7500
413 414 1 0.325 7500
419 420 1 0.352 5000
422 423 1 0.287 7500
426 427 1 0.330 5000
427 428 1 0.360 5000
429 430 1 0.352 7500
431 432 1 0.40 2500
433 434 1 0.325 5000
438 439 1 0.336 7500
443 444 1 0.330 5000
444 445 1 0.360 5000
446 447 1 0.287 7500
448 449 1 0.330 5000
449 450 1 0.360 5000
451 452 1 0.363 7500
457 458 1 0.330 7500
459 460 1 0.363 7500
463 464 1 0.363 7500
469 470 1 0.325 7500
475 476 1 0.315 5000
483 484 1 0.325 7500
487 488 1 0.363 7500
489 490 1 0.40 2500
491 492 1 0.352 5000
493 494 1 0.363 7500
495 496 1 0.40 2500
497 498 1 0.352 7500
499 500 1 0.363 7500
501 502 1 0.363 7500
503 504 1 0.330 7500
507 508 1 0.352 7500
509 510 1 0.363 7500
511 512 1 0.363 7500
513 514 1 0.330 7500
515 516 1 0.325 5000
524 525 1 0.400 5000
526 527 1 0.336 7500
532 533 1 0.363 7500
535 536 1 0.363 7500
537 538 1 0.330 7500
541 542 1 0.363 7500
543 544 1 0.330 5000
544 545 1 0.380 5000
550 551 1 0.330 7500
552 553 1 0.287 7500
556 557 1 0.352 7500
560 561 1 0.352 5000
566 567 1 0.363 7500
568 569 1 0.287 7500
570 571 1 0.40 2500
574 575 1 0.363 7500
579 580 1 0.325 7500
585 586 1 0.363 7500
589 590 1 0.363 7500
591 592 1 0.325 7500
595 596 1 0.325 5000
600 601 1 0.287 7500
604 605 1 0.330 5000
605 606 1 0.360 5000
607 608 1 0.40 2500
609 610 1 0.330 5000
610 611 1 0.360 5000
617 618 1 0.325 7500
623 624 1 0.330 5000
624 625 1 0.360 5000
626 627 1 0.400 5000
628 629 1 0.363 7500
632 633 1 0.363 7500
634 635 1 0.400 5000
636 637 1 0.330 7500
638 639 1 0.325 7500
642 643 1 0.352 5000
644 645 1 0.336 7500
648 649 1 0.315 5000
656 657 1 0.325 7500
662 663 1 0.330 7500
666 667 1 0.352 5000
668 669 1 0.363 7500
672 673 1 0.363 7500
674 675 1 0.400 5000
679 680 1 0.287 7500
681 682 1 0.363 7500
683 684 1 0.363 7500
685 686 1 0.287 7500
687 688 1 0.330 5000
688 689 1 0.360 5000
690 691 1 0.330 7500
694 695 1 0.287 7500
696 697 1 0.363 7500
699 700 1 0.363 7500
701 702 1 0.330 5000
702 703 1 0.380 5000
704 705 1 0.363 7500
706 707 1 0.325 7500
711 712 1 0.352 5000
713 714 1 0.40 2500
715 716 1 0.325 5000
723 724 1 0.400 5000
725 726 1 0.363 7500
729 730 1 0.325 7500
735 736 1 0.363 7500
742 743 1 0.363 7500
744 745 1 0.363 7500
746 747 1 0.330 7500
748 749 1 0.315 5000
754 755 1 0.315 5000
760 761 1 0.287 7500
762 763 1 0.400 5000
764 765 1 0.315 5000
772 773 1 0.363 7500
774 775 1 0.352 5000
778 779 1 0.330 7500
780 781 1 0.315 5000
790 791 1 0.325 7500
794 795 1 0.336 7500
800 801 1 0.363 7500
808 809 1 0.363 7500
810 811 1 0.400 5000
814 815 1 0.325 7500
820 821 1 0.325 7500
824 825 1 0.40 2500
828 829 1 0.363 7500
836 837 1 0.325 5000
841 842 1 0.363 7500
843 844 1 0.287 7500
845 846 1 0.40 2500
849 850 1 0.287 7500
851 852 1 0.400 5000

#ifdef FLEXIBLE
; Side chain bonds
 11  12 1 0.305 1000000
 13  14 1 0.341 1000000
 22  23 1 0.341 1000000
 27  28 1 0.340 1000000
 27  29 1 0.340 1000000
 28  29 1 0.290 1000000
 30  31 1 0.292 1000000
 35  36 1 0.340 1000000
 35  37 1 0.340 1000000
 36  37 1 0.290 1000000
 38  39 1 0.292 1000000
 43  44 1 0.340 1000000
 43  45 1 0.340 1000000
 44  45 1 0.290 1000000
 54  55 1 0.300 1000000
 54  56 1 0.300 1000000
 55  57 1 0.285 1000000
 56  57 1 0.285 1000000
 55  56 1 0.300 1000000
 58  59 1 0.292 1000000
 61  62 1 0.335 1000000
 62  65 1 0.412 1000000
 64  65 1 0.293 1000000
 61  64 1 0.404 1000000
 62  64 1 0.470 1000000
 78  79 1 0.341 1000000
 95  96 1 0.341 1000000
120 121 1 0.305 1000000
122 123 1 0.341 1000000
131 132 1 0.341 1000000
136 137 1 0.340 1000000
136 138 1 0.340 1000000
137 138 1 0.290 1000000
139 140 1 0.292 1000000
144 145 1 0.340 1000000
144 146 1 0.340 1000000
145 146 1 0.290 1000000
147 148 1 0.292 1000000
152 153 1 0.340 1000000
152 154 1 0.340 1000000
153 154 1 0.290 1000000
163 164 1 0.300 1000000
163 165 1 0.300 1000000
164 166 1 0.285 1000000
165 166 1 0.285 1000000
164 165 1 0.300 1000000
167 168 1 0.292 1000000
170 171 1 0.335 1000000
171 174 1 0.412 1000000
173 174 1 0.293 1000000
170 173 1 0.404 1000000
171 173 1 0.470 1000000
187 188 1 0.341 1000000
204 205 1 0.341 1000000
232 233 1 0.305 1000000
241 242 1 0.300 1000000
241 243 1 0.300 1000000
242 244 1 0.285 1000000
243 244 1 0.285 1000000
242 243 1 0.300 1000000
245 246 1 0.341 1000000
249 250 1 0.320 1000000
249 251 1 0.300 1000000
250 251 1 0.270 1000000
253 254 1 0.320 1000000
253 255 1 0.300 1000000
254 255 1 0.270 1000000
275 276 1 0.305 1000000
278 279 1 0.340 1000000
278 280 1 0.340 1000000
279 280 1 0.290 1000000
285 286 1 0.292 1000000
301 302 1 0.305 1000000
304 305 1 0.340 1000000
304 306 1 0.340 1000000
305 306 1 0.290 1000000
308 309 1 0.335 1000000
309 312 1 0.412 1000000
311 312 1 0.293 1000000
308 311 1 0.404 1000000
309 311 1 0.470 1000000
313 314 1 0.305 1000000
315 316 1 0.341 1000000
319 320 1 0.341 1000000
328 329 1 0.340 1000000
328 330 1 0.340 1000000
329 330 1 0.290 1000000
332 333 1 0.340 1000000
332 334 1 0.340 1000000
333 334 1 0.290 1000000
337 338 1 0.292 1000000
339 340 1 0.292 1000000
349 350 1 0.340 1000000
349 351 1 0.340 1000000
350 351 1 0.290 1000000
354 355 1 0.292 1000000
359 360 1 0.340 1000000
359 361 1 0.340 1000000
360 361 1 0.290 1000000
367 368 1 0.292 1000000
379 380 1 0.305 1000000
384 385 1 0.292 1000000
393 394 1 0.340 1000000
393 395 1 0.340 1000000
394 395 1 0.290 1000000
398 399 1 0.305 1000000
402 403 1 0.341 1000000
408 409 1 0.292 1000000
410 411 1 0.341 1000000
414 415 1 0.340 1000000
414 416 1 0.340 1000000
415 416 1 0.290 1000000
417 418 1 0.292 1000000
424 425 1 0.292 1000000
434 435 1 0.300 1000000
434 436 1 0.300 1000000
435 437 1 0.285 1000000
436 437 1 0.285 1000000
435 436 1 0.300 1000000
439 440 1 0.320 1000000
439 441 1 0.300 1000000
440 441 1 0.270 1000000
453 454 1 0.341 1000000
465 466 1 0.305 1000000
467 468 1 0.341 1000000
470 471 1 0.340 1000000
470 472 1 0.340 1000000
471 472 1 0.290 1000000
473 474 1 0.292 1000000
476 477 1 0.335 1000000
477 480 1 0.412 1000000
479 480 1 0.293 1000000
476 479 1 0.404 1000000
477 479 1 0.470 1000000
481 482 1 0.292 1000000
484 485 1 0.340 1000000
484 486 1 0.340 1000000
485 486 1 0.290 1000000
505 506 1 0.341 1000000
516 517 1 0.300 1000000
516 518 1 0.300 1000000
517 519 1 0.285 1000000
518 519 1 0.285 1000000
517 518 1 0.300 1000000
520 521 1 0.341 1000000
527 528 1 0.320 1000000
527 529 1 0.300 1000000
528 529 1 0.270 1000000
530 531 1 0.292 1000000
546 547 1 0.292 1000000
548 549 1 0.292 1000000
558 559 1 0.292 1000000
562 563 1 0.292 1000000
564 565 1 0.305 1000000
577 578 1 0.292 1000000
580 581 1 0.340 1000000
580 582 1 0.340 1000000
581 582 1 0.290 1000000
583 584 1 0.341 1000000
587 588 1 0.341 1000000
592 593 1 0.340 1000000
592 594 1 0.340 1000000
593 594 1 0.290 1000000
596 597 1 0.300 1000000
596 598 1 0.300 1000000
597 599 1 0.285 1000000
598 599 1 0.285 1000000
597 598 1 0.300 1000000
602 603 1 0.341 1000000
613 614 1 0.341 1000000
618 619 1 0.340 1000000
618 620 1 0.340 1000000
619 620 1 0.290 1000000
621 622 1 0.305 1000000
630 631 1 0.305 1000000
639 640 1 0.340 1000000
639 641 1 0.340 1000000
640 641 1 0.290 1000000
645 646 1 0.320 1000000
645 647 1 0.300 1000000
646 647 1 0.270 1000000
649 650 1 0.335 1000000
650 653 1 0.412 1000000
652 653 1 0.293 1000000
649 652 1 0.404 1000000
650 652 1 0.470 1000000
657 658 1 0.340 1000000
657 659 1 0.340 1000000
658 659 1 0.290 1000000
660 661 1 0.341 1000000
664 665 1 0.292 1000000
670 671 1 0.341 1000000
677 678 1 0.292 1000000
692 693 1 0.292 1000000
707 708 1 0.340 1000000
707 709 1 0.340 1000000
708 709 1 0.290 1000000
716 717 1 0.300 1000000
716 718 1 0.300 1000000
717 719 1 0.285 1000000
718 719 1 0.285 1000000
717 718 1 0.300 1000000
727 728 1 0.341 1000000
730 731 1 0.340 1000000
730 732 1 0.340 1000000
731 732 1 0.290 1000000
733 734 1 0.341 1000000
737 738 1 0.341 1000000
749 750 1 0.335 1000000
750 753 1 0.412 1000000
752 753 1 0.293 1000000
749 752 1 0.404 1000000
750 752 1 0.470 1000000
755 756 1 0.335 1000000
756 759 1 0.412 1000000
758 759 1 0.293 1000000
755 758 1 0.404 1000000
756 758 1 0.470 1000000
765 766 1 0.335 1000000
766 769 1 0.412 1000000
768 769 1 0.293 1000000
765 768 1 0.404 1000000
766 768 1 0.470 1000000
770 771 1 0.341 1000000
776 777 1 0.292 1000000
781 782 1 0.335 1000000
782 785 1 0.412 1000000
784 785 1 0.293 1000000
781 784 1 0.404 1000000
782 784 1 0.470 1000000
788 789 1 0.341 1000000
791 792 1 0.340 1000000
791 793 1 0.340 1000000
792 793 1 0.290 1000000
795 796 1 0.320 1000000
795 797 1 0.300 1000000
796 797 1 0.270 1000000
798 799 1 0.341 1000000
802 803 1 0.341 1000000
804 805 1 0.341 1000000
806 807 1 0.305 1000000
815 816 1 0.340 1000000
815 817 1 0.340 1000000
816 817 1 0.290 1000000
818 819 1 0.341 1000000
821 822 1 0.340 1000000
821 823 1 0.340 1000000
822 823 1 0.290 1000000
826 827 1 0.292 1000000
830 831 1 0.305 1000000
832 833 1 0.341 1000000
834 835 1 0.292 1000000
837 838 1 0.300 1000000
837 839 1 0.300 1000000
838 840 1 0.285 1000000
839 840 1 0.285 1000000
838 839 1 0.300 1000000
#endif

[ constraints ]
; Backbone bonds
  9  11 1 0.33
 11  13 1 0.310
 13  15 1 0.310
 15  17 1 0.310
 17  18 1 0.310
 18  20 1 0.310
 20  22 1 0.310
 22  24 1 0.310
 24  26 1 0.310
 26  30 1 0.310
 30  32 1 0.310
 32  34 1 0.310
 34  38 1 0.310
 38  40 1 0.310
 40  42 1 0.310
 42  46 1 0.310
 46  48 1 0.310
 48  50 1 0.310
 50  53 1 0.310
 53  58 1 0.310
 58  60 1 0.310
 60  66 1 0.310
 66  68 1 0.310
 68  70 1 0.310
 70  72 1 0.310
 72  74 1 0.310
 74  76 1 0.310
 76  78 1 0.310
 78  80 1 0.310
 80  82 1 0.310
 82  85 1 0.310
 85  88 1 0.310
 88  90 1 0.310
 90  93 1 0.310
 93  95 1 0.310
 95  97 1 0.310
 97  99 1 0.310
 99 101 1 0.310
101 102 1 0.310
102 104 1 0.310
104 106 1 0.33
112 114 1 0.33
114 116 1 0.310
116 118 1 0.310
118 120 1 0.310
120 122 1 0.310
122 124 1 0.310
124 126 1 0.310
126 127 1 0.310
127 129 1 0.310
129 131 1 0.310
131 133 1 0.310
133 135 1 0.310
135 139 1 0.310
139 141 1 0.310
141 143 1 0.310
143 147 1 0.310
147 149 1 0.310
149 151 1 0.310
151 155 1 0.310
155 157 1 0.310
157 159 1 0.310
159 162 1 0.310
162 167 1 0.310
167 169 1 0.310
169 175 1 0.310
175 177 1 0.310
177 179 1 0.310
179 181 1 0.310
181 183 1 0.310
183 185 1 0.310
185 187 1 0.310
187 189 1 0.310
189 191 1 0.310
191 194 1 0.310
194 197 1 0.310
197 199 1 0.310
199 202 1 0.310
202 204 1 0.310
204 206 1 0.310
206 208 1 0.310
208 210 1 0.310
210 211 1 0.310
211 213 1 0.310
213 215 1 0.310
215 217 1 0.310
217 219 1 0.310
219 221 1 0.310
221 224 1 0.33
232 234 1 0.33
234 236 1 0.310
236 238 1 0.310
238 240 1 0.310
240 245 1 0.310
245 247 1 0.310
247 248 1 0.310
248 252 1 0.310
252 256 1 0.33
317 319 1 0.33
319 321 1 0.310
321 323 1 0.310
323 325 1 0.310
325 327 1 0.310
327 331 1 0.310
331 335 1 0.310
335 337 1 0.310
337 339 1 0.310
339 341 1 0.310
341 343 1 0.310
343 344 1 0.310
344 346 1 0.310
346 348 1 0.310
348 352 1 0.310
352 354 1 0.310
354 356 1 0.310
356 358 1 0.310
358 362 1 0.310
362 365 1 0.310
365 367 1 0.310
367 369 1 0.310
369 371 1 0.310
371 374 1 0.310
374 377 1 0.33
388 389 1 0.33
389 392 1 0.310
392 396 1 0.310
396 398 1 0.310
398 400 1 0.310
400 402 1 0.310
402 404 1 0.310
404 406 1 0.310
406 408 1 0.310
408 410 1 0.310
410 412 1 0.310
412 413 1 0.310
413 417 1 0.310
417 419 1 0.310
419 421 1 0.310
421 422 1 0.310
422 424 1 0.310
424 426 1 0.310
426 429 1 0.310
429 431 1 0.310
431 433 1 0.33
451 453 1 0.33
453 455 1 0.310
455 457 1 0.310
457 459 1 0.310
459 461 1 0.310
461 463 1 0.310
463 465 1 0.310
465 467 1 0.310
467 469 1 0.310
469 473 1 0.310
473 475 1 0.310
475 481 1 0.310
481 483 1 0.310
483 487 1 0.310
487 489 1 0.310
489 491 1 0.310
491 493 1 0.310
493 495 1 0.310
495 497 1 0.310
497 499 1 0.310
499 501 1 0.33
507 509 1 0.33
509 511 1 0.310
511 513 1 0.310
513 515 1 0.310
515 520 1 0.310
520 522 1 0.310
522 524 1 0.310
524 526 1 0.310
526 530 1 0.310
530 532 1 0.310
532 534 1 0.33
556 558 1 0.33
558 560 1 0.310
560 562 1 0.310
562 564 1 0.310
564 566 1 0.310
566 568 1 0.310
568 570 1 0.310
570 572 1 0.310
572 574 1 0.310
574 576 1 0.310
576 577 1 0.310
577 579 1 0.310
579 583 1 0.310
583 585 1 0.310
585 587 1 0.310
587 589 1 0.310
589 591 1 0.310
591 595 1 0.310
595 600 1 0.310
600 602 1 0.310
602 604 1 0.310
604 607 1 0.310
607 609 1 0.33
615 616 1 0.33
616 617 1 0.310
617 621 1 0.310
621 623 1 0.310
623 626 1 0.310
626 628 1 0.310
628 630 1 0.310
630 632 1 0.33
644 648 1 0.33
648 654 1 0.310
654 656 1 0.310
656 660 1 0.310
660 662 1 0.310
662 664 1 0.310
664 666 1 0.310
666 668 1 0.310
668 670 1 0.310
670 672 1 0.310
672 674 1 0.310
674 676 1 0.310
676 677 1 0.310
677 679 1 0.310
679 681 1 0.310
681 683 1 0.310
683 685 1 0.310
685 687 1 0.310
687 690 1 0.310
690 692 1 0.310
692 694 1 0.310
694 696 1 0.310
696 698 1 0.310
698 699 1 0.310
699 701 1 0.310
701 704 1 0.310
704 706 1 0.310
706 710 1 0.310
710 711 1 0.310
711 713 1 0.310
713 715 1 0.310
715 720 1 0.310
720 722 1 0.310
722 723 1 0.310
723 725 1 0.310
725 727 1 0.310
727 729 1 0.310
729 733 1 0.310
733 735 1 0.310
735 737 1 0.310
737 739 1 0.310
739 741 1 0.310
741 742 1 0.310
742 744 1 0.33
746 748 1 0.33
748 754 1 0.310
754 760 1 0.310
760 762 1 0.310
762 764 1 0.310
764 770 1 0.310
770 772 1 0.310
772 774 1 0.310
774 776 1 0.310
776 778 1 0.310
778 780 1 0.310
780 786 1 0.310
786 788 1 0.310
788 790 1 0.310
790 794 1 0.310
794 798 1 0.310
798 800 1 0.310
800 802 1 0.310
802 804 1 0.310
804 806 1 0.310
806 808 1 0.310
808 810 1 0.310
810 812 1 0.310
812 814 1 0.310
814 818 1 0.310
818 820 1 0.310
820 824 1 0.310
824 826 1 0.310
826 828 1 0.310
828 830 1 0.310
830 832 1 0.310
832 834 1 0.310
834 836 1 0.310
836 841 1 0.310
841 843 1 0.310
843 845 1 0.310
845 847 1 0.310
847 849 1 0.310
849 851 1 0.33

#ifndef FLEXIBLE
; Side chain bonds
  9  10 1 0.270
 11  12 1 0.305
 13  14 1 0.341
 20  21 1 0.270
 22  23 1 0.341
 24  25 1 0.270
 27  28 1 0.340
 27  29 1 0.340
 28  29 1 0.290
 30  31 1 0.292
 35  36 1 0.340
 35  37 1 0.340
 36  37 1 0.290
 38  39 1 0.292
 43  44 1 0.340
 43  45 1 0.340
 44  45 1 0.290
 54  55 1 0.300
 54  56 1 0.300
 55  57 1 0.285
 56  57 1 0.285
 55  56 1 0.300
 58  59 1 0.292
 61  62 1 0.335
 62  65 1 0.412
 64  65 1 0.293
 61  64 1 0.404
 62  64 1 0.470
 74  75 1 0.270
 76  77 1 0.270
 78  79 1 0.341
 95  96 1 0.341
 97  98 1 0.270
104 105 1 0.270
108 109 1 0.270
118 119 1 0.270
120 121 1 0.305
122 123 1 0.341
129 130 1 0.270
131 132 1 0.341
133 134 1 0.270
136 137 1 0.340
136 138 1 0.340
137 138 1 0.290
139 140 1 0.292
144 145 1 0.340
144 146 1 0.340
145 146 1 0.290
147 148 1 0.292
152 153 1 0.340
152 154 1 0.340
153 154 1 0.290
163 164 1 0.300
163 165 1 0.300
164 166 1 0.285
165 166 1 0.285
164 165 1 0.300
167 168 1 0.292
170 171 1 0.335
171 174 1 0.412
173 174 1 0.293
170 173 1 0.404
171 173 1 0.470
183 184 1 0.270
185 186 1 0.270
187 188 1 0.341
204 205 1 0.341
206 207 1 0.270
213 214 1 0.270
217 218 1 0.270
224 225 1 0.270
232 233 1 0.305
241 242 1 0.300
241 243 1 0.300
242 244 1 0.285
243 244 1 0.285
242 243 1 0.300
245 246 1 0.341
249 250 1 0.320
249 251 1 0.300
250 251 1 0.270
253 254 1 0.320
253 255 1 0.300
254 255 1 0.270
275 276 1 0.305
278 279 1 0.340
278 280 1 0.340
279 280 1 0.290
285 286 1 0.292
299 300 1 0.270
301 302 1 0.305
304 305 1 0.340
304 306 1 0.340
305 306 1 0.290
308 309 1 0.335
309 312 1 0.412
311 312 1 0.293
308 311 1 0.404
309 311 1 0.470
313 314 1 0.305
315 316 1 0.341
319 320 1 0.341
328 329 1 0.340
328 330 1 0.340
329 330 1 0.290
332 333 1 0.340
332 334 1 0.340
333 334 1 0.290
337 338 1 0.292
339 340 1 0.292
349 350 1 0.340
349 351 1 0.340
350 351 1 0.290
354 355 1 0.292
359 360 1 0.340
359 361 1 0.340
360 361 1 0.290
367 368 1 0.292
369 370 1 0.270
377 378 1 0.270
379 380 1 0.305
384 385 1 0.292
393 394 1 0.340
393 395 1 0.340
394 395 1 0.290
398 399 1 0.305
400 401 1 0.270
402 403 1 0.341
408 409 1 0.292
410 411 1 0.341
414 415 1 0.340
414 416 1 0.340
415 416 1 0.290
417 418 1 0.292
424 425 1 0.292
434 435 1 0.300
434 436 1 0.300
435 437 1 0.285
436 437 1 0.285
435 436 1 0.300
439 440 1 0.320
439 441 1 0.300
440 441 1 0.270
453 454 1 0.341
455 456 1 0.270
461 462 1 0.270
465 466 1 0.305
467 468 1 0.341
470 471 1 0.340
470 472 1 0.340
471 472 1 0.290
473 474 1 0.292
476 477 1 0.335
477 480 1 0.412
479 480 1 0.293
476 479 1 0.404
477 479 1 0.470
481 482 1 0.292
484 485 1 0.340
484 486 1 0.340
485 486 1 0.290
505 506 1 0.341
516 517 1 0.300
516 518 1 0.300
517 519 1 0.285
518 519 1 0.285
517 518 1 0.300
520 521 1 0.341
522 523 1 0.270
527 528 1 0.320
527 529 1 0.300
528 529 1 0.270
530 531 1 0.292
539 540 1 0.270
546 547 1 0.292
548 549 1 0.292
554 555 1 0.270
558 559 1 0.292
562 563 1 0.292
564 565 1 0.305
572 573 1 0.270
577 578 1 0.292
580 581 1 0.340
580 582 1 0.340
581 582 1 0.290
583 584 1 0.341
587 588 1 0.341
592 593 1 0.340
592 594 1 0.340
593 594 1 0.290
596 597 1 0.300
596 598 1 0.300
597 599 1 0.285
598 599 1 0.285
597 598 1 0.300
602 603 1 0.341
613 614 1 0.341
618 619 1 0.340
618 620 1 0.340
619 620 1 0.290
621 622 1 0.305
630 631 1 0.305
639 640 1 0.340
639 641 1 0.340
640 641 1 0.290
645 646 1 0.320
645 647 1 0.300
646 647 1 0.270
649 650 1 0.335
650 653 1 0.412
652 653 1 0.293
649 652 1 0.404
650 652 1 0.470
654 655 1 0.270
657 658 1 0.340
657 659 1 0.340
658 659 1 0.290
660 661 1 0.341
664 665 1 0.292
670 671 1 0.341
677 678 1 0.292
692 693 1 0.292
707 708 1 0.340
707 709 1 0.340
708 709 1 0.290
716 717 1 0.300
716 718 1 0.300
717 719 1 0.285
718 719 1 0.285
717 718 1 0.300
720 721 1 0.270
727 728 1 0.341
730 731 1 0.340
730 732 1 0.340
731 732 1 0.290
733 734 1 0.341
737 738 1 0.341
739 740 1 0.270
749 750 1 0.335
750 753 1 0.412
752 753 1 0.293
749 752 1 0.404
750 752 1 0.470
755 756 1 0.335
756 759 1 0.412
758 759 1 0.293
755 758 1 0.404
756 758 1 0.470
765 766 1 0.335
766 769 1 0.412
768 769 1 0.293
765 768 1 0.404
766 768 1 0.470
770 771 1 0.341
776 777 1 0.292
781 782 1 0.335
782 785 1 0.412
784 785 1 0.293
781 784 1 0.404
782 784 1 0.470
786 787 1 0.270
788 789 1 0.341
791 792 1 0.340
791 793 1 0.340
792 793 1 0.290
795 796 1 0.320
795 797 1 0.300
796 797 1 0.270
798 799 1 0.341
802 803 1 0.341
804 805 1 0.341
806 807 1 0.305
812 813 1 0.270
815 816 1 0.340
815 817 1 0.340
816 817 1 0.290
818 819 1 0.341
821 822 1 0.340
821 823 1 0.340
822 823 1 0.290
826 827 1 0.292
830 831 1 0.305
832 833 1 0.341
834 835 1 0.292
837 838 1 0.300
837 839 1 0.300
838 840 1 0.285
839 840 1 0.285
838 839 1 0.300
847 848 1 0.270
#endif

[ angles ]
; BBB angles
  7   9  11 10 100 20
  9  11  13 10 100 20
 11  13  15 2 96 700
 13  15  17 2 96 700
 15  17  18 2 96 700
 17  18  20 2 96 700
 18  20  22 2 96 700
 20  22  24 2 96 700
 22  24  26 2 96 700
 24  26  30 2 96 700
 26  30  32 2 96 700
 30  32  34 2 96 700
 32  34  38 2 96 700
 34  38  40 2 96 700
 38  40  42 2 96 700
 40  42  46 2 96 700
 42  46  48 2 96 700
 46  48  50 2 96 700
 48  50  53 2 96 700
 50  53  58 2 96 700
 53  58  60 2 96 700
 58  60  66 2 98 100
 60  66  68 10 98 100
 66  68  70 10 98 100
 68  70  72 2 98 100
 70  72  74 2 96 700
 72  74  76 2 96 700
 74  76  78 2 96 700
 76  78  80 2 96 700
 78  80  82 2 96 700
 80  82  85 2 96 700
 82  85  88 2 96 700
 85  88  90 2 96 700
 88  90  93 2 96 700
 90  93  95 2 96 700
 93  95  97 2 96 700
 95  97  99 2 96 700
 97  99 101 2 96 700
 99 101 102 2 96 700
101 102 104 2 96 700
102 104 106 10 100 20
104 106 108 10 100 20
  1   3   5 10 127 20
  3   5   7 10 127 20
  5   7   9 10 100 20
110 112 114 10 127 20
112 114 116 10 127 20
114 116 118 2 96 700
116 118 120 2 96 700
118 120 122 2 96 700
120 122 124 2 96 700
122 124 126 2 96 700
124 126 127 2 96 700
126 127 129 2 96 700
127 129 131 2 96 700
129 131 133 2 96 700
131 133 135 2 96 700
133 135 139 2 96 700
135 139 141 2 96 700
139 141 143 2 96 700
141 143 147 2 96 700
143 147 149 2 96 700
147 149 151 2 96 700
149 151 155 2 96 700
151 155 157 2 96 700
155 157 159 2 96 700
157 159 162 2 96 700
159 162 167 2 96 700
162 167 169 2 96 700
167 169 175 2 98 100
169 175 177 10 98 100
175 177 179 10 98 100
177 179 181 2 98 100
179 181 183 2 96 700
181 183 185 2 96 700
183 185 187 2 96 700
185 187 189 2 96 700
187 189 191 2 96 700
189 191 194 2 96 700
191 194 197 2 96 700
194 197 199 2 96 700
197 199 202 2 96 700
199 202 204 2 96 700
202 204 206 2 96 700
204 206 208 2 96 700
206 208 210 2 96 700
208 210 211 2 96 700
210 211 213 2 96 700
211 213 215 2 96 700
213 215 217 2 96 700
215 217 219 2 96 700
217 219 221 2 96 700
219 221 224 10 127 20
230 232 234 10 127 20
232 234 236 10 98 100
234 236 238 2 98 100
236 238 240 2 96 700
238 240 245 2 96 700
240 245 247 2 96 700
245 247 248 2 96 700
247 248 252 2 96 700
248 252 256 10 100 20
252 256 258 10 100 20
315 317 319 10 134 25
317 319 321 10 134 25
319 321 323 2 96 700
321 323 325 2 96 700
323 325 327 2 96 700
325 327 331 2 96 700
327 331 335 2 96 700
331 335 337 2 96 700
335 337 339 2 96 700
337 339 341 2 96 700
339 341 343 2 96 700
341 343 344 2 96 700
343 344 346 2 96 700
344 346 348 2 96 700
346 348 352 2 96 700
348 352 354 2 96 700
352 354 356 2 96 700
354 356 358 2 96 700
356 358 362 2 96 700
358 362 365 2 96 700
362 365 367 2 96 700
365 367 369 2 96 700
367 369 371 2 96 700
369 371 374 2 96 700
371 374 377 10 127 20
374 377 379 10 127 20
386 388 389 10 127 20
388 389 392 10 127 20
389 392 396 2 96 700
392 396 398 2 96 700
396 398 400 2 96 700
398 400 402 2 96 700
400 402 404 2 96 700
402 404 406 2 96 700
404 406 408 2 96 700
406 408 410 2 96 700
408 410 412 2 96 700
410 412 413 2 96 700
412 413 417 2 96 700
413 417 419 2 96 700
417 419 421 2 96 700
419 421 422 2 96 700
421 422 424 2 96 700
422 424 426 2 96 700
424 426 429 2 96 700
426 429 431 2 96 700
429 431 433 10 127 20
431 433 438 10 127 20
448 451 453 10 130 20
451 453 455 10 130 20
453 455 457 2 98 100
455 457 459 10 98 100
457 459 461 2 98 100
459 461 463 2 96 700
461 463 465 2 96 700
463 465 467 2 96 700
465 467 469 2 96 700
467 469 473 2 96 700
469 473 475 2 96 700
473 475 481 2 96 700
475 481 483 2 96 700
481 483 487 2 96 700
483 487 489 2 96 700
487 489 491 2 96 700
489 491 493 2 96 700
491 493 495 2 96 700
493 495 497 2 96 700
495 497 499 2 96 700
497 499 501 10 130 20
499 501 503 10 130 20
505 507 509 10 100 20
507 509 511 10 100 20
509 511 513 2 98 100
511 513 515 10 98 100
513 515 520 2 98 100
515 520 522 2 96 700
520 522 524 2 96 700
522 524 526 2 96 700
524 526 530 2 96 700
526 530 532 2 96 700
530 532 534 10 127 20
532 534 535 10 127 20
554 556 558 10 100 20
556 558 560 10 130 20
558 560 562 2 96 700
560 562 564 2 96 700
562 564 566 2 96 700
564 566 568 2 96 700
566 568 570 2 96 700
568 570 572 2 96 700
570 572 574 2 96 700
572 574 576 2 96 700
574 576 577 2 96 700
576 577 579 2 96 700
577 579 583 2 96 700
579 583 585 2 96 700
583 585 587 2 96 700
585 587 589 2 96 700
587 589 591 2 96 700
589 591 595 2 96 700
591 595 600 2 96 700
595 600 602 2 96 700
600 602 604 2 96 700
602 604 607 2 96 700
604 607 609 10 130 20
607 609 612 10 127 20
613 615 616 10 100 20
615 616 617 10 100 20
616 617 621 2 96 700
617 621 623 2 96 700
621 623 626 2 96 700
623 626 628 2 96 700
626 628 630 2 96 700
628 630 632 10 130 20
630 632 634 10 100 20
642 644 648 10 127 20
644 648 654 10 130 20
648 654 656 2 96 700
654 656 660 2 96 700
656 660 662 2 98 100
660 662 664 10 98 100
662 664 666 2 98 100
664 666 668 2 96 700
666 668 670 2 96 700
668 670 672 2 96 700
670 672 674 2 96 700
672 674 676 2 96 700
674 676 677 2 96 700
676 677 679 2 96 700
677 679 681 2 96 700
679 681 683 2 96 700
681 683 685 2 96 700
683 685 687 2 96 700
685 687 690 2 98 100
687 690 692 10 98 100
690 692 694 2 98 100
692 694 696 2 96 700
694 696 698 2 96 700
696 698 699 2 96 700
698 699 701 2 96 700
699 701 704 2 96 700
701 704 706 2 96 700
704 706 710 2 96 700
706 710 711 2 96 700
710 711 713 2 96 700
711 713 715 2 96 700
713 715 720 2 96 700
715 720 722 2 96 700
720 722 723 2 96 700
722 723 725 2 96 700
723 725 727 2 96 700
725 727 729 2 96 700
727 729 733 2 96 700
729 733 735 2 96 700
733 735 737 2 96 700
735 737 739 2 96 700
737 739 741 2 96 700
739 741 742 2 96 700
741 742 744 10 130 20
742 744 746 10 130 20
744 746 748 10 130 20
746 748 754 10 127 25
748 754 760 2 96 700
754 760 762 2 96 700
760 762 764 2 96 700
762 764 770 2 96 700
764 770 772 2 96 700
770 772 774 2 96 700
772 774 776 2 96 700
774 776 778 2 98 100
776 778 780 10 98 100
778 780 786 2 98 100
780 786 788 2 96 700
786 788 790 2 96 700
788 790 794 2 96 700
790 794 798 2 96 700
794 798 800 2 96 700
798 800 802 2 96 700
800 802 804 2 96 700
802 804 806 2 96 700
804 806 808 2 96 700
806 808 810 2 96 700
808 810 812 2 96 700
810 812 814 2 96 700
812 814 818 2 96 700
814 818 820 2 96 700
818 820 824 2 96 700
820 824 826 2 96 700
824 826 828 2 96 700
826 828 830 2 96 700
828 830 832 2 96 700
830 832 834 2 96 700
832 834 836 2 96 700
834 836 841 2 96 700
836 841 843 2 96 700
841 843 845 2 96 700
843 845 847 2 96 700
845 847 849 2 96 700
847 849 851 10 127 20
260 262 264 10 127 20
262 264 266 10 127 20
264 266 268 10 134 25
266 268 270 10 100 20
268 270 272 10 100 20
275 277 281 10 100 20
277 281 283 10 100 20
281 283 285 10 127 20
283 285 287 10 127 20
303 307 313 10 127 20
307 313 315 10 127 20
313 315 317 10 134 25
534 535 537 10 127 20
535 537 539 10 127 20
537 539 541 10 127 20
291 293 295 10 100 20
293 295 297 10 130 20
295 297 299 10 127 20
297 299 301 10 127 20
383 384 386 10 130 20
384 386 388 10 127 20
501 503 505 10 100 20
503 505 507 10 100 20
285 287 289 10 127 20
287 289 291 10 100 20
289 291 293 10 100 20
546 548 550 10 127 20
548 550 552 10 100 20
550 552 554 10 100 20
632 634 636 10 100 20
634 636 638 10 100 20
636 638 642 10 100 20
299 301 303 10 127 20
301 303 307 10 127 20
377 379 381 10 127 20
379 381 383 10 127 20
381 383 384 10 130 20
433 438 442 10 127 20
438 442 443 10 127 20
442 443 446 10 127 20
443 446 448 10 127 20
446 448 451 10 127 20
552 554 556 10 100 20
609 612 613 10 100 20
638 642 644 10 100 20
226 228 230 10 127 20
228 230 232 10 127 20
256 258 260 10 100 20
258 260 262 10 127 20
539 541 543 10 127 20
541 543 546 10 127 20
543 546 548 10 127 20
612 613 615 10 100 20
270 272 275 10 100 20
272 275 277 10 100 20

; BBS angles regular martini
  1   3   4 2 100 25
  3   5   6 2 100 25
  5   7   8 2 100 25
  7   9  10 2 100 25
  9  11  12 2 100 25
 11  13  14 2 100 25
 13  15  16 2 100 25
 17  18  19 2 100 25
 18  20  21 2 100 25
 20  22  23 2 100 25
 22  24  25 2 100 25
 24  26  27 2 100 25
 26  30  31 2 100 25
 30  32  33 2 100 25
 32  34  35 2 100 25
 34  38  39 2 100 25
 38  40  41 2 100 25
 40  42  43 2 100 25
 42  46  47 2 100 25
 46  48  49 2 100 25
 48  50  51 2 100 25
 50  53  54 2 100 25
 53  58  59 2 100 25
 58  60  61 2 100 25
 60  66  67 2 100 25
 66  68  69 2 100 25
 68  70  71 2 100 25
 70  72  73 2 100 25
 72  74  75 2 100 25
 74  76  77 2 100 25
 76  78  79 2 100 25
 78  80  81 2 100 25
 80  82  83 2 100 25
 82  85  86 2 100 25
 85  88  89 2 100 25
 88  90  91 2 100 25
 90  93  94 2 100 25
 93  95  96 2 100 25
 95  97  98 2 100 25
 97  99 100 2 100 25
101 102 103 2 100 25
102 104 105 2 100 25
104 106 107 2 100 25
106 108 109 2 100 25
110 112 113 2 100 25
112 114 115 2 100 25
114 116 117 2 100 25
116 118 119 2 100 25
118 120 121 2 100 25
120 122 123 2 100 25
122 124 125 2 100 25
126 127 128 2 100 25
127 129 130 2 100 25
129 131 132 2 100 25
131 133 134 2 100 25
133 135 136 2 100 25
135 139 140 2 100 25
139 141 142 2 100 25
141 143 144 2 100 25
143 147 148 2 100 25
147 149 150 2 100 25
149 151 152 2 100 25
151 155 156 2 100 25
155 157 158 2 100 25
157 159 160 2 100 25
159 162 163 2 100 25
162 167 168 2 100 25
167 169 170 2 100 25
169 175 176 2 100 25
175 177 178 2 100 25
177 179 180 2 100 25
179 181 182 2 100 25
181 183 184 2 100 25
183 185 186 2 100 25
185 187 188 2 100 25
187 189 190 2 100 25
189 191 192 2 100 25
191 194 195 2 100 25
194 197 198 2 100 25
197 199 200 2 100 25
199 202 203 2 100 25
202 204 205 2 100 25
204 206 207 2 100 25
206 208 209 2 100 25
210 211 212 2 100 25
211 213 214 2 100 25
213 215 216 2 100 25
215 217 218 2 100 25
217 219 220 2 100 25
219 221 222 2 100 25
221 224 225 2 100 25
226 228 229 2 100 25
228 230 231 2 100 25
230 232 233 2 100 25
232 234 235 2 100 25
234 236 237 2 100 25
236 238 239 2 100 25
238 240 241 2 100 25
240 245 246 2 100 25
247 248 249 2 100 25
248 252 253 2 100 25
252 256 257 2 100 25
256 258 259 2 100 25
258 260 261 2 100 25
260 262 263 2 100 25
262 264 265 2 100 25
264 266 267 2 100 25
266 268 269 2 100 25
268 270 271 2 100 25
270 272 273 2 100 25
272 275 276 2 100 25
275 277 278 2 100 25
277 281 282 2 100 25
281 283 284 2 100 25
283 285 286 2 100 25
285 287 288 2 100 25
287 289 290 2 100 25
289 291 292 2 100 25
291 293 294 2 100 25
293 295 296 2 100 25
295 297 298 2 100 25
297 299 300 2 100 25
299 301 302 2 100 25
301 303 304 2 100 25
303 307 308 2 100 25
307 313 314 2 100 25
313 315 316 2 100 25
315 317 318 2 100 25
317 319 320 2 100 25
319 321 322 2 100 25
321 323 324 2 100 25
323 325 326 2 100 25
325 327 328 2 100 25
327 331 332 2 100 25
331 335 336 2 100 25
335 337 338 2 100 25
337 339 340 2 100 25
339 341 342 2 100 25
343 344 345 2 100 25
344 346 347 2 100 25
346 348 349 2 100 25
348 352 353 2 100 25
352 354 355 2 100 25
354 356 357 2 100 25
356 358 359 2 100 25
358 362 363 2 100 25
362 365 366 2 100 25
365 367 368 2 100 25
367 369 370 2 100 25
369 371 372 2 100 25
371 374 375 2 100 25
374 377 378 2 100 25
377 379 380 2 100 25
379 381 382 2 100 25
383 384 385 2 100 25
384 386 387 2 100 25
388 389 390 2 100 25
389 392 393 2 100 25
392 396 397 2 100 25
396 398 399 2 100 25
398 400 401 2 100 25
400 402 403 2 100 25
402 404 405 2 100 25
404 406 407 2 100 25
406 408 409 2 100 25
408 410 411 2 100 25
412 413 414 2 100 25
413 417 418 2 100 25
417 419 420 2 100 25
421 422 423 2 100 25
422 424 425 2 100 25
424 426 427 2 100 25
426 429 430 2 100 25
429 431 432 2 100 25
431 433 434 2 100 25
433 438 439 2 100 25
442 443 444 2 100 25
443 446 447 2 100 25
446 448 449 2 100 25
448 451 452 2 100 25
451 453 454 2 100 25
453 455 456 2 100 25
455 457 458 2 100 25
457 459 460 2 100 25
459 461 462 2 100 25
461 463 464 2 100 25
463 465 466 2 100 25
465 467 468 2 100 25
467 469 470 2 100 25
469 473 474 2 100 25
473 475 476 2 100 25
475 481 482 2 100 25
481 483 484 2 100 25
483 487 488 2 100 25
487 489 490 2 100 25
489 491 492 2 100 25
491 493 494 2 100 25
493 495 496 2 100 25
495 497 498 2 100 25
497 499 500 2 100 25
499 501 502 2 100 25
501 503 504 2 100 25
503 505 506 2 100 25
505 507 508 2 100 25
507 509 510 2 100 25
509 511 512 2 100 25
511 513 514 2 100 25
513 515 516 2 100 25
515 520 521 2 100 25
520 522 523 2 100 25
522 524 525 2 100 25
524 526 527 2 100 25
526 530 531 2 100 25
530 532 533 2 100 25
534 535 536 2 100 25
535 537 538 2 100 25
537 539 540 2 100 25
539 541 542 2 100 25
541 543 544 2 100 25
543 546 547 2 100 25
546 548 549 2 100 25
548 550 551 2 100 25
550 552 553 2 100 25
552 554 555 2 100 25
554 556 557 2 100 25
556 558 559 2 100 25
558 560 561 2 100 25
560 562 563 2 100 25
562 564 565 2 100 25
564 566 567 2 100 25
566 568 569 2 100 25
568 570 571 2 100 25
570 572 573 2 100 25
572 574 575 2 100 25
576 577 578 2 100 25
577 579 580 2 100 25
579 583 584 2 100 25
583 585 586 2 100 25
585 587 588 2 100 25
587 589 590 2 100 25
589 591 592 2 100 25
591 595 596 2 100 25
595 600 601 2 100 25
600 602 603 2 100 25
602 604 605 2 100 25
604 607 608 2 100 25
607 609 610 2 100 25
612 613 614 2 100 25
616 617 618 2 100 25
617 621 622 2 100 25
621 623 624 2 100 25
623 626 627 2 100 25
626 628 629 2 100 25
628 630 631 2 100 25
630 632 633 2 100 25
632 634 635 2 100 25
634 636 637 2 100 25
636 638 639 2 100 25
638 642 643 2 100 25
642 644 645 2 100 25
644 648 649 2 100 25
648 654 655 2 100 25
654 656 657 2 100 25
656 660 661 2 100 25
660 662 663 2 100 25
662 664 665 2 100 25
664 666 667 2 100 25
666 668 669 2 100 25
668 670 671 2 100 25
670 672 673 2 100 25
672 674 675 2 100 25
676 677 678 2 100 25
677 679 680 2 100 25
679 681 682 2 100 25
681 683 684 2 100 25
683 685 686 2 100 25
685 687 688 2 100 25
687 690 691 2 100 25
690 692 693 2 100 25
692 694 695 2 100 25
694 696 697 2 100 25
698 699 700 2 100 25
699 701 702 2 100 25
701 704 705 2 100 25
704 706 707 2 100 25
710 711 712 2 100 25
711 713 714 2 100 25
713 715 716 2 100 25
715 720 721 2 100 25
722 723 724 2 100 25
723 725 726 2 100 25
725 727 728 2 100 25
727 729 730 2 100 25
729 733 734 2 100 25
733 735 736 2 100 25
735 737 738 2 100 25
737 739 740 2 100 25
741 742 743 2 100 25
742 744 745 2 100 25
744 746 747 2 100 25
746 748 749 2 100 25
748 754 755 2 100 25
754 760 761 2 100 25
760 762 763 2 100 25
762 764 765 2 100 25
764 770 771 2 100 25
770 772 773 2 100 25
772 774 775 2 100 25
774 776 777 2 100 25
776 778 779 2 100 25
778 780 781 2 100 25
780 786 787 2 100 25
786 788 789 2 100 25
788 790 791 2 100 25
790 794 795 2 100 25
794 798 799 2 100 25
798 800 801 2 100 25
800 802 803 2 100 25
802 804 805 2 100 25
804 806 807 2 100 25
806 808 809 2 100 25
808 810 811 2 100 25
810 812 813 2 100 25
812 814 815 2 100 25
814 818 819 2 100 25
818 820 821 2 100 25
820 824 825 2 100 25
824 826 827 2 100 25
826 828 829 2 100 25
828 830 831 2 100 25
830 832 833 2 100 25
832 834 835 2 100 25
834 836 837 2 100 25
836 841 842 2 100 25
841 843 844 2 100 25
843 845 846 2 100 25
845 847 848 2 100 25
847 849 850 2 100 25
849 851 852 2 100 25

; First SBB regular martini
  2   1   3 2 100 25
111 110 112 2 100 25
227 226 228 2 100 25

; Side chain angles
 26  27  28 2 120.000 50.0
 26  27  29 2 120.000 50.0
 34  35  36 2 120.000 50.0
 34  35  37 2 120.000 50.0
 42  43  44 2 120.000 50.0
 42  43  45 2 120.000 50.0
 50  51  52 2 180.000 25.0
 53  54  55 2 120.000 60.0
 53  54  56 2 120.000 60.0
 60  61  62 2 120.000 60.0
 60  61  64 2 130.000 60.0
 82  83  84 2 180.000 25.0
 85  86  87 2 180.000 25.0
 90  91  92 2 180.000 25.0
135 136 137 2 120.000 50.0
135 136 138 2 120.000 50.0
143 144 145 2 120.000 50.0
143 144 146 2 120.000 50.0
151 152 153 2 120.000 50.0
151 152 154 2 120.000 50.0
159 160 161 2 180.000 25.0
162 163 164 2 120.000 60.0
162 163 165 2 120.000 60.0
169 170 171 2 120.000 60.0
169 170 173 2 130.000 60.0
191 192 193 2 180.000 25.0
194 195 196 2 180.000 25.0
199 200 201 2 180.000 25.0
221 222 223 2 180.000 25.0
240 241 242 2 120.000 60.0
240 241 243 2 120.000 60.0
248 249 250 2 120.000 50.0
248 249 251 2 120.000 50.0
252 253 254 2 120.000 50.0
252 253 255 2 120.000 50.0
272 273 274 2 180.000 25.0
277 278 279 2 120.000 50.0
277 278 280 2 120.000 50.0
303 304 305 2 120.000 50.0
303 304 306 2 120.000 50.0
307 308 309 2 120.000 60.0
307 308 311 2 130.000 60.0
327 328 329 2 120.000 50.0
327 328 330 2 120.000 50.0
331 332 333 2 120.000 50.0
331 332 334 2 120.000 50.0
348 349 350 2 120.000 50.0
348 349 351 2 120.000 50.0
358 359 360 2 120.000 50.0
358 359 361 2 120.000 50.0
362 363 364 2 180.000 25.0
371 372 373 2 180.000 25.0
374 375 376 2 180.000 25.0
389 390 391 2 180.000 25.0
392 393 394 2 120.000 50.0
392 393 395 2 120.000 50.0
413 414 415 2 120.000 50.0
413 414 416 2 120.000 50.0
426 427 428 2 180.000 25.0
433 434 435 2 120.000 60.0
433 434 436 2 120.000 60.0
438 439 440 2 120.000 50.0
438 439 441 2 120.000 50.0
443 444 445 2 180.000 25.0
448 449 450 2 180.000 25.0
469 470 471 2 120.000 50.0
469 470 472 2 120.000 50.0
475 476 477 2 120.000 60.0
475 476 479 2 130.000 60.0
483 484 485 2 120.000 50.0
483 484 486 2 120.000 50.0
515 516 517 2 120.000 60.0
515 516 518 2 120.000 60.0
526 527 528 2 120.000 50.0
526 527 529 2 120.000 50.0
543 544 545 2 180.000 25.0
579 580 581 2 120.000 50.0
579 580 582 2 120.000 50.0
591 592 593 2 120.000 50.0
591 592 594 2 120.000 50.0
595 596 597 2 120.000 60.0
595 596 598 2 120.000 60.0
604 605 606 2 180.000 25.0
609 610 611 2 180.000 25.0
617 618 619 2 120.000 50.0
617 618 620 2 120.000 50.0
623 624 625 2 180.000 25.0
638 639 640 2 120.000 50.0
638 639 641 2 120.000 50.0
644 645 646 2 120.000 50.0
644 645 647 2 120.000 50.0
648 649 650 2 120.000 60.0
648 649 652 2 130.000 60.0
656 657 658 2 120.000 50.0
656 657 659 2 120.000 50.0
687 688 689 2 180.000 25.0
701 702 703 2 180.000 25.0
706 707 708 2 120.000 50.0
706 707 709 2 120.000 50.0
715 716 717 2 120.000 60.0
715 716 718 2 120.000 60.0
729 730 731 2 120.000 50.0
729 730 732 2 120.000 50.0
748 749 750 2 120.000 60.0
748 749 752 2 130.000 60.0
754 755 756 2 120.000 60.0
754 755 758 2 130.000 60.0
764 765 766 2 120.000 60.0
764 765 768 2 130.000 60.0
780 781 782 2 120.000 60.0
780 781 784 2 130.000 60.0
790 791 792 2 120.000 50.0
790 791 793 2 120.000 50.0
794 795 796 2 120.000 50.0
794 795 797 2 120.000 50.0
814 815 816 2 120.000 50.0
814 815 817 2 120.000 50.0
820 821 822 2 120.000 50.0
820 821 823 2 120.000 50.0
836 837 838 2 120.000 60.0
836 837 839 2 120.000 60.0

[ dihedrals ]
 11  13  15  17 1 -120 400 1
 13  15  17  18 1 -120 400 1
 15  17  18  20 1 -120 400 1
 17  18  20  22 1 -120 400 1
 18  20  22  24 1 -120 400 1
 20  22  24  26 1 -120 400 1
 22  24  26  30 1 -120 400 1
 24  26  30  32 1 -120 400 1
 26  30  32  34 1 -120 400 1
 30  32  34  38 1 -120 400 1
 32  34  38  40 1 -120 400 1
 34  38  40  42 1 -120 400 1
 38  40  42  46 1 -120 400 1
 40  42  46  48 1 -120 400 1
 42  46  48  50 1 -120 400 1
 46  48  50  53 1 -120 400 1
 48  50  53  58 1 -120 400 1
 50  53  58  60 1 -120 400 1
 53  58  60  66 1 -120 400 1
 58  60  66  68 1 -120 400 1
 60  66  68  70 1 -120 400 1
 66  68  70  72 1 -120 400 1
 68  70  72  74 1 -120 400 1
 70  72  74  76 1 -120 400 1
 72  74  76  78 1 -120 400 1
 74  76  78  80 1 -120 400 1
 76  78  80  82 1 -120 400 1
 78  80  82  85 1 -120 400 1
 80  82  85  88 1 -120 400 1
 82  85  88  90 1 -120 400 1
 85  88  90  93 1 -120 400 1
 88  90  93  95 1 -120 400 1
 90  93  95  97 1 -120 400 1
 93  95  97  99 1 -120 400 1
 95  97  99 101 1 -120 400 1
 97  99 101 102 1 -120 400 1
 99 101 102 104 1 -120 400 1
114 116 118 120 1 -120 400 1
116 118 120 122 1 -120 400 1
118 120 122 124 1 -120 400 1
120 122 124 126 1 -120 400 1
122 124 126 127 1 -120 400 1
124 126 127 129 1 -120 400 1
126 127 129 131 1 -120 400 1
127 129 131 133 1 -120 400 1
129 131 133 135 1 -120 400 1
131 133 135 139 1 -120 400 1
133 135 139 141 1 -120 400 1
135 139 141 143 1 -120 400 1
139 141 143 147 1 -120 400 1
141 143 147 149 1 -120 400 1
143 147 149 151 1 -120 400 1
147 149 151 155 1 -120 400 1
149 151 155 157 1 -120 400 1
151 155 157 159 1 -120 400 1
155 157 159 162 1 -120 400 1
157 159 162 167 1 -120 400 1
159 162 167 169 1 -120 400 1
162 167 169 175 1 -120 400 1
167 169 175 177 1 -120 400 1
169 175 177 179 1 -120 400 1
175 177 179 181 1 -120 400 1
177 179 181 183 1 -120 400 1
179 181 183 185 1 -120 400 1
181 183 185 187 1 -120 400 1
183 185 187 189 1 -120 400 1
185 187 189 191 1 -120 400 1
187 189 191 194 1 -120 400 1
189 191 194 197 1 -120 400 1
191 194 197 199 1 -120 400 1
194 197 199 202 1 -120 400 1
197 199 202 204 1 -120 400 1
199 202 204 206 1 -120 400 1
202 204 206 208 1 -120 400 1
204 206 208 210 1 -120 400 1
206 208 210 211 1 -120 400 1
208 210 211 213 1 -120 400 1
210 211 213 215 1 -120 400 1
211 213 215 217 1 -120 400 1
213 215 217 219 1 -120 400 1
215 217 219 221 1 -120 400 1
234 236 238 240 1 -120 400 1
236 238 240 245 1 -120 400 1
238 240 245 247 1 -120 400 1
240 245 247 248 1 -120 400 1
245 247 248 252 1 -120 400 1
319 321 323 325 1 -120 400 1
321 323 325 327 1 -120 400 1
323 325 327 331 1 -120 400 1
325 327 331 335 1 -120 400 1
327 331 335 337 1 -120 400 1
331 335 337 339 1 -120 400 1
335 337 339 341 1 -120 400 1
337 339 341 343 1 -120 400 1
339 341 343 344 1 -120 400 1
341 343 344 346 1 -120 400 1
343 344 346 348 1 -120 400 1
344 346 348 352 1 -120 400 1
346 348 352 354 1 -120 400 1
348 352 354 356 1 -120 400 1
352 354 356 358 1 -120 400 1
354 356 358 362 1 -120 400 1
356 358 362 365 1 -120 400 1
358 362 365 367 1 -120 400 1
362 365 367 369 1 -120 400 1
365 367 369 371 1 -120 400 1
367 369 371 374 1 -120 400 1
389 392 396 398 1 -120 400 1
392 396 398 400 1 -120 400 1
396 398 400 402 1 -120 400 1
398 400 402 404 1 -120 400 1
400 402 404 406 1 -120 400 1
402 404 406 408 1 -120 400 1
404 406 408 410 1 -120 400 1
406 408 410 412 1 -120 400 1
408 410 412 413 1 -120 400 1
410 412 413 417 1 -120 400 1
412 413 417 419 1 -120 400 1
413 417 419 421 1 -120 400 1
417 419 421 422 1 -120 400 1
419 421 422 424 1 -120 400 1
421 422 424 426 1 -120 400 1
422 424 426 429 1 -120 400 1
424 426 429 431 1 -120 400 1
453 455 457 459 1 -120 400 1
455 457 459 461 1 -120 400 1
457 459 461 463 1 -120 400 1
459 461 463 465 1 -120 400 1
461 463 465 467 1 -120 400 1
463 465 467 469 1 -120 400 1
465 467 469 473 1 -120 400 1
467 469 473 475 1 -120 400 1
469 473 475 481 1 -120 400 1
473 475 481 483 1 -120 400 1
475 481 483 487 1 -120 400 1
481 483 487 489 1 -120 400 1
483 487 489 491 1 -120 400 1
487 489 491 493 1 -120 400 1
489 491 493 495 1 -120 400 1
491 493 495 497 1 -120 400 1
493 495 497 499 1 -120 400 1
509 511 513 515 1 -120 400 1
511 513 515 520 1 -120 400 1
513 515 520 522 1 -120 400 1
515 520 522 524 1 -120 400 1
520 522 524 526 1 -120 400 1
522 524 526 530 1 -120 400 1
524 526 530 532 1 -120 400 1
558 560 562 564 1 -120 400 1
560 562 564 566 1 -120 400 1
562 564 566 568 1 -120 400 1
564 566 568 570 1 -120 400 1
566 568 570 572 1 -120 400 1
568 570 572 574 1 -120 400 1
570 572 574 576 1 -120 400 1
572 574 576 577 1 -120 400 1
574 576 577 579 1 -120 400 1
576 577 579 583 1 -120 400 1
577 579 583 585 1 -120 400 1
579 583 585 587 1 -120 400 1
583 585 587 589 1 -120 400 1
585 587 589 591 1 -120 400 1
587 589 591 595 1 -120 400 1
589 591 595 600 1 -120 400 1
591 595 600 602 1 -120 400 1
595 600 602 604 1 -120 400 1
600 602 604 607 1 -120 400 1
616 617 621 623 1 -120 400 1
617 621 623 626 1 -120 400 1
621 623 626 628 1 -120 400 1
623 626 628 630 1 -120 400 1
648 654 656 660 1 -120 400 1
654 656 660 662 1 -120 400 1
656 660 662 664 1 -120 400 1
660 662 664 666 1 -120 400 1
662 664 666 668 1 -120 400 1
664 666 668 670 1 -120 400 1
666 668 670 672 1 -120 400 1
668 670 672 674 1 -120 400 1
670 672 674 676 1 -120 400 1
672 674 676 677 1 -120 400 1
674 676 677 679 1 -120 400 1
676 677 679 681 1 -120 400 1
677 679 681 683 1 -120 400 1
679 681 683 685 1 -120 400 1
681 683 685 687 1 -120 400 1
683 685 687 690 1 -120 400 1
685 687 690 692 1 -120 400 1
687 690 692 694 1 -120 400 1
690 692 694 696 1 -120 400 1
692 694 696 698 1 -120 400 1
694 696 698 699 1 -120 400 1
696 698 699 701 1 -120 400 1
698 699 701 704 1 -120 400 1
699 701 704 706 1 -120 400 1
701 704 706 710 1 -120 400 1
704 706 710 711 1 -120 400 1
706 710 711 713 1 -120 400 1
710 711 713 715 1 -120 400 1
711 713 715 720 1 -120 400 1
713 715 720 722 1 -120 400 1
715 720 722 723 1 -120 400 1
720 722 723 725 1 -120 400 1
722 723 725 727 1 -120 400 1
723 725 727 729 1 -120 400 1
725 727 729 733 1 -120 400 1
727 729 733 735 1 -120 400 1
729 733 735 737 1 -120 400 1
733 735 737 739 1 -120 400 1
735 737 739 741 1 -120 400 1
737 739 741 742 1 -120 400 1
748 754 760 762 1 -120 400 1
754 760 762 764 1 -120 400 1
760 762 764 770 1 -120 400 1
762 764 770 772 1 -120 400 1
764 770 772 774 1 -120 400 1
770 772 774 776 1 -120 400 1
772 774 776 778 1 -120 400 1
774 776 778 780 1 -120 400 1
776 778 780 786 1 -120 400 1
778 780 786 788 1 -120 400 1
780 786 788 790 1 -120 400 1
786 788 790 794 1 -120 400 1
788 790 794 798 1 -120 400 1
790 794 798 800 1 -120 400 1
794 798 800 802 1 -120 400 1
798 800 802 804 1 -120 400 1
800 802 804 806 1 -120 400 1
802 804 806 808 1 -120 400 1
804 806 808 810 1 -120 400 1
806 808 810 812 1 -120 400 1
808 810 812 814 1 -120 400 1
810 812 814 818 1 -120 400 1
812 814 818 820 1 -120 400 1
814 818 820 824 1 -120 400 1
818 820 824 826 1 -120 400 1
820 824 826 828 1 -120 400 1
824 826 828 830 1 -120 400 1
826 828 830 832 1 -120 400 1
828 830 832 834 1 -120 400 1
830 832 834 836 1 -120 400 1
832 834 836 841 1 -120 400 1
834 836 841 843 1 -120 400 1
836 841 843 845 1 -120 400 1
841 843 845 847 1 -120 400 1
843 845 847 849 1 -120 400 1

[ exclusions ]
 26  27  28  29 
 27  28  29 
 28  29 
 34  35  36  37 
 35  36  37 
 36  37 
 42  43  44  45 
 43  44  45 
 44  45 
 53  54  55  56  57 
 54  55  56  57 
 55  56  57 
 56  57 
 60  61  62  63  64  65 
 61  62  63  64  65 
 62  63  64  65 
 63  64  65 
 64  65 
135 136 137 138 
136 137 138 
137 138 
143 144 145 146 
144 145 146 
145 146 
151 152 153 154 
152 153 154 
153 154 
162 163 164 165 166 
163 164 165 166 
164 165 166 
165 166 
169 170 171 172 173 174 
170 171 172 173 174 
171 172 173 174 
172 173 174 
173 174 
240 241 242 243 244 
241 242 243 244 
242 243 244 
243 244 
248 249 250 251 
249 250 251 
250 251 
252 253 254 255 
253 254 255 
254 255 
277 278 279 280 
278 279 280 
279 280 
303 304 305 306 
304 305 306 
305 306 
307 308 309 310 311 312 
308 309 310 311 312 
309 310 311 312 
310 311 312 
311 312 
327 328 329 330 
328 329 330 
329 330 
331 332 333 334 
332 333 334 
333 334 
348 349 350 351 
349 350 351 
350 351 
358 359 360 361 
359 360 361 
360 361 
392 393 394 395 
393 394 395 
394 395 
413 414 415 416 
414 415 416 
415 416 
433 434 435 436 437 
434 435 436 437 
435 436 437 
436 437 
438 439 440 441 
439 440 441 
440 441 
469 470 471 472 
470 471 472 
471 472 
475 476 477 478 479 480 
476 477 478 479 480 
477 478 479 480 
478 479 480 
479 480 
483 484 485 486 
484 485 486 
485 486 
515 516 517 518 519 
516 517 518 519 
517 518 519 
518 519 
526 527 528 529 
527 528 529 
528 529 
579 580 581 582 
580 581 582 
581 582 
591 592 593 594 
592 593 594 
593 594 
595 596 597 598 599 
596 597 598 599 
597 598 599 
598 599 
617 618 619 620 
618 619 620 
619 620 
638 639 640 641 
639 640 641 
640 641 
644 645 646 647 
645 646 647 
646 647 
648 649 650 651 652 653 
649 650 651 652 653 
650 651 652 653 
651 652 653 
652 653 
656 657 658 659 
657 658 659 
658 659 
706 707 708 709 
707 708 709 
708 709 
715 716 717 718 719 
716 717 718 719 
717 718 719 
718 719 
729 730 731 732 
730 731 732 
731 732 
748 749 750 751 752 753 
749 750 751 752 753 
750 751 752 753 
751 752 753 
752 753 
754 755 756 757 758 759 
755 756 757 758 759 
756 757 758 759 
757 758 759 
758 759 
764 765 766 767 768 769 
765 766 767 768 769 
766 767 768 769 
767 768 769 
768 769 
780 781 782 783 784 785 
781 782 783 784 785 
782 783 784 785 
783 784 785 
784 785 
790 791 792 793 
791 792 793 
792 793 
794 795 796 797 
795 796 797 
796 797 
814 815 816 817 
815 816 817 
816 817 
820 821 822 823 
821 822 823 
822 823 
836 837 838 839 840 
837 838 839 840 
838 839 840 
839 840 

[ dihedrals ]
 57  55  56  54 2 180.0 50.0
 65  64  62  61 2 180.0 100.0
166 164 165 163 2 180.0 50.0
174 173 171 170 2 180.0 100.0
244 242 243 241 2 180.0 50.0
312 311 309 308 2 180.0 100.0
437 435 436 434 2 180.0 50.0
480 479 477 476 2 180.0 100.0
519 517 518 516 2 180.0 50.0
599 597 598 596 2 180.0 50.0
653 652 650 649 2 180.0 100.0
719 717 718 716 2 180.0 50.0
753 752 750 749 2 180.0 100.0
759 758 756 755 2 180.0 100.0
769 768 766 765 2 180.0 100.0
785 784 782 781 2 180.0 100.0
840 838 839 837 2 180.0 50.0

[ virtual_sitesn ]
 63 2  65  64  62  61
172 2 174 173 171 170
310 2 312 311 309 308
478 2 480 479 477 476
651 2 653 652 650 649
751 2 753 752 750 749
757 2 759 758 756 755
767 2 769 768 766 765
783 2 785 784 782 781
