# Supplementary material for: Rotation of the c‐Ring Promotes the Curvature Sorting of Monomeric ATP Synthases
Source: Adv Sci (Weinh). 2023 Sep 13;10(31):2301606. doi: 10.1002/advs.202301606 (PMC10625105; doi:10.1002/advs.202301606)
Supplement: Supplementary file 6 — Supporting Archive 2 [file ADVS-10-2301606-s001.zip › SuppArchive1/ATPase_rotor.itp]

; This file was generated using the following command:
; /usr/local/bin/martinize2 -f 6vwk.pdb -o topol.top -x FOcg.pdb -ff martini304 -dssp dssp -ff-dir /data/manel/martini3/martini3-protein/force_fields/ -map-dir /data/manel/martini3/martini3-protein/mappings/ -elastic -merge I,J,L,M,N,O,P,Q,R,S -merge X,Y,a
; martinize with vermouth 0.5.2.dev8
; The following sequence of secondary structure 
; was used for the full system:
; CHHHHHHHHHHHHHHHHHHHHHHHHHHHHHHHHHHHHHHCGGGHHHHHHHHHHHHHHHHHHHHHHHHHHHHIIIIICCHHHHHHHHHHHHHHHHHHHHHHHHHHHHHHHHHHHHHHSTTCHHHHHHHHHHHHHHHHHHHHHHHHHHHHIIIIICCHHHHHHHHHHHHHHHHHHHHHHHHHHHHHHHHHHHHHHCGGGHHHHHHHHHHHHHHHHHHHHHHHHHHHHIIIIICCHHHHHHHHHHHHHHHHHHHHHHHHHHHHHHHHHHHHHHCGGGHHHHHHHHHHHHHHHHHHHHHHHHHHHIIIIIICCHHHHHHHHHHHHHHHHHHHHHHHHHHHHHHHHHHHHHHCGGGHHHHHHHHHHHHHHHHHHHHHHHHHHHHIIIIICCCHHHHHHHHHHHHHHHHHHHHHHHHHHHHHHHHHHHHHCTTCHHHHHHHHHHHHHHHHHHHHHHHHHHHIIIIIICCHHHHHHHHHHHHHHHHHHHHHHHHHHHHHHHHHHHHHHCTTCHHHHHHHHHHHHHHHHHHHHHHHHHHHHIIIIICCHHHHHHHHHHHHHHHHHHHHHHHHHHHHHHHHHHHHHHCGGGHHHHHHHHHHHHHHHHHHHHHHHHHHHIIIIIICCHHHHHHHHHHHHHHHHHHHHHHHHHHHHHHHHHHHHHHCTTCHHHHHHHHHHHHHHHHHHHHHHHHHHHIIIIICCCHHHHHHHHHHHHHHHHHHHHHHHHHHHHHHHHHHHHHHCGGGHHHHHHHHHHHHHHHTHHHHHHHHHHHHIIIIICCCCCTHHHHHHHHHHHHHHHIIIIIHHHHHHHHHHHHHHHHHHHHTCCCHHHHHHHHHHHHHHHHHHIIIIIHHHHHHHHHHHHHHHHHHHHHHHHCCCCCHHHHHHHHTCCCEEETTTTEECCTTSCCCCSCEEEHHHHHHHHHHHHHHHHHHHHHHHHCCSSSCCHHHHHHHHHHHHHHHHHHHHCCSCCSSHHHHHHHHHHHHHHHHHGGGSCTTHHHHHIIIIICCSCCCCCTTTSHHHHHHHHHHHHHHHHHHHHHHSCTTHHHHHHHSTTTCSGGGHHHHHHHHHHHHHHHHHHHHHHHHHHHHHHHHHHHHHHHHSCHHHHHHHHHHHHHHHHHHHHHHHHHHHHHHHHHHHHHHC

[ moleculetype ]
ATPase_rotor  1

[ atoms ]
   1 Q5     3 ASN BB     1    1 
   2 SP5    3 ASN SC1    2  0.0 
   3 P2     4 LEU BB     3  0.0 
   4 SC2    4 LEU SC1    4  0.0 
   5 P2     5 ASN BB     5  0.0 
   6 SP5    5 ASN SC1    6  0.0 
   7 P2     6 MET BB     7  0.0 
   8 C6     6 MET SC1    8  0.0 
   9 P2     7 ASP BB     9  0.0 
  10 SQ5n   7 ASP SC1   10 -1.0 
  11 P2     8 LEU BB    11  0.0 
  12 SC2    8 LEU SC1   12  0.0 
  13 P2     9 LEU BB    13  0.0 
  14 SC2    9 LEU SC1   14  0.0 
  15 P2    10 TYR BB    15  0.0 
  16 TC4   10 TYR SC1   16  0.0 
  17 TC5   10 TYR SC2   17  0.0 
  18 TC5   10 TYR SC3   18  0.0 
  19 TN6   10 TYR SC4   19  0.0 
  20 P2    11 MET BB    20  0.0 
  21 C6    11 MET SC1   21  0.0 
  22 SP2   12 ALA BB    22  0.0 
  23 TC3   12 ALA SC1   23  0.0 
  24 SP2   13 ALA BB    24  0.0 
  25 TC3   13 ALA SC1   25  0.0 
  26 SP2   14 ALA BB    26  0.0 
  27 TC3   14 ALA SC1   27  0.0 
  28 SP2   15 VAL BB    28  0.0 
  29 SC3   15 VAL SC1   29  0.0 
  30 P2    16 MET BB    30  0.0 
  31 C6    16 MET SC1   31  0.0 
  32 P2    17 MET BB    32  0.0 
  33 C6    17 MET SC1   33  0.0 
  34 SP1   18 GLY BB    34  0.0 
  35 P2    19 LEU BB    35  0.0 
  36 SC2   19 LEU SC1   36  0.0 
  37 SP2   20 ALA BB    37  0.0 
  38 TC3   20 ALA SC1   38  0.0 
  39 SP2   21 ALA BB    39  0.0 
  40 TC3   21 ALA SC1   40  0.0 
  41 P2    22 ILE BB    41  0.0 
  42 SC2   22 ILE SC1   42  0.0 
  43 SP1   23 GLY BB    43  0.0 
  44 SP2   24 ALA BB    44  0.0 
  45 TC3   24 ALA SC1   45  0.0 
  46 SP2   25 ALA BB    46  0.0 
  47 TC3   25 ALA SC1   47  0.0 
  48 P2    26 ILE BB    48  0.0 
  49 SC2   26 ILE SC1   49  0.0 
  50 SP1   27 GLY BB    50  0.0 
  51 P2    28 ILE BB    51  0.0 
  52 SC2   28 ILE SC1   52  0.0 
  53 SP1   29 GLY BB    53  0.0 
  54 P2    30 ILE BB    54  0.0 
  55 SC2   30 ILE SC1   55  0.0 
  56 P2    31 LEU BB    56  0.0 
  57 SC2   31 LEU SC1   57  0.0 
  58 SP1   32 GLY BB    58  0.0 
  59 SP1   33 GLY BB    59  0.0 
  60 P2    34 LYS BB    60  0.0 
  61 SC3   34 LYS SC1   61  0.0 
  62 SQ4p  34 LYS SC2   62  1.0 
  63 P2    35 PHE BB    63  0.0 
  64 SC4   35 PHE SC1   64  0.0 
  65 TC5   35 PHE SC2   65  0.0 
  66 TC5   35 PHE SC3   66  0.0 
  67 P2    36 LEU BB    67  0.0 
  68 SC2   36 LEU SC1   68  0.0 
  69 P2    37 GLU BB    69  0.0 
  70 Q5n   37 GLU SC1   70 -1.0 
  71 SP1   38 GLY BB    71  0.0 
  72 SP2   39 ALA BB    72  0.0 
  73 TC3   39 ALA SC1   73  0.0 
  74 SP2   40 ALA BB    74  0.0 
  75 TC3   40 ALA SC1   75  0.0 
  76 P2    41 ARG BB    76  0.0 
  77 SC3   41 ARG SC1   77  0.0 
  78 SQ3p  41 ARG SC2   78  1.0 
  79 P2    42 GLN BB    79  0.0 
  80 P5    42 GLN SC1   80  0.0 
  81 SP2a  43 PRO BB    81  0.0 
  82 SC3   43 PRO SC1   82  0.0 
  83 P2    44 ASP BB    83  0.0 
  84 SQ5n  44 ASP SC1   84 -1.0 
  85 P2    45 LEU BB    85  0.0 
  86 SC2   45 LEU SC1   86  0.0 
  87 P2    46 ILE BB    87  0.0 
  88 SC2   46 ILE SC1   88  0.0 
  89 SP2a  47 PRO BB    89  0.0 
  90 SC3   47 PRO SC1   90  0.0 
  91 P2    48 LEU BB    91  0.0 
  92 SC2   48 LEU SC1   92  0.0 
  93 P2    49 LEU BB    93  0.0 
  94 SC2   49 LEU SC1   94  0.0 
  95 P2    50 ARG BB    95  0.0 
  96 SC3   50 ARG SC1   96  0.0 
  97 SQ3p  50 ARG SC2   97  1.0 
  98 P2    51 THR BB    98  0.0 
  99 SP1   51 THR SC1   99  0.0 
 100 P2    52 GLN BB   100  0.0 
 101 P5    52 GLN SC1  101  0.0 
 102 P2    53 PHE BB   102  0.0 
 103 SC4   53 PHE SC1  103  0.0 
 104 TC5   53 PHE SC2  104  0.0 
 105 TC5   53 PHE SC3  105  0.0 
 106 P2    54 PHE BB   106  0.0 
 107 SC4   54 PHE SC1  107  0.0 
 108 TC5   54 PHE SC2  108  0.0 
 109 TC5   54 PHE SC3  109  0.0 
 110 P2    55 ILE BB   110  0.0 
 111 SC2   55 ILE SC1  111  0.0 
 112 SP2   56 VAL BB   112  0.0 
 113 SC3   56 VAL SC1  113  0.0 
 114 P2    57 MET BB   114  0.0 
 115 C6    57 MET SC1  115  0.0 
 116 SP1   58 GLY BB   116  0.0 
 117 P2    59 LEU BB   117  0.0 
 118 SC2   59 LEU SC1  118  0.0 
 119 SP2   60 VAL BB   119  0.0 
 120 SC3   60 VAL SC1  120  0.0 
 121 P2    61 ASP0 BB   121  0.0 
 122 SP2   61 ASP0 SC1  122  0.0 
 123 SP2   62 ALA BB   123  0.0 
 124 TC3   62 ALA SC1  124  0.0 
 125 P2    63 ILE BB   125  0.0 
 126 SC2   63 ILE SC1  126  0.0 
 127 SP2a  64 PRO BB   127  0.0 
 128 SC3   64 PRO SC1  128  0.0 
 129 P2    65 MET BB   129  0.0 
 130 C6    65 MET SC1  130  0.0 
 131 P2    66 ILE BB   131  0.0 
 132 SC2   66 ILE SC1  132  0.0 
 133 SP2   67 ALA BB   133  0.0 
 134 TC3   67 ALA SC1  134  0.0 
 135 SP2   68 VAL BB   135  0.0 
 136 SC3   68 VAL SC1  136  0.0 
 137 SP1   69 GLY BB   137  0.0 
 138 P2    70 LEU BB   138  0.0 
 139 SC2   70 LEU SC1  139  0.0 
 140 SP1   71 GLY BB   140  0.0 
 141 P2    72 LEU BB   141  0.0 
 142 SC2   72 LEU SC1  142  0.0 
 143 P2    73 TYR BB   143  0.0 
 144 TC4   73 TYR SC1  144  0.0 
 145 TC5   73 TYR SC2  145  0.0 
 146 TC5   73 TYR SC3  146  0.0 
 147 TN6   73 TYR SC4  147  0.0 
 148 SP2   74 VAL BB   148  0.0 
 149 SC3   74 VAL SC1  149  0.0 
 150 P2    75 MET BB   150  0.0 
 151 C6    75 MET SC1  151  0.0 
 152 P2    76 PHE BB   152  0.0 
 153 SC4   76 PHE SC1  153  0.0 
 154 TC5   76 PHE SC2  154  0.0 
 155 TC5   76 PHE SC3  155  0.0 
 156 SP2   77 ALA BB   156  0.0 
 157 TC3   77 ALA SC1  157  0.0 
 158 SP2   78 VAL BB   158  0.0 
 159 SC3   78 VAL SC1  159  0.0 
 160 Q5    79 ALA BB   160   -1 
 161 TC3   79 ALA SC1  161  0.0 
 162 Q5    82 ASN BB   162    1 
 163 SP5   82 ASN SC1  163  0.0 
 164 P2    83 LEU BB   164  0.0 
 165 SC2   83 LEU SC1  165  0.0 
 166 P2    84 ASN BB   166  0.0 
 167 SP5   84 ASN SC1  167  0.0 
 168 P2    85 MET BB   168  0.0 
 169 C6    85 MET SC1  169  0.0 
 170 P2    86 ASP BB   170  0.0 
 171 SQ5n  86 ASP SC1  171 -1.0 
 172 P2    87 LEU BB   172  0.0 
 173 SC2   87 LEU SC1  173  0.0 
 174 P2    88 LEU BB   174  0.0 
 175 SC2   88 LEU SC1  175  0.0 
 176 P2    89 TYR BB   176  0.0 
 177 TC4   89 TYR SC1  177  0.0 
 178 TC5   89 TYR SC2  178  0.0 
 179 TC5   89 TYR SC3  179  0.0 
 180 TN6   89 TYR SC4  180  0.0 
 181 P2    90 MET BB   181  0.0 
 182 C6    90 MET SC1  182  0.0 
 183 SP2   91 ALA BB   183  0.0 
 184 TC3   91 ALA SC1  184  0.0 
 185 SP2   92 ALA BB   185  0.0 
 186 TC3   92 ALA SC1  186  0.0 
 187 SP2   93 ALA BB   187  0.0 
 188 TC3   93 ALA SC1  188  0.0 
 189 SP2   94 VAL BB   189  0.0 
 190 SC3   94 VAL SC1  190  0.0 
 191 P2    95 MET BB   191  0.0 
 192 C6    95 MET SC1  192  0.0 
 193 P2    96 MET BB   193  0.0 
 194 C6    96 MET SC1  194  0.0 
 195 SP1   97 GLY BB   195  0.0 
 196 P2    98 LEU BB   196  0.0 
 197 SC2   98 LEU SC1  197  0.0 
 198 SP2   99 ALA BB   198  0.0 
 199 TC3   99 ALA SC1  199  0.0 
 200 SP2  100 ALA BB   200  0.0 
 201 TC3  100 ALA SC1  201  0.0 
 202 P2   101 ILE BB   202  0.0 
 203 SC2  101 ILE SC1  203  0.0 
 204 SP1  102 GLY BB   204  0.0 
 205 SP2  103 ALA BB   205  0.0 
 206 TC3  103 ALA SC1  206  0.0 
 207 SP2  104 ALA BB   207  0.0 
 208 TC3  104 ALA SC1  208  0.0 
 209 P2   105 ILE BB   209  0.0 
 210 SC2  105 ILE SC1  210  0.0 
 211 SP1  106 GLY BB   211  0.0 
 212 P2   107 ILE BB   212  0.0 
 213 SC2  107 ILE SC1  213  0.0 
 214 SP1  108 GLY BB   214  0.0 
 215 P2   109 ILE BB   215  0.0 
 216 SC2  109 ILE SC1  216  0.0 
 217 P2   110 LEU BB   217  0.0 
 218 SC2  110 LEU SC1  218  0.0 
 219 SP1  111 GLY BB   219  0.0 
 220 SP1  112 GLY BB   220  0.0 
 221 P2   113 LYS BB   221  0.0 
 222 SC3  113 LYS SC1  222  0.0 
 223 SQ4p 113 LYS SC2  223  1.0 
 224 P2   114 PHE BB   224  0.0 
 225 SC4  114 PHE SC1  225  0.0 
 226 TC5  114 PHE SC2  226  0.0 
 227 TC5  114 PHE SC3  227  0.0 
 228 P2   115 LEU BB   228  0.0 
 229 SC2  115 LEU SC1  229  0.0 
 230 P2   116 GLU BB   230  0.0 
 231 Q5n  116 GLU SC1  231 -1.0 
 232 SP1  117 GLY BB   232  0.0 
 233 SP2  118 ALA BB   233  0.0 
 234 TC3  118 ALA SC1  234  0.0 
 235 SP2  119 ALA BB   235  0.0 
 236 TC3  119 ALA SC1  236  0.0 
 237 P2   120 ARG BB   237  0.0 
 238 SC3  120 ARG SC1  238  0.0 
 239 SQ3p 120 ARG SC2  239  1.0 
 240 P2   121 GLN BB   240  0.0 
 241 P5   121 GLN SC1  241  0.0 
 242 SP2a 122 PRO BB   242  0.0 
 243 SC3  122 PRO SC1  243  0.0 
 244 P2   123 ASP BB   244  0.0 
 245 SQ5n 123 ASP SC1  245 -1.0 
 246 P2   124 LEU BB   246  0.0 
 247 SC2  124 LEU SC1  247  0.0 
 248 P2   125 ILE BB   248  0.0 
 249 SC2  125 ILE SC1  249  0.0 
 250 SP2a 126 PRO BB   250  0.0 
 251 SC3  126 PRO SC1  251  0.0 
 252 P2   127 LEU BB   252  0.0 
 253 SC2  127 LEU SC1  253  0.0 
 254 P2   128 LEU BB   254  0.0 
 255 SC2  128 LEU SC1  255  0.0 
 256 P2   129 ARG BB   256  0.0 
 257 SC3  129 ARG SC1  257  0.0 
 258 SQ3p 129 ARG SC2  258  1.0 
 259 P2   130 THR BB   259  0.0 
 260 SP1  130 THR SC1  260  0.0 
 261 P2   131 GLN BB   261  0.0 
 262 P5   131 GLN SC1  262  0.0 
 263 P2   132 PHE BB   263  0.0 
 264 SC4  132 PHE SC1  264  0.0 
 265 TC5  132 PHE SC2  265  0.0 
 266 TC5  132 PHE SC3  266  0.0 
 267 P2   133 PHE BB   267  0.0 
 268 SC4  133 PHE SC1  268  0.0 
 269 TC5  133 PHE SC2  269  0.0 
 270 TC5  133 PHE SC3  270  0.0 
 271 P2   134 ILE BB   271  0.0 
 272 SC2  134 ILE SC1  272  0.0 
 273 SP2  135 VAL BB   273  0.0 
 274 SC3  135 VAL SC1  274  0.0 
 275 P2   136 MET BB   275  0.0 
 276 C6   136 MET SC1  276  0.0 
 277 SP1  137 GLY BB   277  0.0 
 278 P2   138 LEU BB   278  0.0 
 279 SC2  138 LEU SC1  279  0.0 
 280 SP2  139 VAL BB   280  0.0 
 281 SC3  139 VAL SC1  281  0.0 
 282 P2   140 ASP0 BB   282  0.0 
 283 SP2  140 ASP0 SC1  283  0.0 
 284 SP2  141 ALA BB   284  0.0 
 285 TC3  141 ALA SC1  285  0.0 
 286 P2   142 ILE BB   286  0.0 
 287 SC2  142 ILE SC1  287  0.0 
 288 SP2a 143 PRO BB   288  0.0 
 289 SC3  143 PRO SC1  289  0.0 
 290 P2   144 MET BB   290  0.0 
 291 C6   144 MET SC1  291  0.0 
 292 P2   145 ILE BB   292  0.0 
 293 SC2  145 ILE SC1  293  0.0 
 294 SP2  146 ALA BB   294  0.0 
 295 TC3  146 ALA SC1  295  0.0 
 296 SP2  147 VAL BB   296  0.0 
 297 SC3  147 VAL SC1  297  0.0 
 298 SP1  148 GLY BB   298  0.0 
 299 P2   149 LEU BB   299  0.0 
 300 SC2  149 LEU SC1  300  0.0 
 301 SP1  150 GLY BB   301  0.0 
 302 P2   151 LEU BB   302  0.0 
 303 SC2  151 LEU SC1  303  0.0 
 304 P2   152 TYR BB   304  0.0 
 305 TC4  152 TYR SC1  305  0.0 
 306 TC5  152 TYR SC2  306  0.0 
 307 TC5  152 TYR SC3  307  0.0 
 308 TN6  152 TYR SC4  308  0.0 
 309 SP2  153 VAL BB   309  0.0 
 310 SC3  153 VAL SC1  310  0.0 
 311 P2   154 MET BB   311  0.0 
 312 C6   154 MET SC1  312  0.0 
 313 P2   155 PHE BB   313  0.0 
 314 SC4  155 PHE SC1  314  0.0 
 315 TC5  155 PHE SC2  315  0.0 
 316 TC5  155 PHE SC3  316  0.0 
 317 SP2  156 ALA BB   317  0.0 
 318 TC3  156 ALA SC1  318  0.0 
 319 SP2  157 VAL BB   319  0.0 
 320 SC3  157 VAL SC1  320  0.0 
 321 Q5   158 ALA BB   321   -1 
 322 TC3  158 ALA SC1  322  0.0 
 323 Q5   161 ASN BB   323    1 
 324 SP5  161 ASN SC1  324  0.0 
 325 P2   162 LEU BB   325  0.0 
 326 SC2  162 LEU SC1  326  0.0 
 327 P2   163 ASN BB   327  0.0 
 328 SP5  163 ASN SC1  328  0.0 
 329 P2   164 MET BB   329  0.0 
 330 C6   164 MET SC1  330  0.0 
 331 P2   165 ASP BB   331  0.0 
 332 SQ5n 165 ASP SC1  332 -1.0 
 333 P2   166 LEU BB   333  0.0 
 334 SC2  166 LEU SC1  334  0.0 
 335 P2   167 LEU BB   335  0.0 
 336 SC2  167 LEU SC1  336  0.0 
 337 P2   168 TYR BB   337  0.0 
 338 TC4  168 TYR SC1  338  0.0 
 339 TC5  168 TYR SC2  339  0.0 
 340 TC5  168 TYR SC3  340  0.0 
 341 TN6  168 TYR SC4  341  0.0 
 342 P2   169 MET BB   342  0.0 
 343 C6   169 MET SC1  343  0.0 
 344 SP2  170 ALA BB   344  0.0 
 345 TC3  170 ALA SC1  345  0.0 
 346 SP2  171 ALA BB   346  0.0 
 347 TC3  171 ALA SC1  347  0.0 
 348 SP2  172 ALA BB   348  0.0 
 349 TC3  172 ALA SC1  349  0.0 
 350 SP2  173 VAL BB   350  0.0 
 351 SC3  173 VAL SC1  351  0.0 
 352 P2   174 MET BB   352  0.0 
 353 C6   174 MET SC1  353  0.0 
 354 P2   175 MET BB   354  0.0 
 355 C6   175 MET SC1  355  0.0 
 356 SP1  176 GLY BB   356  0.0 
 357 P2   177 LEU BB   357  0.0 
 358 SC2  177 LEU SC1  358  0.0 
 359 SP2  178 ALA BB   359  0.0 
 360 TC3  178 ALA SC1  360  0.0 
 361 SP2  179 ALA BB   361  0.0 
 362 TC3  179 ALA SC1  362  0.0 
 363 P2   180 ILE BB   363  0.0 
 364 SC2  180 ILE SC1  364  0.0 
 365 SP1  181 GLY BB   365  0.0 
 366 SP2  182 ALA BB   366  0.0 
 367 TC3  182 ALA SC1  367  0.0 
 368 SP2  183 ALA BB   368  0.0 
 369 TC3  183 ALA SC1  369  0.0 
 370 P2   184 ILE BB   370  0.0 
 371 SC2  184 ILE SC1  371  0.0 
 372 SP1  185 GLY BB   372  0.0 
 373 P2   186 ILE BB   373  0.0 
 374 SC2  186 ILE SC1  374  0.0 
 375 SP1  187 GLY BB   375  0.0 
 376 P2   188 ILE BB   376  0.0 
 377 SC2  188 ILE SC1  377  0.0 
 378 P2   189 LEU BB   378  0.0 
 379 SC2  189 LEU SC1  379  0.0 
 380 SP1  190 GLY BB   380  0.0 
 381 SP1  191 GLY BB   381  0.0 
 382 P2   192 LYS BB   382  0.0 
 383 SC3  192 LYS SC1  383  0.0 
 384 SQ4p 192 LYS SC2  384  1.0 
 385 P2   193 PHE BB   385  0.0 
 386 SC4  193 PHE SC1  386  0.0 
 387 TC5  193 PHE SC2  387  0.0 
 388 TC5  193 PHE SC3  388  0.0 
 389 P2   194 LEU BB   389  0.0 
 390 SC2  194 LEU SC1  390  0.0 
 391 P2   195 GLU BB   391  0.0 
 392 Q5n  195 GLU SC1  392 -1.0 
 393 SP1  196 GLY BB   393  0.0 
 394 SP2  197 ALA BB   394  0.0 
 395 TC3  197 ALA SC1  395  0.0 
 396 SP2  198 ALA BB   396  0.0 
 397 TC3  198 ALA SC1  397  0.0 
 398 P2   199 ARG BB   398  0.0 
 399 SC3  199 ARG SC1  399  0.0 
 400 SQ3p 199 ARG SC2  400  1.0 
 401 P2   200 GLN BB   401  0.0 
 402 P5   200 GLN SC1  402  0.0 
 403 SP2a 201 PRO BB   403  0.0 
 404 SC3  201 PRO SC1  404  0.0 
 405 P2   202 ASP BB   405  0.0 
 406 SQ5n 202 ASP SC1  406 -1.0 
 407 P2   203 LEU BB   407  0.0 
 408 SC2  203 LEU SC1  408  0.0 
 409 P2   204 ILE BB   409  0.0 
 410 SC2  204 ILE SC1  410  0.0 
 411 SP2a 205 PRO BB   411  0.0 
 412 SC3  205 PRO SC1  412  0.0 
 413 P2   206 LEU BB   413  0.0 
 414 SC2  206 LEU SC1  414  0.0 
 415 P2   207 LEU BB   415  0.0 
 416 SC2  207 LEU SC1  416  0.0 
 417 P2   208 ARG BB   417  0.0 
 418 SC3  208 ARG SC1  418  0.0 
 419 SQ3p 208 ARG SC2  419  1.0 
 420 P2   209 THR BB   420  0.0 
 421 SP1  209 THR SC1  421  0.0 
 422 P2   210 GLN BB   422  0.0 
 423 P5   210 GLN SC1  423  0.0 
 424 P2   211 PHE BB   424  0.0 
 425 SC4  211 PHE SC1  425  0.0 
 426 TC5  211 PHE SC2  426  0.0 
 427 TC5  211 PHE SC3  427  0.0 
 428 P2   212 PHE BB   428  0.0 
 429 SC4  212 PHE SC1  429  0.0 
 430 TC5  212 PHE SC2  430  0.0 
 431 TC5  212 PHE SC3  431  0.0 
 432 P2   213 ILE BB   432  0.0 
 433 SC2  213 ILE SC1  433  0.0 
 434 SP2  214 VAL BB   434  0.0 
 435 SC3  214 VAL SC1  435  0.0 
 436 P2   215 MET BB   436  0.0 
 437 C6   215 MET SC1  437  0.0 
 438 SP1  216 GLY BB   438  0.0 
 439 P2   217 LEU BB   439  0.0 
 440 SC2  217 LEU SC1  440  0.0 
 441 SP2  218 VAL BB   441  0.0 
 442 SC3  218 VAL SC1  442  0.0 
 443 P2   219 ASP0 BB   443  0.0 
 444 SP2  219 ASP0 SC1  444  0.0 
 445 SP2  220 ALA BB   445  0.0 
 446 TC3  220 ALA SC1  446  0.0 
 447 P2   221 ILE BB   447  0.0 
 448 SC2  221 ILE SC1  448  0.0 
 449 SP2a 222 PRO BB   449  0.0 
 450 SC3  222 PRO SC1  450  0.0 
 451 P2   223 MET BB   451  0.0 
 452 C6   223 MET SC1  452  0.0 
 453 P2   224 ILE BB   453  0.0 
 454 SC2  224 ILE SC1  454  0.0 
 455 SP2  225 ALA BB   455  0.0 
 456 TC3  225 ALA SC1  456  0.0 
 457 SP2  226 VAL BB   457  0.0 
 458 SC3  226 VAL SC1  458  0.0 
 459 SP1  227 GLY BB   459  0.0 
 460 P2   228 LEU BB   460  0.0 
 461 SC2  228 LEU SC1  461  0.0 
 462 SP1  229 GLY BB   462  0.0 
 463 P2   230 LEU BB   463  0.0 
 464 SC2  230 LEU SC1  464  0.0 
 465 P2   231 TYR BB   465  0.0 
 466 TC4  231 TYR SC1  466  0.0 
 467 TC5  231 TYR SC2  467  0.0 
 468 TC5  231 TYR SC3  468  0.0 
 469 TN6  231 TYR SC4  469  0.0 
 470 SP2  232 VAL BB   470  0.0 
 471 SC3  232 VAL SC1  471  0.0 
 472 P2   233 MET BB   472  0.0 
 473 C6   233 MET SC1  473  0.0 
 474 P2   234 PHE BB   474  0.0 
 475 SC4  234 PHE SC1  475  0.0 
 476 TC5  234 PHE SC2  476  0.0 
 477 TC5  234 PHE SC3  477  0.0 
 478 SP2  235 ALA BB   478  0.0 
 479 TC3  235 ALA SC1  479  0.0 
 480 SP2  236 VAL BB   480  0.0 
 481 SC3  236 VAL SC1  481  0.0 
 482 Q5   237 ALA BB   482   -1 
 483 TC3  237 ALA SC1  483  0.0 
 484 Q5   240 ASN BB   484    1 
 485 SP5  240 ASN SC1  485  0.0 
 486 P2   241 LEU BB   486  0.0 
 487 SC2  241 LEU SC1  487  0.0 
 488 P2   242 ASN BB   488  0.0 
 489 SP5  242 ASN SC1  489  0.0 
 490 P2   243 MET BB   490  0.0 
 491 C6   243 MET SC1  491  0.0 
 492 P2   244 ASP BB   492  0.0 
 493 SQ5n 244 ASP SC1  493 -1.0 
 494 P2   245 LEU BB   494  0.0 
 495 SC2  245 LEU SC1  495  0.0 
 496 P2   246 LEU BB   496  0.0 
 497 SC2  246 LEU SC1  497  0.0 
 498 P2   247 TYR BB   498  0.0 
 499 TC4  247 TYR SC1  499  0.0 
 500 TC5  247 TYR SC2  500  0.0 
 501 TC5  247 TYR SC3  501  0.0 
 502 TN6  247 TYR SC4  502  0.0 
 503 P2   248 MET BB   503  0.0 
 504 C6   248 MET SC1  504  0.0 
 505 SP2  249 ALA BB   505  0.0 
 506 TC3  249 ALA SC1  506  0.0 
 507 SP2  250 ALA BB   507  0.0 
 508 TC3  250 ALA SC1  508  0.0 
 509 SP2  251 ALA BB   509  0.0 
 510 TC3  251 ALA SC1  510  0.0 
 511 SP2  252 VAL BB   511  0.0 
 512 SC3  252 VAL SC1  512  0.0 
 513 P2   253 MET BB   513  0.0 
 514 C6   253 MET SC1  514  0.0 
 515 P2   254 MET BB   515  0.0 
 516 C6   254 MET SC1  516  0.0 
 517 SP1  255 GLY BB   517  0.0 
 518 P2   256 LEU BB   518  0.0 
 519 SC2  256 LEU SC1  519  0.0 
 520 SP2  257 ALA BB   520  0.0 
 521 TC3  257 ALA SC1  521  0.0 
 522 SP2  258 ALA BB   522  0.0 
 523 TC3  258 ALA SC1  523  0.0 
 524 P2   259 ILE BB   524  0.0 
 525 SC2  259 ILE SC1  525  0.0 
 526 SP1  260 GLY BB   526  0.0 
 527 SP2  261 ALA BB   527  0.0 
 528 TC3  261 ALA SC1  528  0.0 
 529 SP2  262 ALA BB   529  0.0 
 530 TC3  262 ALA SC1  530  0.0 
 531 P2   263 ILE BB   531  0.0 
 532 SC2  263 ILE SC1  532  0.0 
 533 SP1  264 GLY BB   533  0.0 
 534 P2   265 ILE BB   534  0.0 
 535 SC2  265 ILE SC1  535  0.0 
 536 SP1  266 GLY BB   536  0.0 
 537 P2   267 ILE BB   537  0.0 
 538 SC2  267 ILE SC1  538  0.0 
 539 P2   268 LEU BB   539  0.0 
 540 SC2  268 LEU SC1  540  0.0 
 541 SP1  269 GLY BB   541  0.0 
 542 SP1  270 GLY BB   542  0.0 
 543 P2   271 LYS BB   543  0.0 
 544 SC3  271 LYS SC1  544  0.0 
 545 SQ4p 271 LYS SC2  545  1.0 
 546 P2   272 PHE BB   546  0.0 
 547 SC4  272 PHE SC1  547  0.0 
 548 TC5  272 PHE SC2  548  0.0 
 549 TC5  272 PHE SC3  549  0.0 
 550 P2   273 LEU BB   550  0.0 
 551 SC2  273 LEU SC1  551  0.0 
 552 P2   274 GLU BB   552  0.0 
 553 Q5n  274 GLU SC1  553 -1.0 
 554 SP1  275 GLY BB   554  0.0 
 555 SP2  276 ALA BB   555  0.0 
 556 TC3  276 ALA SC1  556  0.0 
 557 SP2  277 ALA BB   557  0.0 
 558 TC3  277 ALA SC1  558  0.0 
 559 P2   278 ARG BB   559  0.0 
 560 SC3  278 ARG SC1  560  0.0 
 561 SQ3p 278 ARG SC2  561  1.0 
 562 P2   279 GLN BB   562  0.0 
 563 P5   279 GLN SC1  563  0.0 
 564 SP2a 280 PRO BB   564  0.0 
 565 SC3  280 PRO SC1  565  0.0 
 566 P2   281 ASP BB   566  0.0 
 567 SQ5n 281 ASP SC1  567 -1.0 
 568 P2   282 LEU BB   568  0.0 
 569 SC2  282 LEU SC1  569  0.0 
 570 P2   283 ILE BB   570  0.0 
 571 SC2  283 ILE SC1  571  0.0 
 572 SP2a 284 PRO BB   572  0.0 
 573 SC3  284 PRO SC1  573  0.0 
 574 P2   285 LEU BB   574  0.0 
 575 SC2  285 LEU SC1  575  0.0 
 576 P2   286 LEU BB   576  0.0 
 577 SC2  286 LEU SC1  577  0.0 
 578 P2   287 ARG BB   578  0.0 
 579 SC3  287 ARG SC1  579  0.0 
 580 SQ3p 287 ARG SC2  580  1.0 
 581 P2   288 THR BB   581  0.0 
 582 SP1  288 THR SC1  582  0.0 
 583 P2   289 GLN BB   583  0.0 
 584 P5   289 GLN SC1  584  0.0 
 585 P2   290 PHE BB   585  0.0 
 586 SC4  290 PHE SC1  586  0.0 
 587 TC5  290 PHE SC2  587  0.0 
 588 TC5  290 PHE SC3  588  0.0 
 589 P2   291 PHE BB   589  0.0 
 590 SC4  291 PHE SC1  590  0.0 
 591 TC5  291 PHE SC2  591  0.0 
 592 TC5  291 PHE SC3  592  0.0 
 593 P2   292 ILE BB   593  0.0 
 594 SC2  292 ILE SC1  594  0.0 
 595 SP2  293 VAL BB   595  0.0 
 596 SC3  293 VAL SC1  596  0.0 
 597 P2   294 MET BB   597  0.0 
 598 C6   294 MET SC1  598  0.0 
 599 SP1  295 GLY BB   599  0.0 
 600 P2   296 LEU BB   600  0.0 
 601 SC2  296 LEU SC1  601  0.0 
 602 SP2  297 VAL BB   602  0.0 
 603 SC3  297 VAL SC1  603  0.0 
 604 P2   298 ASP0 BB   604  0.0 
 605 SP2  298 ASP0 SC1  605  0.0 
 606 SP2  299 ALA BB   606  0.0 
 607 TC3  299 ALA SC1  607  0.0 
 608 P2   300 ILE BB   608  0.0 
 609 SC2  300 ILE SC1  609  0.0 
 610 SP2a 301 PRO BB   610  0.0 
 611 SC3  301 PRO SC1  611  0.0 
 612 P2   302 MET BB   612  0.0 
 613 C6   302 MET SC1  613  0.0 
 614 P2   303 ILE BB   614  0.0 
 615 SC2  303 ILE SC1  615  0.0 
 616 SP2  304 ALA BB   616  0.0 
 617 TC3  304 ALA SC1  617  0.0 
 618 SP2  305 VAL BB   618  0.0 
 619 SC3  305 VAL SC1  619  0.0 
 620 SP1  306 GLY BB   620  0.0 
 621 P2   307 LEU BB   621  0.0 
 622 SC2  307 LEU SC1  622  0.0 
 623 SP1  308 GLY BB   623  0.0 
 624 P2   309 LEU BB   624  0.0 
 625 SC2  309 LEU SC1  625  0.0 
 626 P2   310 TYR BB   626  0.0 
 627 TC4  310 TYR SC1  627  0.0 
 628 TC5  310 TYR SC2  628  0.0 
 629 TC5  310 TYR SC3  629  0.0 
 630 TN6  310 TYR SC4  630  0.0 
 631 SP2  311 VAL BB   631  0.0 
 632 SC3  311 VAL SC1  632  0.0 
 633 P2   312 MET BB   633  0.0 
 634 C6   312 MET SC1  634  0.0 
 635 P2   313 PHE BB   635  0.0 
 636 SC4  313 PHE SC1  636  0.0 
 637 TC5  313 PHE SC2  637  0.0 
 638 TC5  313 PHE SC3  638  0.0 
 639 SP2  314 ALA BB   639  0.0 
 640 TC3  314 ALA SC1  640  0.0 
 641 SP2  315 VAL BB   641  0.0 
 642 SC3  315 VAL SC1  642  0.0 
 643 Q5   316 ALA BB   643   -1 
 644 TC3  316 ALA SC1  644  0.0 
 645 Q5   319 ASN BB   645    1 
 646 SP5  319 ASN SC1  646  0.0 
 647 P2   320 LEU BB   647  0.0 
 648 SC2  320 LEU SC1  648  0.0 
 649 P2   321 ASN BB   649  0.0 
 650 SP5  321 ASN SC1  650  0.0 
 651 P2   322 MET BB   651  0.0 
 652 C6   322 MET SC1  652  0.0 
 653 P2   323 ASP BB   653  0.0 
 654 SQ5n 323 ASP SC1  654 -1.0 
 655 P2   324 LEU BB   655  0.0 
 656 SC2  324 LEU SC1  656  0.0 
 657 P2   325 LEU BB   657  0.0 
 658 SC2  325 LEU SC1  658  0.0 
 659 P2   326 TYR BB   659  0.0 
 660 TC4  326 TYR SC1  660  0.0 
 661 TC5  326 TYR SC2  661  0.0 
 662 TC5  326 TYR SC3  662  0.0 
 663 TN6  326 TYR SC4  663  0.0 
 664 P2   327 MET BB   664  0.0 
 665 C6   327 MET SC1  665  0.0 
 666 SP2  328 ALA BB   666  0.0 
 667 TC3  328 ALA SC1  667  0.0 
 668 SP2  329 ALA BB   668  0.0 
 669 TC3  329 ALA SC1  669  0.0 
 670 SP2  330 ALA BB   670  0.0 
 671 TC3  330 ALA SC1  671  0.0 
 672 SP2  331 VAL BB   672  0.0 
 673 SC3  331 VAL SC1  673  0.0 
 674 P2   332 MET BB   674  0.0 
 675 C6   332 MET SC1  675  0.0 
 676 P2   333 MET BB   676  0.0 
 677 C6   333 MET SC1  677  0.0 
 678 SP1  334 GLY BB   678  0.0 
 679 P2   335 LEU BB   679  0.0 
 680 SC2  335 LEU SC1  680  0.0 
 681 SP2  336 ALA BB   681  0.0 
 682 TC3  336 ALA SC1  682  0.0 
 683 SP2  337 ALA BB   683  0.0 
 684 TC3  337 ALA SC1  684  0.0 
 685 P2   338 ILE BB   685  0.0 
 686 SC2  338 ILE SC1  686  0.0 
 687 SP1  339 GLY BB   687  0.0 
 688 SP2  340 ALA BB   688  0.0 
 689 TC3  340 ALA SC1  689  0.0 
 690 SP2  341 ALA BB   690  0.0 
 691 TC3  341 ALA SC1  691  0.0 
 692 P2   342 ILE BB   692  0.0 
 693 SC2  342 ILE SC1  693  0.0 
 694 SP1  343 GLY BB   694  0.0 
 695 P2   344 ILE BB   695  0.0 
 696 SC2  344 ILE SC1  696  0.0 
 697 SP1  345 GLY BB   697  0.0 
 698 P2   346 ILE BB   698  0.0 
 699 SC2  346 ILE SC1  699  0.0 
 700 P2   347 LEU BB   700  0.0 
 701 SC2  347 LEU SC1  701  0.0 
 702 SP1  348 GLY BB   702  0.0 
 703 SP1  349 GLY BB   703  0.0 
 704 P2   350 LYS BB   704  0.0 
 705 SC3  350 LYS SC1  705  0.0 
 706 SQ4p 350 LYS SC2  706  1.0 
 707 P2   351 PHE BB   707  0.0 
 708 SC4  351 PHE SC1  708  0.0 
 709 TC5  351 PHE SC2  709  0.0 
 710 TC5  351 PHE SC3  710  0.0 
 711 P2   352 LEU BB   711  0.0 
 712 SC2  352 LEU SC1  712  0.0 
 713 P2   353 GLU BB   713  0.0 
 714 Q5n  353 GLU SC1  714 -1.0 
 715 SP1  354 GLY BB   715  0.0 
 716 SP2  355 ALA BB   716  0.0 
 717 TC3  355 ALA SC1  717  0.0 
 718 SP2  356 ALA BB   718  0.0 
 719 TC3  356 ALA SC1  719  0.0 
 720 P2   357 ARG BB   720  0.0 
 721 SC3  357 ARG SC1  721  0.0 
 722 SQ3p 357 ARG SC2  722  1.0 
 723 P2   358 GLN BB   723  0.0 
 724 P5   358 GLN SC1  724  0.0 
 725 SP2a 359 PRO BB   725  0.0 
 726 SC3  359 PRO SC1  726  0.0 
 727 P2   360 ASP BB   727  0.0 
 728 SQ5n 360 ASP SC1  728 -1.0 
 729 P2   361 LEU BB   729  0.0 
 730 SC2  361 LEU SC1  730  0.0 
 731 P2   362 ILE BB   731  0.0 
 732 SC2  362 ILE SC1  732  0.0 
 733 SP2a 363 PRO BB   733  0.0 
 734 SC3  363 PRO SC1  734  0.0 
 735 P2   364 LEU BB   735  0.0 
 736 SC2  364 LEU SC1  736  0.0 
 737 P2   365 LEU BB   737  0.0 
 738 SC2  365 LEU SC1  738  0.0 
 739 P2   366 ARG BB   739  0.0 
 740 SC3  366 ARG SC1  740  0.0 
 741 SQ3p 366 ARG SC2  741  1.0 
 742 P2   367 THR BB   742  0.0 
 743 SP1  367 THR SC1  743  0.0 
 744 P2   368 GLN BB   744  0.0 
 745 P5   368 GLN SC1  745  0.0 
 746 P2   369 PHE BB   746  0.0 
 747 SC4  369 PHE SC1  747  0.0 
 748 TC5  369 PHE SC2  748  0.0 
 749 TC5  369 PHE SC3  749  0.0 
 750 P2   370 PHE BB   750  0.0 
 751 SC4  370 PHE SC1  751  0.0 
 752 TC5  370 PHE SC2  752  0.0 
 753 TC5  370 PHE SC3  753  0.0 
 754 P2   371 ILE BB   754  0.0 
 755 SC2  371 ILE SC1  755  0.0 
 756 SP2  372 VAL BB   756  0.0 
 757 SC3  372 VAL SC1  757  0.0 
 758 P2   373 MET BB   758  0.0 
 759 C6   373 MET SC1  759  0.0 
 760 SP1  374 GLY BB   760  0.0 
 761 P2   375 LEU BB   761  0.0 
 762 SC2  375 LEU SC1  762  0.0 
 763 SP2  376 VAL BB   763  0.0 
 764 SC3  376 VAL SC1  764  0.0 
 765 P2   377 ASP0 BB   765  0.0 
 766 SP2  377 ASP0 SC1  766  0.0 
 767 SP2  378 ALA BB   767  0.0 
 768 TC3  378 ALA SC1  768  0.0 
 769 P2   379 ILE BB   769  0.0 
 770 SC2  379 ILE SC1  770  0.0 
 771 SP2a 380 PRO BB   771  0.0 
 772 SC3  380 PRO SC1  772  0.0 
 773 P2   381 MET BB   773  0.0 
 774 C6   381 MET SC1  774  0.0 
 775 P2   382 ILE BB   775  0.0 
 776 SC2  382 ILE SC1  776  0.0 
 777 SP2  383 ALA BB   777  0.0 
 778 TC3  383 ALA SC1  778  0.0 
 779 SP2  384 VAL BB   779  0.0 
 780 SC3  384 VAL SC1  780  0.0 
 781 SP1  385 GLY BB   781  0.0 
 782 P2   386 LEU BB   782  0.0 
 783 SC2  386 LEU SC1  783  0.0 
 784 SP1  387 GLY BB   784  0.0 
 785 P2   388 LEU BB   785  0.0 
 786 SC2  388 LEU SC1  786  0.0 
 787 P2   389 TYR BB   787  0.0 
 788 TC4  389 TYR SC1  788  0.0 
 789 TC5  389 TYR SC2  789  0.0 
 790 TC5  389 TYR SC3  790  0.0 
 791 TN6  389 TYR SC4  791  0.0 
 792 SP2  390 VAL BB   792  0.0 
 793 SC3  390 VAL SC1  793  0.0 
 794 P2   391 MET BB   794  0.0 
 795 C6   391 MET SC1  795  0.0 
 796 P2   392 PHE BB   796  0.0 
 797 SC4  392 PHE SC1  797  0.0 
 798 TC5  392 PHE SC2  798  0.0 
 799 TC5  392 PHE SC3  799  0.0 
 800 SP2  393 ALA BB   800  0.0 
 801 TC3  393 ALA SC1  801  0.0 
 802 SP2  394 VAL BB   802  0.0 
 803 SC3  394 VAL SC1  803  0.0 
 804 Q5   395 ALA BB   804   -1 
 805 TC3  395 ALA SC1  805  0.0 
 806 Q5   398 ASN BB   806    1 
 807 SP5  398 ASN SC1  807  0.0 
 808 P2   399 LEU BB   808  0.0 
 809 SC2  399 LEU SC1  809  0.0 
 810 P2   400 ASN BB   810  0.0 
 811 SP5  400 ASN SC1  811  0.0 
 812 P2   401 MET BB   812  0.0 
 813 C6   401 MET SC1  813  0.0 
 814 P2   402 ASP BB   814  0.0 
 815 SQ5n 402 ASP SC1  815 -1.0 
 816 P2   403 LEU BB   816  0.0 
 817 SC2  403 LEU SC1  817  0.0 
 818 P2   404 LEU BB   818  0.0 
 819 SC2  404 LEU SC1  819  0.0 
 820 P2   405 TYR BB   820  0.0 
 821 TC4  405 TYR SC1  821  0.0 
 822 TC5  405 TYR SC2  822  0.0 
 823 TC5  405 TYR SC3  823  0.0 
 824 TN6  405 TYR SC4  824  0.0 
 825 P2   406 MET BB   825  0.0 
 826 C6   406 MET SC1  826  0.0 
 827 SP2  407 ALA BB   827  0.0 
 828 TC3  407 ALA SC1  828  0.0 
 829 SP2  408 ALA BB   829  0.0 
 830 TC3  408 ALA SC1  830  0.0 
 831 SP2  409 ALA BB   831  0.0 
 832 TC3  409 ALA SC1  832  0.0 
 833 SP2  410 VAL BB   833  0.0 
 834 SC3  410 VAL SC1  834  0.0 
 835 P2   411 MET BB   835  0.0 
 836 C6   411 MET SC1  836  0.0 
 837 P2   412 MET BB   837  0.0 
 838 C6   412 MET SC1  838  0.0 
 839 SP1  413 GLY BB   839  0.0 
 840 P2   414 LEU BB   840  0.0 
 841 SC2  414 LEU SC1  841  0.0 
 842 SP2  415 ALA BB   842  0.0 
 843 TC3  415 ALA SC1  843  0.0 
 844 SP2  416 ALA BB   844  0.0 
 845 TC3  416 ALA SC1  845  0.0 
 846 P2   417 ILE BB   846  0.0 
 847 SC2  417 ILE SC1  847  0.0 
 848 SP1  418 GLY BB   848  0.0 
 849 SP2  419 ALA BB   849  0.0 
 850 TC3  419 ALA SC1  850  0.0 
 851 SP2  420 ALA BB   851  0.0 
 852 TC3  420 ALA SC1  852  0.0 
 853 P2   421 ILE BB   853  0.0 
 854 SC2  421 ILE SC1  854  0.0 
 855 SP1  422 GLY BB   855  0.0 
 856 P2   423 ILE BB   856  0.0 
 857 SC2  423 ILE SC1  857  0.0 
 858 SP1  424 GLY BB   858  0.0 
 859 P2   425 ILE BB   859  0.0 
 860 SC2  425 ILE SC1  860  0.0 
 861 P2   426 LEU BB   861  0.0 
 862 SC2  426 LEU SC1  862  0.0 
 863 SP1  427 GLY BB   863  0.0 
 864 SP1  428 GLY BB   864  0.0 
 865 P2   429 LYS BB   865  0.0 
 866 SC3  429 LYS SC1  866  0.0 
 867 SQ4p 429 LYS SC2  867  1.0 
 868 P2   430 PHE BB   868  0.0 
 869 SC4  430 PHE SC1  869  0.0 
 870 TC5  430 PHE SC2  870  0.0 
 871 TC5  430 PHE SC3  871  0.0 
 872 P2   431 LEU BB   872  0.0 
 873 SC2  431 LEU SC1  873  0.0 
 874 P2   432 GLU BB   874  0.0 
 875 Q5n  432 GLU SC1  875 -1.0 
 876 SP1  433 GLY BB   876  0.0 
 877 SP2  434 ALA BB   877  0.0 
 878 TC3  434 ALA SC1  878  0.0 
 879 SP2  435 ALA BB   879  0.0 
 880 TC3  435 ALA SC1  880  0.0 
 881 P2   436 ARG BB   881  0.0 
 882 SC3  436 ARG SC1  882  0.0 
 883 SQ3p 436 ARG SC2  883  1.0 
 884 P2   437 GLN BB   884  0.0 
 885 P5   437 GLN SC1  885  0.0 
 886 SP2a 438 PRO BB   886  0.0 
 887 SC3  438 PRO SC1  887  0.0 
 888 P2   439 ASP BB   888  0.0 
 889 SQ5n 439 ASP SC1  889 -1.0 
 890 P2   440 LEU BB   890  0.0 
 891 SC2  440 LEU SC1  891  0.0 
 892 P2   441 ILE BB   892  0.0 
 893 SC2  441 ILE SC1  893  0.0 
 894 SP2a 442 PRO BB   894  0.0 
 895 SC3  442 PRO SC1  895  0.0 
 896 P2   443 LEU BB   896  0.0 
 897 SC2  443 LEU SC1  897  0.0 
 898 P2   444 LEU BB   898  0.0 
 899 SC2  444 LEU SC1  899  0.0 
 900 P2   445 ARG BB   900  0.0 
 901 SC3  445 ARG SC1  901  0.0 
 902 SQ3p 445 ARG SC2  902  1.0 
 903 P2   446 THR BB   903  0.0 
 904 SP1  446 THR SC1  904  0.0 
 905 P2   447 GLN BB   905  0.0 
 906 P5   447 GLN SC1  906  0.0 
 907 P2   448 PHE BB   907  0.0 
 908 SC4  448 PHE SC1  908  0.0 
 909 TC5  448 PHE SC2  909  0.0 
 910 TC5  448 PHE SC3  910  0.0 
 911 P2   449 PHE BB   911  0.0 
 912 SC4  449 PHE SC1  912  0.0 
 913 TC5  449 PHE SC2  913  0.0 
 914 TC5  449 PHE SC3  914  0.0 
 915 P2   450 ILE BB   915  0.0 
 916 SC2  450 ILE SC1  916  0.0 
 917 SP2  451 VAL BB   917  0.0 
 918 SC3  451 VAL SC1  918  0.0 
 919 P2   452 MET BB   919  0.0 
 920 C6   452 MET SC1  920  0.0 
 921 SP1  453 GLY BB   921  0.0 
 922 P2   454 LEU BB   922  0.0 
 923 SC2  454 LEU SC1  923  0.0 
 924 SP2  455 VAL BB   924  0.0 
 925 SC3  455 VAL SC1  925  0.0 
 926 P2   456 ASP0 BB   926  0.0 
 927 SP2  456 ASP0 SC1  927  0.0 
 928 SP2  457 ALA BB   928  0.0 
 929 TC3  457 ALA SC1  929  0.0 
 930 P2   458 ILE BB   930  0.0 
 931 SC2  458 ILE SC1  931  0.0 
 932 SP2a 459 PRO BB   932  0.0 
 933 SC3  459 PRO SC1  933  0.0 
 934 P2   460 MET BB   934  0.0 
 935 C6   460 MET SC1  935  0.0 
 936 P2   461 ILE BB   936  0.0 
 937 SC2  461 ILE SC1  937  0.0 
 938 SP2  462 ALA BB   938  0.0 
 939 TC3  462 ALA SC1  939  0.0 
 940 SP2  463 VAL BB   940  0.0 
 941 SC3  463 VAL SC1  941  0.0 
 942 SP1  464 GLY BB   942  0.0 
 943 P2   465 LEU BB   943  0.0 
 944 SC2  465 LEU SC1  944  0.0 
 945 SP1  466 GLY BB   945  0.0 
 946 P2   467 LEU BB   946  0.0 
 947 SC2  467 LEU SC1  947  0.0 
 948 P2   468 TYR BB   948  0.0 
 949 TC4  468 TYR SC1  949  0.0 
 950 TC5  468 TYR SC2  950  0.0 
 951 TC5  468 TYR SC3  951  0.0 
 952 TN6  468 TYR SC4  952  0.0 
 953 SP2  469 VAL BB   953  0.0 
 954 SC3  469 VAL SC1  954  0.0 
 955 P2   470 MET BB   955  0.0 
 956 C6   470 MET SC1  956  0.0 
 957 P2   471 PHE BB   957  0.0 
 958 SC4  471 PHE SC1  958  0.0 
 959 TC5  471 PHE SC2  959  0.0 
 960 TC5  471 PHE SC3  960  0.0 
 961 SP2  472 ALA BB   961  0.0 
 962 TC3  472 ALA SC1  962  0.0 
 963 SP2  473 VAL BB   963  0.0 
 964 SC3  473 VAL SC1  964  0.0 
 965 Q5   474 ALA BB   965   -1 
 966 TC3  474 ALA SC1  966  0.0 
 967 Q5   477 ASN BB   967    1 
 968 SP5  477 ASN SC1  968  0.0 
 969 P2   478 LEU BB   969  0.0 
 970 SC2  478 LEU SC1  970  0.0 
 971 P2   479 ASN BB   971  0.0 
 972 SP5  479 ASN SC1  972  0.0 
 973 P2   480 MET BB   973  0.0 
 974 C6   480 MET SC1  974  0.0 
 975 P2   481 ASP BB   975  0.0 
 976 SQ5n 481 ASP SC1  976 -1.0 
 977 P2   482 LEU BB   977  0.0 
 978 SC2  482 LEU SC1  978  0.0 
 979 P2   483 LEU BB   979  0.0 
 980 SC2  483 LEU SC1  980  0.0 
 981 P2   484 TYR BB   981  0.0 
 982 TC4  484 TYR SC1  982  0.0 
 983 TC5  484 TYR SC2  983  0.0 
 984 TC5  484 TYR SC3  984  0.0 
 985 TN6  484 TYR SC4  985  0.0 
 986 P2   485 MET BB   986  0.0 
 987 C6   485 MET SC1  987  0.0 
 988 SP2  486 ALA BB   988  0.0 
 989 TC3  486 ALA SC1  989  0.0 
 990 SP2  487 ALA BB   990  0.0 
 991 TC3  487 ALA SC1  991  0.0 
 992 SP2  488 ALA BB   992  0.0 
 993 TC3  488 ALA SC1  993  0.0 
 994 SP2  489 VAL BB   994  0.0 
 995 SC3  489 VAL SC1  995  0.0 
 996 P2   490 MET BB   996  0.0 
 997 C6   490 MET SC1  997  0.0 
 998 P2   491 MET BB   998  0.0 
 999 C6   491 MET SC1  999  0.0 
1000 SP1  492 GLY BB  1000  0.0 
1001 P2   493 LEU BB  1001  0.0 
1002 SC2  493 LEU SC1 1002  0.0 
1003 SP2  494 ALA BB  1003  0.0 
1004 TC3  494 ALA SC1 1004  0.0 
1005 SP2  495 ALA BB  1005  0.0 
1006 TC3  495 ALA SC1 1006  0.0 
1007 P2   496 ILE BB  1007  0.0 
1008 SC2  496 ILE SC1 1008  0.0 
1009 SP1  497 GLY BB  1009  0.0 
1010 SP2  498 ALA BB  1010  0.0 
1011 TC3  498 ALA SC1 1011  0.0 
1012 SP2  499 ALA BB  1012  0.0 
1013 TC3  499 ALA SC1 1013  0.0 
1014 P2   500 ILE BB  1014  0.0 
1015 SC2  500 ILE SC1 1015  0.0 
1016 SP1  501 GLY BB  1016  0.0 
1017 P2   502 ILE BB  1017  0.0 
1018 SC2  502 ILE SC1 1018  0.0 
1019 SP1  503 GLY BB  1019  0.0 
1020 P2   504 ILE BB  1020  0.0 
1021 SC2  504 ILE SC1 1021  0.0 
1022 P2   505 LEU BB  1022  0.0 
1023 SC2  505 LEU SC1 1023  0.0 
1024 SP1  506 GLY BB  1024  0.0 
1025 SP1  507 GLY BB  1025  0.0 
1026 P2   508 LYS BB  1026  0.0 
1027 SC3  508 LYS SC1 1027  0.0 
1028 SQ4p 508 LYS SC2 1028  1.0 
1029 P2   509 PHE BB  1029  0.0 
1030 SC4  509 PHE SC1 1030  0.0 
1031 TC5  509 PHE SC2 1031  0.0 
1032 TC5  509 PHE SC3 1032  0.0 
1033 P2   510 LEU BB  1033  0.0 
1034 SC2  510 LEU SC1 1034  0.0 
1035 P2   511 GLU BB  1035  0.0 
1036 Q5n  511 GLU SC1 1036 -1.0 
1037 SP1  512 GLY BB  1037  0.0 
1038 SP2  513 ALA BB  1038  0.0 
1039 TC3  513 ALA SC1 1039  0.0 
1040 SP2  514 ALA BB  1040  0.0 
1041 TC3  514 ALA SC1 1041  0.0 
1042 P2   515 ARG BB  1042  0.0 
1043 SC3  515 ARG SC1 1043  0.0 
1044 SQ3p 515 ARG SC2 1044  1.0 
1045 P2   516 GLN BB  1045  0.0 
1046 P5   516 GLN SC1 1046  0.0 
1047 SP2a 517 PRO BB  1047  0.0 
1048 SC3  517 PRO SC1 1048  0.0 
1049 P2   518 ASP BB  1049  0.0 
1050 SQ5n 518 ASP SC1 1050 -1.0 
1051 P2   519 LEU BB  1051  0.0 
1052 SC2  519 LEU SC1 1052  0.0 
1053 P2   520 ILE BB  1053  0.0 
1054 SC2  520 ILE SC1 1054  0.0 
1055 SP2a 521 PRO BB  1055  0.0 
1056 SC3  521 PRO SC1 1056  0.0 
1057 P2   522 LEU BB  1057  0.0 
1058 SC2  522 LEU SC1 1058  0.0 
1059 P2   523 LEU BB  1059  0.0 
1060 SC2  523 LEU SC1 1060  0.0 
1061 P2   524 ARG BB  1061  0.0 
1062 SC3  524 ARG SC1 1062  0.0 
1063 SQ3p 524 ARG SC2 1063  1.0 
1064 P2   525 THR BB  1064  0.0 
1065 SP1  525 THR SC1 1065  0.0 
1066 P2   526 GLN BB  1066  0.0 
1067 P5   526 GLN SC1 1067  0.0 
1068 P2   527 PHE BB  1068  0.0 
1069 SC4  527 PHE SC1 1069  0.0 
1070 TC5  527 PHE SC2 1070  0.0 
1071 TC5  527 PHE SC3 1071  0.0 
1072 P2   528 PHE BB  1072  0.0 
1073 SC4  528 PHE SC1 1073  0.0 
1074 TC5  528 PHE SC2 1074  0.0 
1075 TC5  528 PHE SC3 1075  0.0 
1076 P2   529 ILE BB  1076  0.0 
1077 SC2  529 ILE SC1 1077  0.0 
1078 SP2  530 VAL BB  1078  0.0 
1079 SC3  530 VAL SC1 1079  0.0 
1080 P2   531 MET BB  1080  0.0 
1081 C6   531 MET SC1 1081  0.0 
1082 SP1  532 GLY BB  1082  0.0 
1083 P2   533 LEU BB  1083  0.0 
1084 SC2  533 LEU SC1 1084  0.0 
1085 SP2  534 VAL BB  1085  0.0 
1086 SC3  534 VAL SC1 1086  0.0 
1087 P2   535 ASP0 BB  1087  0.0 
1088 SP2  535 ASP0 SC1 1088  0.0 
1089 SP2  536 ALA BB  1089  0.0 
1090 TC3  536 ALA SC1 1090  0.0 
1091 P2   537 ILE BB  1091  0.0 
1092 SC2  537 ILE SC1 1092  0.0 
1093 SP2a 538 PRO BB  1093  0.0 
1094 SC3  538 PRO SC1 1094  0.0 
1095 P2   539 MET BB  1095  0.0 
1096 C6   539 MET SC1 1096  0.0 
1097 P2   540 ILE BB  1097  0.0 
1098 SC2  540 ILE SC1 1098  0.0 
1099 SP2  541 ALA BB  1099  0.0 
1100 TC3  541 ALA SC1 1100  0.0 
1101 SP2  542 VAL BB  1101  0.0 
1102 SC3  542 VAL SC1 1102  0.0 
1103 SP1  543 GLY BB  1103  0.0 
1104 P2   544 LEU BB  1104  0.0 
1105 SC2  544 LEU SC1 1105  0.0 
1106 SP1  545 GLY BB  1106  0.0 
1107 P2   546 LEU BB  1107  0.0 
1108 SC2  546 LEU SC1 1108  0.0 
1109 P2   547 TYR BB  1109  0.0 
1110 TC4  547 TYR SC1 1110  0.0 
1111 TC5  547 TYR SC2 1111  0.0 
1112 TC5  547 TYR SC3 1112  0.0 
1113 TN6  547 TYR SC4 1113  0.0 
1114 SP2  548 VAL BB  1114  0.0 
1115 SC3  548 VAL SC1 1115  0.0 
1116 P2   549 MET BB  1116  0.0 
1117 C6   549 MET SC1 1117  0.0 
1118 P2   550 PHE BB  1118  0.0 
1119 SC4  550 PHE SC1 1119  0.0 
1120 TC5  550 PHE SC2 1120  0.0 
1121 TC5  550 PHE SC3 1121  0.0 
1122 SP2  551 ALA BB  1122  0.0 
1123 TC3  551 ALA SC1 1123  0.0 
1124 SP2  552 VAL BB  1124  0.0 
1125 SC3  552 VAL SC1 1125  0.0 
1126 Q5   553 ALA BB  1126   -1 
1127 TC3  553 ALA SC1 1127  0.0 
1128 Q5   556 ASN BB  1128    1 
1129 SP5  556 ASN SC1 1129  0.0 
1130 P2   557 LEU BB  1130  0.0 
1131 SC2  557 LEU SC1 1131  0.0 
1132 P2   558 ASN BB  1132  0.0 
1133 SP5  558 ASN SC1 1133  0.0 
1134 P2   559 MET BB  1134  0.0 
1135 C6   559 MET SC1 1135  0.0 
1136 P2   560 ASP BB  1136  0.0 
1137 SQ5n 560 ASP SC1 1137 -1.0 
1138 P2   561 LEU BB  1138  0.0 
1139 SC2  561 LEU SC1 1139  0.0 
1140 P2   562 LEU BB  1140  0.0 
1141 SC2  562 LEU SC1 1141  0.0 
1142 P2   563 TYR BB  1142  0.0 
1143 TC4  563 TYR SC1 1143  0.0 
1144 TC5  563 TYR SC2 1144  0.0 
1145 TC5  563 TYR SC3 1145  0.0 
1146 TN6  563 TYR SC4 1146  0.0 
1147 P2   564 MET BB  1147  0.0 
1148 C6   564 MET SC1 1148  0.0 
1149 SP2  565 ALA BB  1149  0.0 
1150 TC3  565 ALA SC1 1150  0.0 
1151 SP2  566 ALA BB  1151  0.0 
1152 TC3  566 ALA SC1 1152  0.0 
1153 SP2  567 ALA BB  1153  0.0 
1154 TC3  567 ALA SC1 1154  0.0 
1155 SP2  568 VAL BB  1155  0.0 
1156 SC3  568 VAL SC1 1156  0.0 
1157 P2   569 MET BB  1157  0.0 
1158 C6   569 MET SC1 1158  0.0 
1159 P2   570 MET BB  1159  0.0 
1160 C6   570 MET SC1 1160  0.0 
1161 SP1  571 GLY BB  1161  0.0 
1162 P2   572 LEU BB  1162  0.0 
1163 SC2  572 LEU SC1 1163  0.0 
1164 SP2  573 ALA BB  1164  0.0 
1165 TC3  573 ALA SC1 1165  0.0 
1166 SP2  574 ALA BB  1166  0.0 
1167 TC3  574 ALA SC1 1167  0.0 
1168 P2   575 ILE BB  1168  0.0 
1169 SC2  575 ILE SC1 1169  0.0 
1170 SP1  576 GLY BB  1170  0.0 
1171 SP2  577 ALA BB  1171  0.0 
1172 TC3  577 ALA SC1 1172  0.0 
1173 SP2  578 ALA BB  1173  0.0 
1174 TC3  578 ALA SC1 1174  0.0 
1175 P2   579 ILE BB  1175  0.0 
1176 SC2  579 ILE SC1 1176  0.0 
1177 SP1  580 GLY BB  1177  0.0 
1178 P2   581 ILE BB  1178  0.0 
1179 SC2  581 ILE SC1 1179  0.0 
1180 SP1  582 GLY BB  1180  0.0 
1181 P2   583 ILE BB  1181  0.0 
1182 SC2  583 ILE SC1 1182  0.0 
1183 P2   584 LEU BB  1183  0.0 
1184 SC2  584 LEU SC1 1184  0.0 
1185 SP1  585 GLY BB  1185  0.0 
1186 SP1  586 GLY BB  1186  0.0 
1187 P2   587 LYS BB  1187  0.0 
1188 SC3  587 LYS SC1 1188  0.0 
1189 SQ4p 587 LYS SC2 1189  1.0 
1190 P2   588 PHE BB  1190  0.0 
1191 SC4  588 PHE SC1 1191  0.0 
1192 TC5  588 PHE SC2 1192  0.0 
1193 TC5  588 PHE SC3 1193  0.0 
1194 P2   589 LEU BB  1194  0.0 
1195 SC2  589 LEU SC1 1195  0.0 
1196 P2   590 GLU BB  1196  0.0 
1197 Q5n  590 GLU SC1 1197 -1.0 
1198 SP1  591 GLY BB  1198  0.0 
1199 SP2  592 ALA BB  1199  0.0 
1200 TC3  592 ALA SC1 1200  0.0 
1201 SP2  593 ALA BB  1201  0.0 
1202 TC3  593 ALA SC1 1202  0.0 
1203 P2   594 ARG BB  1203  0.0 
1204 SC3  594 ARG SC1 1204  0.0 
1205 SQ3p 594 ARG SC2 1205  1.0 
1206 P2   595 GLN BB  1206  0.0 
1207 P5   595 GLN SC1 1207  0.0 
1208 SP2a 596 PRO BB  1208  0.0 
1209 SC3  596 PRO SC1 1209  0.0 
1210 P2   597 ASP BB  1210  0.0 
1211 SQ5n 597 ASP SC1 1211 -1.0 
1212 P2   598 LEU BB  1212  0.0 
1213 SC2  598 LEU SC1 1213  0.0 
1214 P2   599 ILE BB  1214  0.0 
1215 SC2  599 ILE SC1 1215  0.0 
1216 SP2a 600 PRO BB  1216  0.0 
1217 SC3  600 PRO SC1 1217  0.0 
1218 P2   601 LEU BB  1218  0.0 
1219 SC2  601 LEU SC1 1219  0.0 
1220 P2   602 LEU BB  1220  0.0 
1221 SC2  602 LEU SC1 1221  0.0 
1222 P2   603 ARG BB  1222  0.0 
1223 SC3  603 ARG SC1 1223  0.0 
1224 SQ3p 603 ARG SC2 1224  1.0 
1225 P2   604 THR BB  1225  0.0 
1226 SP1  604 THR SC1 1226  0.0 
1227 P2   605 GLN BB  1227  0.0 
1228 P5   605 GLN SC1 1228  0.0 
1229 P2   606 PHE BB  1229  0.0 
1230 SC4  606 PHE SC1 1230  0.0 
1231 TC5  606 PHE SC2 1231  0.0 
1232 TC5  606 PHE SC3 1232  0.0 
1233 P2   607 PHE BB  1233  0.0 
1234 SC4  607 PHE SC1 1234  0.0 
1235 TC5  607 PHE SC2 1235  0.0 
1236 TC5  607 PHE SC3 1236  0.0 
1237 P2   608 ILE BB  1237  0.0 
1238 SC2  608 ILE SC1 1238  0.0 
1239 SP2  609 VAL BB  1239  0.0 
1240 SC3  609 VAL SC1 1240  0.0 
1241 P2   610 MET BB  1241  0.0 
1242 C6   610 MET SC1 1242  0.0 
1243 SP1  611 GLY BB  1243  0.0 
1244 P2   612 LEU BB  1244  0.0 
1245 SC2  612 LEU SC1 1245  0.0 
1246 SP2  613 VAL BB  1246  0.0 
1247 SC3  613 VAL SC1 1247  0.0 
1248 P2   614 ASP0 BB  1248  0.0 
1249 SP2  614 ASP0 SC1 1249  0.0 
1250 SP2  615 ALA BB  1250  0.0 
1251 TC3  615 ALA SC1 1251  0.0 
1252 P2   616 ILE BB  1252  0.0 
1253 SC2  616 ILE SC1 1253  0.0 
1254 SP2a 617 PRO BB  1254  0.0 
1255 SC3  617 PRO SC1 1255  0.0 
1256 P2   618 MET BB  1256  0.0 
1257 C6   618 MET SC1 1257  0.0 
1258 P2   619 ILE BB  1258  0.0 
1259 SC2  619 ILE SC1 1259  0.0 
1260 SP2  620 ALA BB  1260  0.0 
1261 TC3  620 ALA SC1 1261  0.0 
1262 SP2  621 VAL BB  1262  0.0 
1263 SC3  621 VAL SC1 1263  0.0 
1264 SP1  622 GLY BB  1264  0.0 
1265 P2   623 LEU BB  1265  0.0 
1266 SC2  623 LEU SC1 1266  0.0 
1267 SP1  624 GLY BB  1267  0.0 
1268 P2   625 LEU BB  1268  0.0 
1269 SC2  625 LEU SC1 1269  0.0 
1270 P2   626 TYR BB  1270  0.0 
1271 TC4  626 TYR SC1 1271  0.0 
1272 TC5  626 TYR SC2 1272  0.0 
1273 TC5  626 TYR SC3 1273  0.0 
1274 TN6  626 TYR SC4 1274  0.0 
1275 SP2  627 VAL BB  1275  0.0 
1276 SC3  627 VAL SC1 1276  0.0 
1277 P2   628 MET BB  1277  0.0 
1278 C6   628 MET SC1 1278  0.0 
1279 P2   629 PHE BB  1279  0.0 
1280 SC4  629 PHE SC1 1280  0.0 
1281 TC5  629 PHE SC2 1281  0.0 
1282 TC5  629 PHE SC3 1282  0.0 
1283 SP2  630 ALA BB  1283  0.0 
1284 TC3  630 ALA SC1 1284  0.0 
1285 SP2  631 VAL BB  1285  0.0 
1286 SC3  631 VAL SC1 1286  0.0 
1287 Q5   632 ALA BB  1287   -1 
1288 TC3  632 ALA SC1 1288  0.0 
1289 Q5   635 ASN BB  1289    1 
1290 SP5  635 ASN SC1 1290  0.0 
1291 P2   636 LEU BB  1291  0.0 
1292 SC2  636 LEU SC1 1292  0.0 
1293 P2   637 ASN BB  1293  0.0 
1294 SP5  637 ASN SC1 1294  0.0 
1295 P2   638 MET BB  1295  0.0 
1296 C6   638 MET SC1 1296  0.0 
1297 P2   639 ASP BB  1297  0.0 
1298 SQ5n 639 ASP SC1 1298 -1.0 
1299 P2   640 LEU BB  1299  0.0 
1300 SC2  640 LEU SC1 1300  0.0 
1301 P2   641 LEU BB  1301  0.0 
1302 SC2  641 LEU SC1 1302  0.0 
1303 P2   642 TYR BB  1303  0.0 
1304 TC4  642 TYR SC1 1304  0.0 
1305 TC5  642 TYR SC2 1305  0.0 
1306 TC5  642 TYR SC3 1306  0.0 
1307 TN6  642 TYR SC4 1307  0.0 
1308 P2   643 MET BB  1308  0.0 
1309 C6   643 MET SC1 1309  0.0 
1310 SP2  644 ALA BB  1310  0.0 
1311 TC3  644 ALA SC1 1311  0.0 
1312 SP2  645 ALA BB  1312  0.0 
1313 TC3  645 ALA SC1 1313  0.0 
1314 SP2  646 ALA BB  1314  0.0 
1315 TC3  646 ALA SC1 1315  0.0 
1316 SP2  647 VAL BB  1316  0.0 
1317 SC3  647 VAL SC1 1317  0.0 
1318 P2   648 MET BB  1318  0.0 
1319 C6   648 MET SC1 1319  0.0 
1320 P2   649 MET BB  1320  0.0 
1321 C6   649 MET SC1 1321  0.0 
1322 SP1  650 GLY BB  1322  0.0 
1323 P2   651 LEU BB  1323  0.0 
1324 SC2  651 LEU SC1 1324  0.0 
1325 SP2  652 ALA BB  1325  0.0 
1326 TC3  652 ALA SC1 1326  0.0 
1327 SP2  653 ALA BB  1327  0.0 
1328 TC3  653 ALA SC1 1328  0.0 
1329 P2   654 ILE BB  1329  0.0 
1330 SC2  654 ILE SC1 1330  0.0 
1331 SP1  655 GLY BB  1331  0.0 
1332 SP2  656 ALA BB  1332  0.0 
1333 TC3  656 ALA SC1 1333  0.0 
1334 SP2  657 ALA BB  1334  0.0 
1335 TC3  657 ALA SC1 1335  0.0 
1336 P2   658 ILE BB  1336  0.0 
1337 SC2  658 ILE SC1 1337  0.0 
1338 SP1  659 GLY BB  1338  0.0 
1339 P2   660 ILE BB  1339  0.0 
1340 SC2  660 ILE SC1 1340  0.0 
1341 SP1  661 GLY BB  1341  0.0 
1342 P2   662 ILE BB  1342  0.0 
1343 SC2  662 ILE SC1 1343  0.0 
1344 P2   663 LEU BB  1344  0.0 
1345 SC2  663 LEU SC1 1345  0.0 
1346 SP1  664 GLY BB  1346  0.0 
1347 SP1  665 GLY BB  1347  0.0 
1348 P2   666 LYS BB  1348  0.0 
1349 SC3  666 LYS SC1 1349  0.0 
1350 SQ4p 666 LYS SC2 1350  1.0 
1351 P2   667 PHE BB  1351  0.0 
1352 SC4  667 PHE SC1 1352  0.0 
1353 TC5  667 PHE SC2 1353  0.0 
1354 TC5  667 PHE SC3 1354  0.0 
1355 P2   668 LEU BB  1355  0.0 
1356 SC2  668 LEU SC1 1356  0.0 
1357 P2   669 GLU BB  1357  0.0 
1358 Q5n  669 GLU SC1 1358 -1.0 
1359 SP1  670 GLY BB  1359  0.0 
1360 SP2  671 ALA BB  1360  0.0 
1361 TC3  671 ALA SC1 1361  0.0 
1362 SP2  672 ALA BB  1362  0.0 
1363 TC3  672 ALA SC1 1363  0.0 
1364 P2   673 ARG BB  1364  0.0 
1365 SC3  673 ARG SC1 1365  0.0 
1366 SQ3p 673 ARG SC2 1366  1.0 
1367 P2   674 GLN BB  1367  0.0 
1368 P5   674 GLN SC1 1368  0.0 
1369 SP2a 675 PRO BB  1369  0.0 
1370 SC3  675 PRO SC1 1370  0.0 
1371 P2   676 ASP BB  1371  0.0 
1372 SQ5n 676 ASP SC1 1372 -1.0 
1373 P2   677 LEU BB  1373  0.0 
1374 SC2  677 LEU SC1 1374  0.0 
1375 P2   678 ILE BB  1375  0.0 
1376 SC2  678 ILE SC1 1376  0.0 
1377 SP2a 679 PRO BB  1377  0.0 
1378 SC3  679 PRO SC1 1378  0.0 
1379 P2   680 LEU BB  1379  0.0 
1380 SC2  680 LEU SC1 1380  0.0 
1381 P2   681 LEU BB  1381  0.0 
1382 SC2  681 LEU SC1 1382  0.0 
1383 P2   682 ARG BB  1383  0.0 
1384 SC3  682 ARG SC1 1384  0.0 
1385 SQ3p 682 ARG SC2 1385  1.0 
1386 P2   683 THR BB  1386  0.0 
1387 SP1  683 THR SC1 1387  0.0 
1388 P2   684 GLN BB  1388  0.0 
1389 P5   684 GLN SC1 1389  0.0 
1390 P2   685 PHE BB  1390  0.0 
1391 SC4  685 PHE SC1 1391  0.0 
1392 TC5  685 PHE SC2 1392  0.0 
1393 TC5  685 PHE SC3 1393  0.0 
1394 P2   686 PHE BB  1394  0.0 
1395 SC4  686 PHE SC1 1395  0.0 
1396 TC5  686 PHE SC2 1396  0.0 
1397 TC5  686 PHE SC3 1397  0.0 
1398 P2   687 ILE BB  1398  0.0 
1399 SC2  687 ILE SC1 1399  0.0 
1400 SP2  688 VAL BB  1400  0.0 
1401 SC3  688 VAL SC1 1401  0.0 
1402 P2   689 MET BB  1402  0.0 
1403 C6   689 MET SC1 1403  0.0 
1404 SP1  690 GLY BB  1404  0.0 
1405 P2   691 LEU BB  1405  0.0 
1406 SC2  691 LEU SC1 1406  0.0 
1407 SP2  692 VAL BB  1407  0.0 
1408 SC3  692 VAL SC1 1408  0.0 
1409 P2   693 ASP0 BB  1409  0.0 
1410 SP2  693 ASP0 SC1 1410  0.0 
1411 SP2  694 ALA BB  1411  0.0 
1412 TC3  694 ALA SC1 1412  0.0 
1413 P2   695 ILE BB  1413  0.0 
1414 SC2  695 ILE SC1 1414  0.0 
1415 SP2a 696 PRO BB  1415  0.0 
1416 SC3  696 PRO SC1 1416  0.0 
1417 P2   697 MET BB  1417  0.0 
1418 C6   697 MET SC1 1418  0.0 
1419 P2   698 ILE BB  1419  0.0 
1420 SC2  698 ILE SC1 1420  0.0 
1421 SP2  699 ALA BB  1421  0.0 
1422 TC3  699 ALA SC1 1422  0.0 
1423 SP2  700 VAL BB  1423  0.0 
1424 SC3  700 VAL SC1 1424  0.0 
1425 SP1  701 GLY BB  1425  0.0 
1426 P2   702 LEU BB  1426  0.0 
1427 SC2  702 LEU SC1 1427  0.0 
1428 SP1  703 GLY BB  1428  0.0 
1429 P2   704 LEU BB  1429  0.0 
1430 SC2  704 LEU SC1 1430  0.0 
1431 P2   705 TYR BB  1431  0.0 
1432 TC4  705 TYR SC1 1432  0.0 
1433 TC5  705 TYR SC2 1433  0.0 
1434 TC5  705 TYR SC3 1434  0.0 
1435 TN6  705 TYR SC4 1435  0.0 
1436 SP2  706 VAL BB  1436  0.0 
1437 SC3  706 VAL SC1 1437  0.0 
1438 P2   707 MET BB  1438  0.0 
1439 C6   707 MET SC1 1439  0.0 
1440 P2   708 PHE BB  1440  0.0 
1441 SC4  708 PHE SC1 1441  0.0 
1442 TC5  708 PHE SC2 1442  0.0 
1443 TC5  708 PHE SC3 1443  0.0 
1444 SP2  709 ALA BB  1444  0.0 
1445 TC3  709 ALA SC1 1445  0.0 
1446 SP2  710 VAL BB  1446  0.0 
1447 SC3  710 VAL SC1 1447  0.0 
1448 Q5   711 ALA BB  1448   -1 
1449 TC3  711 ALA SC1 1449  0.0 
1450 Q5   714 ASN BB  1450    1 
1451 SP5  714 ASN SC1 1451  0.0 
1452 P2   715 LEU BB  1452  0.0 
1453 SC2  715 LEU SC1 1453  0.0 
1454 P2   716 ASN BB  1454  0.0 
1455 SP5  716 ASN SC1 1455  0.0 
1456 P2   717 MET BB  1456  0.0 
1457 C6   717 MET SC1 1457  0.0 
1458 P2   718 ASP BB  1458  0.0 
1459 SQ5n 718 ASP SC1 1459 -1.0 
1460 P2   719 LEU BB  1460  0.0 
1461 SC2  719 LEU SC1 1461  0.0 
1462 P2   720 LEU BB  1462  0.0 
1463 SC2  720 LEU SC1 1463  0.0 
1464 P2   721 TYR BB  1464  0.0 
1465 TC4  721 TYR SC1 1465  0.0 
1466 TC5  721 TYR SC2 1466  0.0 
1467 TC5  721 TYR SC3 1467  0.0 
1468 TN6  721 TYR SC4 1468  0.0 
1469 P2   722 MET BB  1469  0.0 
1470 C6   722 MET SC1 1470  0.0 
1471 SP2  723 ALA BB  1471  0.0 
1472 TC3  723 ALA SC1 1472  0.0 
1473 SP2  724 ALA BB  1473  0.0 
1474 TC3  724 ALA SC1 1474  0.0 
1475 SP2  725 ALA BB  1475  0.0 
1476 TC3  725 ALA SC1 1476  0.0 
1477 SP2  726 VAL BB  1477  0.0 
1478 SC3  726 VAL SC1 1478  0.0 
1479 P2   727 MET BB  1479  0.0 
1480 C6   727 MET SC1 1480  0.0 
1481 P2   728 MET BB  1481  0.0 
1482 C6   728 MET SC1 1482  0.0 
1483 SP1  729 GLY BB  1483  0.0 
1484 P2   730 LEU BB  1484  0.0 
1485 SC2  730 LEU SC1 1485  0.0 
1486 SP2  731 ALA BB  1486  0.0 
1487 TC3  731 ALA SC1 1487  0.0 
1488 SP2  732 ALA BB  1488  0.0 
1489 TC3  732 ALA SC1 1489  0.0 
1490 P2   733 ILE BB  1490  0.0 
1491 SC2  733 ILE SC1 1491  0.0 
1492 SP1  734 GLY BB  1492  0.0 
1493 SP2  735 ALA BB  1493  0.0 
1494 TC3  735 ALA SC1 1494  0.0 
1495 SP2  736 ALA BB  1495  0.0 
1496 TC3  736 ALA SC1 1496  0.0 
1497 P2   737 ILE BB  1497  0.0 
1498 SC2  737 ILE SC1 1498  0.0 
1499 SP1  738 GLY BB  1499  0.0 
1500 P2   739 ILE BB  1500  0.0 
1501 SC2  739 ILE SC1 1501  0.0 
1502 SP1  740 GLY BB  1502  0.0 
1503 P2   741 ILE BB  1503  0.0 
1504 SC2  741 ILE SC1 1504  0.0 
1505 P2   742 LEU BB  1505  0.0 
1506 SC2  742 LEU SC1 1506  0.0 
1507 SP1  743 GLY BB  1507  0.0 
1508 SP1  744 GLY BB  1508  0.0 
1509 P2   745 LYS BB  1509  0.0 
1510 SC3  745 LYS SC1 1510  0.0 
1511 SQ4p 745 LYS SC2 1511  1.0 
1512 P2   746 PHE BB  1512  0.0 
1513 SC4  746 PHE SC1 1513  0.0 
1514 TC5  746 PHE SC2 1514  0.0 
1515 TC5  746 PHE SC3 1515  0.0 
1516 P2   747 LEU BB  1516  0.0 
1517 SC2  747 LEU SC1 1517  0.0 
1518 P2   748 GLU BB  1518  0.0 
1519 Q5n  748 GLU SC1 1519 -1.0 
1520 SP1  749 GLY BB  1520  0.0 
1521 SP2  750 ALA BB  1521  0.0 
1522 TC3  750 ALA SC1 1522  0.0 
1523 SP2  751 ALA BB  1523  0.0 
1524 TC3  751 ALA SC1 1524  0.0 
1525 P2   752 ARG BB  1525  0.0 
1526 SC3  752 ARG SC1 1526  0.0 
1527 SQ3p 752 ARG SC2 1527  1.0 
1528 P2   753 GLN BB  1528  0.0 
1529 P5   753 GLN SC1 1529  0.0 
1530 SP2a 754 PRO BB  1530  0.0 
1531 SC3  754 PRO SC1 1531  0.0 
1532 P2   755 ASP BB  1532  0.0 
1533 SQ5n 755 ASP SC1 1533 -1.0 
1534 P2   756 LEU BB  1534  0.0 
1535 SC2  756 LEU SC1 1535  0.0 
1536 P2   757 ILE BB  1536  0.0 
1537 SC2  757 ILE SC1 1537  0.0 
1538 SP2a 758 PRO BB  1538  0.0 
1539 SC3  758 PRO SC1 1539  0.0 
1540 P2   759 LEU BB  1540  0.0 
1541 SC2  759 LEU SC1 1541  0.0 
1542 P2   760 LEU BB  1542  0.0 
1543 SC2  760 LEU SC1 1543  0.0 
1544 P2   761 ARG BB  1544  0.0 
1545 SC3  761 ARG SC1 1545  0.0 
1546 SQ3p 761 ARG SC2 1546  1.0 
1547 P2   762 THR BB  1547  0.0 
1548 SP1  762 THR SC1 1548  0.0 
1549 P2   763 GLN BB  1549  0.0 
1550 P5   763 GLN SC1 1550  0.0 
1551 P2   764 PHE BB  1551  0.0 
1552 SC4  764 PHE SC1 1552  0.0 
1553 TC5  764 PHE SC2 1553  0.0 
1554 TC5  764 PHE SC3 1554  0.0 
1555 P2   765 PHE BB  1555  0.0 
1556 SC4  765 PHE SC1 1556  0.0 
1557 TC5  765 PHE SC2 1557  0.0 
1558 TC5  765 PHE SC3 1558  0.0 
1559 P2   766 ILE BB  1559  0.0 
1560 SC2  766 ILE SC1 1560  0.0 
1561 SP2  767 VAL BB  1561  0.0 
1562 SC3  767 VAL SC1 1562  0.0 
1563 P2   768 MET BB  1563  0.0 
1564 C6   768 MET SC1 1564  0.0 
1565 SP1  769 GLY BB  1565  0.0 
1566 P2   770 LEU BB  1566  0.0 
1567 SC2  770 LEU SC1 1567  0.0 
1568 SP2  771 VAL BB  1568  0.0 
1569 SC3  771 VAL SC1 1569  0.0 
1570 P2   772 ASP0 BB  1570  0.0 
1571 SP2  772 ASP0 SC1 1571  0.0 
1572 SP2  773 ALA BB  1572  0.0 
1573 TC3  773 ALA SC1 1573  0.0 
1574 P2   774 ILE BB  1574  0.0 
1575 SC2  774 ILE SC1 1575  0.0 
1576 SP2a 775 PRO BB  1576  0.0 
1577 SC3  775 PRO SC1 1577  0.0 
1578 P2   776 MET BB  1578  0.0 
1579 C6   776 MET SC1 1579  0.0 
1580 P2   777 ILE BB  1580  0.0 
1581 SC2  777 ILE SC1 1581  0.0 
1582 SP2  778 ALA BB  1582  0.0 
1583 TC3  778 ALA SC1 1583  0.0 
1584 SP2  779 VAL BB  1584  0.0 
1585 SC3  779 VAL SC1 1585  0.0 
1586 SP1  780 GLY BB  1586  0.0 
1587 P2   781 LEU BB  1587  0.0 
1588 SC2  781 LEU SC1 1588  0.0 
1589 SP1  782 GLY BB  1589  0.0 
1590 P2   783 LEU BB  1590  0.0 
1591 SC2  783 LEU SC1 1591  0.0 
1592 P2   784 TYR BB  1592  0.0 
1593 TC4  784 TYR SC1 1593  0.0 
1594 TC5  784 TYR SC2 1594  0.0 
1595 TC5  784 TYR SC3 1595  0.0 
1596 TN6  784 TYR SC4 1596  0.0 
1597 SP2  785 VAL BB  1597  0.0 
1598 SC3  785 VAL SC1 1598  0.0 
1599 P2   786 MET BB  1599  0.0 
1600 C6   786 MET SC1 1600  0.0 
1601 P2   787 PHE BB  1601  0.0 
1602 SC4  787 PHE SC1 1602  0.0 
1603 TC5  787 PHE SC2 1603  0.0 
1604 TC5  787 PHE SC3 1604  0.0 
1605 SP2  788 ALA BB  1605  0.0 
1606 TC3  788 ALA SC1 1606  0.0 
1607 SP2  789 VAL BB  1607  0.0 
1608 SC3  789 VAL SC1 1608  0.0 
1609 Q5   790 ALA BB  1609   -1 
1610 TC3  790 ALA SC1 1610  0.0 

[ bonds ]
; Backbone bonds
 240  242 1 0.350 4000
 242  244 1 0.350 4000
 244  246 1 0.350 4000
 806  808 1 0.350 4000
 884  886 1 0.350 4000
 886  888 1 0.350 4000
 888  890 1 0.350 4000
1045 1047 1 0.350 4000
1047 1049 1 0.350 4000
1049 1051 1 0.350 4000
1367 1369 1 0.350 4000
1369 1371 1 0.350 4000
1371 1373 1 0.350 4000
1446 1448 1 0.350 4000

; Rubber band
   1    7 6 0.54273 500.0
   1    9 6 0.59123 500.0
   1   11 6 0.82647 500.0
   1  969 6 0.74267 500.0
   1  971 6 0.70239 500.0
   3    9 6 0.47556 500.0
   3   11 6 0.58812 500.0
   3   13 6 0.81235 500.0
   3  969 6 0.73947 500.0
   3  971 6 0.76733 500.0
   3 1128 6 0.80299 500.0
   3 1130 6 0.81118 500.0
   3 1136 6 0.87409 500.0
   5   11 6 0.50439 500.0
   5   13 6 0.63154 500.0
   5   15 6 0.8672 500.0
   5  160 6 0.89406 500.0
   5 1128 6 0.66747 500.0
   5 1130 6 0.6899 500.0
   5 1134 6 0.78629 500.0
   5 1136 6 0.63662 500.0
   7   13 6 0.4815 500.0
   7   15 6 0.65979 500.0
   7   20 6 0.85633 500.0
   7  150 6 0.8671 500.0
   7  158 6 0.80798 500.0
   7  160 6 0.6442 500.0
   7  971 6 0.87575 500.0
   7 1136 6 0.82227 500.0
   9   15 6 0.52927 500.0
   9   20 6 0.68466 500.0
   9   22 6 0.87891 500.0
   9  160 6 0.8614 500.0
   9  969 6 0.77274 500.0
   9  971 6 0.64227 500.0
   9  973 6 0.85984 500.0
   9  977 6 0.65343 500.0
   9  979 6 0.74706 500.0
  11   20 6 0.47712 500.0
  11   22 6 0.6238 500.0
  11   24 6 0.83423 500.0
  11  977 6 0.74652 500.0
  11  979 6 0.8718 500.0
  11 1136 6 0.7151 500.0
  11 1138 6 0.89611 500.0
  11 1142 6 0.87788 500.0
  11 1147 6 0.86978 500.0
  13   22 6 0.4831 500.0
  13   24 6 0.62601 500.0
  13   26 6 0.81999 500.0
  13  148 6 0.66405 500.0
  13  150 6 0.70107 500.0
  13  158 6 0.82249 500.0
  13  160 6 0.73746 500.0
  13 1136 6 0.73607 500.0
  13 1142 6 0.75864 500.0
  13 1147 6 0.81959 500.0
  15   24 6 0.5068 500.0
  15   26 6 0.61831 500.0
  15   28 6 0.84209 500.0
  15  140 6 0.86087 500.0
  15  148 6 0.74257 500.0
  15  150 6 0.68966 500.0
  15  160 6 0.85047 500.0
  15  977 6 0.776 500.0
  15  979 6 0.73267 500.0
  15  986 6 0.87287 500.0
  15  988 6 0.6603 500.0
  15  990 6 0.89704 500.0
  20   26 6 0.47822 500.0
  20   28 6 0.62139 500.0
  20   30 6 0.82984 500.0
  20  977 6 0.77247 500.0
  20  979 6 0.79978 500.0
  20  986 6 0.76167 500.0
  20  988 6 0.57602 500.0
  20  990 6 0.859 500.0
  20  994 6 0.85066 500.0
  20 1147 6 0.8156 500.0
  20 1153 6 0.89828 500.0
  22   28 6 0.50404 500.0
  22   30 6 0.62125 500.0
  22   32 6 0.82976 500.0
  22  140 6 0.75593 500.0
  22  148 6 0.8002 500.0
  22  988 6 0.83048 500.0
  22 1142 6 0.68375 500.0
  22 1147 6 0.60059 500.0
  22 1149 6 0.85825 500.0
  22 1151 6 0.81257 500.0
  22 1153 6 0.61356 500.0
  22 1155 6 0.84441 500.0
  24   30 6 0.49185 500.0
  24   32 6 0.59929 500.0
  24   34 6 0.78704 500.0
  24  133 6 0.88112 500.0
  24  135 6 0.82847 500.0
  24  138 6 0.76884 500.0
  24  140 6 0.52214 500.0
  24  141 6 0.75156 500.0
  24  143 6 0.87351 500.0
  24  148 6 0.70421 500.0
  24  150 6 0.78416 500.0
  24  988 6 0.8052 500.0
  24  996 6 0.88977 500.0
  24 1142 6 0.89741 500.0
  24 1147 6 0.85993 500.0
  24 1153 6 0.71901 500.0
  26   32 6 0.51497 500.0
  26   34 6 0.58199 500.0
  26   35 6 0.80247 500.0
  26  140 6 0.76943 500.0
  26  986 6 0.88093 500.0
  26  988 6 0.60386 500.0
  26  990 6 0.74682 500.0
  26  992 6 0.8373 500.0
  26  994 6 0.60948 500.0
  26  996 6 0.60362 500.0
  26 1099 6 0.85714 500.0
  26 1153 6 0.83631 500.0
  28   34 6 0.49261 500.0
  28   35 6 0.60129 500.0
  28   37 6 0.80599 500.0
  28  140 6 0.87584 500.0
  28  988 6 0.82548 500.0
  28  994 6 0.70005 500.0
  28  996 6 0.74237 500.0
  28 1147 6 0.87756 500.0
  28 1153 6 0.62708 500.0
  28 1155 6 0.72244 500.0
  28 1159 6 0.86879 500.0
  28 1161 6 0.70885 500.0
  30   35 6 0.51526 500.0
  30   37 6 0.61582 500.0
  30   39 6 0.83676 500.0
  30  127 6 0.89623 500.0
  30  133 6 0.63368 500.0
  30  135 6 0.7138 500.0
  30  138 6 0.81759 500.0
  30  140 6 0.70391 500.0
  30 1151 6 0.82805 500.0
  30 1153 6 0.54354 500.0
  30 1155 6 0.68293 500.0
  30 1157 6 0.83012 500.0
  30 1159 6 0.64887 500.0
  30 1161 6 0.53345 500.0
  30 1162 6 0.8397 500.0
  30 1166 6 0.88468 500.0
  32   37 6 0.4712 500.0
  32   39 6 0.60038 500.0
  32   41 6 0.83168 500.0
  32  127 6 0.80088 500.0
  32  133 6 0.6415 500.0
  32  135 6 0.60471 500.0
  32  137 6 0.8903 500.0
  32  138 6 0.874 500.0
  32  140 6 0.72124 500.0
  32  994 6 0.87246 500.0
  32  996 6 0.7272 500.0
  32 1001 6 0.83602 500.0
  32 1091 6 0.88071 500.0
  32 1093 6 0.87925 500.0
  32 1097 6 0.87399 500.0
  32 1099 6 0.74035 500.0
  32 1153 6 0.86666 500.0
  32 1159 6 0.88316 500.0
  32 1161 6 0.72989 500.0
  34   39 6 0.48233 500.0
  34   41 6 0.63478 500.0
  34   43 6 0.82737 500.0
  34  994 6 0.69475 500.0
  34  996 6 0.57937 500.0
  34  998 6 0.80324 500.0
  34 1000 6 0.79047 500.0
  34 1001 6 0.54755 500.0
  34 1003 6 0.69081 500.0
  34 1093 6 0.83209 500.0
  34 1099 6 0.76641 500.0
  34 1161 6 0.75652 500.0
  35   41 6 0.51038 500.0
  35   43 6 0.62277 500.0
  35   44 6 0.82801 500.0
  35  127 6 0.84442 500.0
  35  133 6 0.87268 500.0
  35  996 6 0.8742 500.0
  35 1001 6 0.70795 500.0
  35 1003 6 0.86912 500.0
  35 1155 6 0.88845 500.0
  35 1159 6 0.80148 500.0
  35 1161 6 0.52254 500.0
  35 1162 6 0.69797 500.0
  35 1164 6 0.84654 500.0
  35 1166 6 0.66581 500.0
  35 1168 6 0.69626 500.0
  37   43 6 0.48906 500.0
  37   44 6 0.6009 500.0
  37   46 6 0.81153 500.0
  37  125 6 0.80621 500.0
  37  127 6 0.56588 500.0
  37  129 6 0.81841 500.0
  37  133 6 0.70957 500.0
  37  135 6 0.7844 500.0
  37 1001 6 0.85653 500.0
  37 1091 6 0.80589 500.0
  37 1093 6 0.88159 500.0
  37 1159 6 0.83193 500.0
  37 1161 6 0.62262 500.0
  37 1162 6 0.80188 500.0
  37 1164 6 0.8332 500.0
  37 1166 6 0.57011 500.0
  37 1168 6 0.66814 500.0
  37 1173 6 0.87879 500.0
  39   44 6 0.49512 500.0
  39   46 6 0.59043 500.0
  39   48 6 0.80043 500.0
  39  127 6 0.77022 500.0
  39 1001 6 0.66961 500.0
  39 1003 6 0.64522 500.0
  39 1005 6 0.88613 500.0
  39 1007 6 0.81687 500.0
  39 1009 6 0.62546 500.0
  39 1010 6 0.83709 500.0
  39 1085 6 0.8847 500.0
  39 1091 6 0.60878 500.0
  39 1093 6 0.62597 500.0
  39 1099 6 0.85317 500.0
  39 1166 6 0.83199 500.0
  39 1168 6 0.84713 500.0
  41   46 6 0.50421 500.0
  41   48 6 0.59863 500.0
  41   50 6 0.79528 500.0
  41 1001 6 0.67513 500.0
  41 1003 6 0.70642 500.0
  41 1005 6 0.85324 500.0
  41 1007 6 0.68198 500.0
  41 1009 6 0.50346 500.0
  41 1010 6 0.78131 500.0
  41 1014 6 0.8938 500.0
  41 1091 6 0.86139 500.0
  41 1093 6 0.85019 500.0
  41 1166 6 0.80881 500.0
  41 1168 6 0.71126 500.0
  41 1173 6 0.85171 500.0
  43   48 6 0.51394 500.0
  43   50 6 0.59469 500.0
  43   51 6 0.81363 500.0
  43  119 6 0.85291 500.0
  43  121 6 0.89339 500.0
  43  127 6 0.79035 500.0
  43 1009 6 0.74364 500.0
  43 1161 6 0.89642 500.0
  43 1166 6 0.61202 500.0
  43 1168 6 0.50788 500.0
  43 1170 6 0.74966 500.0
  43 1171 6 0.76165 500.0
  43 1173 6 0.54669 500.0
  43 1175 6 0.65938 500.0
  44   50 6 0.49179 500.0
  44   51 6 0.59895 500.0
  44   53 6 0.79912 500.0
  44  119 6 0.71031 500.0
  44  121 6 0.71533 500.0
  44  127 6 0.74119 500.0
  44 1009 6 0.75878 500.0
  44 1016 6 0.87718 500.0
  44 1083 6 0.86395 500.0
  44 1085 6 0.70555 500.0
  44 1091 6 0.74841 500.0
  44 1093 6 0.89748 500.0
  44 1166 6 0.79974 500.0
  44 1168 6 0.7692 500.0
  44 1171 6 0.8794 500.0
  44 1173 6 0.61434 500.0
  44 1175 6 0.77836 500.0
  46   51 6 0.50098 500.0
  46   53 6 0.59383 500.0
  46   54 6 0.82756 500.0
  46 1007 6 0.85023 500.0
  46 1009 6 0.54334 500.0
  46 1010 6 0.63825 500.0
  46 1012 6 0.84096 500.0
  46 1014 6 0.73113 500.0
  46 1016 6 0.56572 500.0
  46 1017 6 0.84253 500.0
  46 1083 6 0.77958 500.0
  46 1085 6 0.53971 500.0
  46 1087 6 0.75343 500.0
  46 1089 6 0.88973 500.0
  46 1091 6 0.77331 500.0
  46 1093 6 0.84402 500.0
  46 1173 6 0.83645 500.0
  48   53 6 0.46958 500.0
  48   54 6 0.61149 500.0
  48   56 6 0.81177 500.0
  48 1009 6 0.66371 500.0
  48 1010 6 0.79428 500.0
  48 1012 6 0.89403 500.0
  48 1014 6 0.67505 500.0
  48 1016 6 0.54252 500.0
  48 1017 6 0.85307 500.0
  48 1020 6 0.86625 500.0
  48 1085 6 0.79966 500.0
  48 1173 6 0.73637 500.0
  48 1175 6 0.6968 500.0
  48 1180 6 0.76466 500.0
  50   54 6 0.50992 500.0
  50   56 6 0.61105 500.0
  50   58 6 0.80879 500.0
  50  114 6 0.87348 500.0
  50  119 6 0.74065 500.0
  50 1016 6 0.77229 500.0
  50 1085 6 0.86709 500.0
  50 1171 6 0.87952 500.0
  50 1173 6 0.56398 500.0
  50 1175 6 0.555 500.0
  50 1177 6 0.77981 500.0
  50 1178 6 0.69566 500.0
  50 1180 6 0.49515 500.0
  50 1181 6 0.74691 500.0
  51   56 6 0.48376 500.0
  51   58 6 0.57529 500.0
  51   59 6 0.79578 500.0
  51  114 6 0.77977 500.0
  51  119 6 0.82459 500.0
  51 1016 6 0.69615 500.0
  51 1022 6 0.87931 500.0
  51 1078 6 0.7774 500.0
  51 1080 6 0.8708 500.0
  51 1083 6 0.75407 500.0
  51 1085 6 0.66488 500.0
  51 1173 6 0.83276 500.0
  51 1175 6 0.86298 500.0
  51 1178 6 0.89534 500.0
  51 1180 6 0.67092 500.0
  53   58 6 0.48836 500.0
  53   59 6 0.60407 500.0
  53   60 6 0.83842 500.0
  53 1014 6 0.76446 500.0
  53 1016 6 0.49867 500.0
  53 1017 6 0.67949 500.0
  53 1019 6 0.78653 500.0
  53 1020 6 0.60292 500.0
  53 1022 6 0.6015 500.0
  53 1078 6 0.80919 500.0
  53 1080 6 0.8713 500.0
  53 1085 6 0.76355 500.0
  53 1180 6 0.7796 500.0
  54   59 6 0.49082 500.0
  54   60 6 0.64589 500.0
  54   63 6 0.84314 500.0
  54 1016 6 0.7504 500.0
  54 1020 6 0.68435 500.0
  54 1022 6 0.71689 500.0
  54 1175 6 0.88271 500.0
  54 1180 6 0.59784 500.0
  54 1181 6 0.6845 500.0
  54 1185 6 0.80057 500.0
  54 1186 6 0.68594 500.0
  56   60 6 0.51067 500.0
  56   63 6 0.6437 500.0
  56   67 6 0.85958 500.0
  56  102 6 0.77668 500.0
  56  112 6 0.87133 500.0
  56  114 6 0.877 500.0
  56 1022 6 0.85519 500.0
  56 1178 6 0.85668 500.0
  56 1180 6 0.58119 500.0
  56 1181 6 0.70124 500.0
  56 1183 6 0.82993 500.0
  56 1185 6 0.61825 500.0
  56 1186 6 0.54318 500.0
  56 1187 6 0.8567 500.0
  56 1194 6 0.82689 500.0
  58   63 6 0.47742 500.0
  58   67 6 0.62308 500.0
  58   69 6 0.82809 500.0
  58  102 6 0.81223 500.0
  58 1020 6 0.812 500.0
  58 1022 6 0.64807 500.0
  58 1026 6 0.8399 500.0
  58 1068 6 0.83779 500.0
  58 1078 6 0.70045 500.0
  58 1180 6 0.89507 500.0
  58 1185 6 0.89894 500.0
  58 1186 6 0.78124 500.0
  59   67 6 0.49471 500.0
  59   69 6 0.62095 500.0
  59   71 6 0.82292 500.0
  59 1020 6 0.68821 500.0
  59 1022 6 0.55553 500.0
  59 1024 6 0.80348 500.0
  59 1025 6 0.78092 500.0
  59 1026 6 0.59552 500.0
  59 1029 6 0.81189 500.0
  59 1186 6 0.76711 500.0
  60   69 6 0.49316 500.0
  60   71 6 0.61038 500.0
  60   72 6 0.82056 500.0
  60 1022 6 0.86689 500.0
  60 1026 6 0.79101 500.0
  60 1185 6 0.81845 500.0
  60 1186 6 0.57803 500.0
  60 1187 6 0.78037 500.0
  60 1190 6 0.85006 500.0
  60 1194 6 0.62167 500.0
  60 1196 6 0.69874 500.0
  63   71 6 0.48806 500.0
  63   72 6 0.60918 500.0
  63   74 6 0.82806 500.0
  63   87 6 0.85173 500.0
  63   93 6 0.69915 500.0
  63   95 6 0.79404 500.0
  63  102 6 0.82378 500.0
  63 1026 6 0.84962 500.0
  63 1066 6 0.87578 500.0
  63 1186 6 0.79591 500.0
  63 1194 6 0.6851 500.0
  63 1196 6 0.80752 500.0
  67   72 6 0.47685 500.0
  67   74 6 0.61374 500.0
  67   76 6 0.82853 500.0
  67   79 6 0.88049 500.0
  67 1022 6 0.82367 500.0
  67 1026 6 0.61447 500.0
  67 1029 6 0.68266 500.0
  67 1035 6 0.88004 500.0
  67 1037 6 0.75044 500.0
  67 1059 6 0.74876 500.0
  67 1066 6 0.78834 500.0
  67 1068 6 0.84701 500.0
  69   74 6 0.49086 500.0
  69   76 6 0.62083 500.0
  69   79 6 0.77104 500.0
  69 1026 6 0.67513 500.0
  69 1029 6 0.79838 500.0
  69 1035 6 0.8165 500.0
  69 1037 6 0.70922 500.0
  69 1194 6 0.87847 500.0
  69 1196 6 0.82006 500.0
  69 1201 6 0.86421 500.0
  71   76 6 0.48596 500.0
  71   79 6 0.52119 500.0
  71   81 6 0.75713 500.0
  71   85 6 0.77591 500.0
  71   87 6 0.79071 500.0
  71   93 6 0.80531 500.0
  71 1194 6 0.76093 500.0
  71 1196 6 0.71364 500.0
  71 1199 6 0.82856 500.0
  71 1201 6 0.60819 500.0
  71 1203 6 0.85741 500.0
  72   79 6 0.42392 500.0
  72   81 6 0.52002 500.0
  72   83 6 0.77548 500.0
  72   85 6 0.6751 500.0
  72   87 6 0.65279 500.0
  72   93 6 0.84679 500.0
  72 1037 6 0.8143 500.0
  72 1057 6 0.8723 500.0
  72 1059 6 0.79536 500.0
  72 1201 6 0.83636 500.0
  74   81 6 0.6076 500.0
  74 1035 6 0.85853 500.0
  74 1037 6 0.60813 500.0
  74 1038 6 0.83662 500.0
  74 1042 6 0.74447 500.0
  74 1045 6 0.71195 500.0
  74 1051 6 0.8308 500.0
  74 1059 6 0.86252 500.0
  76   83 6 0.85975 500.0
  76   85 6 0.85972 500.0
  76 1037 6 0.86855 500.0
  76 1042 6 0.88132 500.0
  76 1201 6 0.76534 500.0
  76 1203 6 0.87758 500.0
  79   85 6 0.52072 500.0
  79   87 6 0.70536 500.0
  79 1201 6 0.70351 500.0
  79 1203 6 0.87808 500.0
  81   87 6 0.61236 500.0
  81   89 6 0.89984 500.0
  83   89 6 0.7695 500.0
  83   91 6 0.87234 500.0
  85   91 6 0.55177 500.0
  85   93 6 0.63539 500.0
  85   95 6 0.84211 500.0
  85 1201 6 0.79714 500.0
  87   93 6 0.48389 500.0
  87   95 6 0.58881 500.0
  87   98 6 0.81027 500.0
  89   95 6 0.48376 500.0
  89   98 6 0.61024 500.0
  89  100 6 0.83104 500.0
  91   98 6 0.49247 500.0
  91  100 6 0.6304 500.0
  91  102 6 0.8278 500.0
  91 1199 6 0.87406 500.0
  91 1208 6 0.89899 500.0
  93  100 6 0.48884 500.0
  93  102 6 0.60891 500.0
  93  106 6 0.82991 500.0
  93 1194 6 0.75336 500.0
  93 1199 6 0.78392 500.0
  93 1201 6 0.8322 500.0
  95  102 6 0.47581 500.0
  95  106 6 0.61928 500.0
  95  110 6 0.83162 500.0
  98  106 6 0.49544 500.0
  98  110 6 0.63487 500.0
  98  112 6 0.85091 500.0
 100  110 6 0.49269 500.0
 100  112 6 0.62836 500.0
 100  114 6 0.81282 500.0
 100 1185 6 0.89112 500.0
 100 1190 6 0.89417 500.0
 100 1194 6 0.79203 500.0
 102  112 6 0.5047 500.0
 102  114 6 0.58973 500.0
 102  116 6 0.82627 500.0
 102 1185 6 0.82854 500.0
 102 1194 6 0.85655 500.0
 106  114 6 0.48374 500.0
 106  116 6 0.62944 500.0
 106  117 6 0.85626 500.0
 110  116 6 0.53216 500.0
 110  117 6 0.69315 500.0
 110  119 6 0.88553 500.0
 112  117 6 0.50414 500.0
 112  119 6 0.63355 500.0
 112  121 6 0.83618 500.0
 112 1178 6 0.7798 500.0
 112 1180 6 0.82097 500.0
 112 1185 6 0.70832 500.0
 114  119 6 0.49161 500.0
 114  121 6 0.60656 500.0
 114  123 6 0.83367 500.0
 114 1178 6 0.86773 500.0
 114 1180 6 0.87328 500.0
 116  121 6 0.49811 500.0
 116  123 6 0.62138 500.0
 117  123 6 0.52645 500.0
 117  125 6 0.74771 500.0
 117 1171 6 0.83388 500.0
 117 1173 6 0.78653 500.0
 117 1178 6 0.75458 500.0
 119  125 6 0.63787 500.0
 119  127 6 0.72994 500.0
 119  129 6 0.89652 500.0
 119 1166 6 0.87305 500.0
 119 1171 6 0.6624 500.0
 119 1173 6 0.53516 500.0
 119 1175 6 0.79789 500.0
 119 1177 6 0.85682 500.0
 119 1178 6 0.65665 500.0
 119 1180 6 0.76564 500.0
 121  127 6 0.5113 500.0
 121  129 6 0.60152 500.0
 121  131 6 0.84108 500.0
 121 1166 6 0.8833 500.0
 121 1171 6 0.8477 500.0
 121 1173 6 0.74584 500.0
 123  129 6 0.51487 500.0
 123  131 6 0.65644 500.0
 123  133 6 0.85551 500.0
 123 1166 6 0.878 500.0
 123 1171 6 0.8707 500.0
 123 1173 6 0.88493 500.0
 125  131 6 0.51591 500.0
 125  133 6 0.63531 500.0
 125  135 6 0.84343 500.0
 125 1159 6 0.85589 500.0
 125 1164 6 0.7645 500.0
 125 1166 6 0.59938 500.0
 125 1168 6 0.85739 500.0
 125 1171 6 0.72847 500.0
 125 1173 6 0.79429 500.0
 127  133 6 0.48057 500.0
 127  135 6 0.61186 500.0
 127  137 6 0.81854 500.0
 127 1159 6 0.86243 500.0
 127 1161 6 0.8466 500.0
 127 1164 6 0.85357 500.0
 127 1166 6 0.61523 500.0
 127 1168 6 0.85667 500.0
 127 1171 6 0.87662 500.0
 127 1173 6 0.85018 500.0
 129  135 6 0.48824 500.0
 129  137 6 0.59941 500.0
 129  138 6 0.81685 500.0
 131  137 6 0.4802 500.0
 131  138 6 0.60227 500.0
 131  140 6 0.81085 500.0
 131 1159 6 0.86458 500.0
 133  138 6 0.49631 500.0
 133  140 6 0.61578 500.0
 133  141 6 0.83372 500.0
 133 1153 6 0.86663 500.0
 133 1159 6 0.69445 500.0
 133 1161 6 0.76808 500.0
 133 1166 6 0.82394 500.0
 135  140 6 0.48365 500.0
 135  141 6 0.61973 500.0
 135  143 6 0.82058 500.0
 137  141 6 0.49775 500.0
 137  143 6 0.61714 500.0
 137  148 6 0.8347 500.0
 138  143 6 0.47748 500.0
 138  148 6 0.61316 500.0
 138  150 6 0.83432 500.0
 140  148 6 0.48805 500.0
 140  150 6 0.63297 500.0
 140  152 6 0.82178 500.0
 141  150 6 0.49971 500.0
 141  152 6 0.58762 500.0
 141  156 6 0.74545 500.0
 141  158 6 0.87774 500.0
 143  152 6 0.48454 500.0
 143  156 6 0.50301 500.0
 143  158 6 0.63862 500.0
 143  160 6 0.75645 500.0
 148  156 6 0.51746 500.0
 148  158 6 0.48674 500.0
 148  160 6 0.56088 500.0
 150  158 6 0.53573 500.0
 150  160 6 0.44514 500.0
 152  160 6 0.47719 500.0
 162  168 6 0.56998 500.0
 162  170 6 0.71361 500.0
 162  325 6 0.85042 500.0
 162  327 6 0.76239 500.0
 164  170 6 0.52239 500.0
 164  172 6 0.64314 500.0
 164  174 6 0.83358 500.0
 164  325 6 0.86436 500.0
 164  327 6 0.80655 500.0
 164  484 6 0.84851 500.0
 164  486 6 0.8385 500.0
 164  492 6 0.84189 500.0
 166  172 6 0.50873 500.0
 166  174 6 0.60079 500.0
 166  176 6 0.82097 500.0
 166  319 6 0.86798 500.0
 166  321 6 0.80035 500.0
 166  484 6 0.82321 500.0
 166  486 6 0.8264 500.0
 166  490 6 0.84124 500.0
 166  492 6 0.68292 500.0
 168  174 6 0.48127 500.0
 168  176 6 0.59631 500.0
 168  181 6 0.79825 500.0
 168  311 6 0.885 500.0
 168  319 6 0.85359 500.0
 168  321 6 0.69175 500.0
 168  327 6 0.76218 500.0
 168  333 6 0.85257 500.0
 168  335 6 0.89287 500.0
 168  492 6 0.883 500.0
 170  176 6 0.51875 500.0
 170  181 6 0.61729 500.0
 170  183 6 0.83105 500.0
 170  325 6 0.83521 500.0
 170  327 6 0.66573 500.0
 170  329 6 0.87044 500.0
 170  331 6 0.88274 500.0
 170  333 6 0.61573 500.0
 170  335 6 0.72711 500.0
 170  344 6 0.87741 500.0
 170  492 6 0.87046 500.0
 172  181 6 0.48061 500.0
 172  183 6 0.60181 500.0
 172  185 6 0.82357 500.0
 172  333 6 0.841 500.0
 172  490 6 0.89525 500.0
 172  492 6 0.60551 500.0
 172  494 6 0.78654 500.0
 172  498 6 0.77645 500.0
 172  503 6 0.77733 500.0
 174  183 6 0.48358 500.0
 174  185 6 0.61602 500.0
 174  187 6 0.81726 500.0
 174  309 6 0.6542 500.0
 174  311 6 0.69743 500.0
 174  319 6 0.77729 500.0
 174  321 6 0.72282 500.0
 174  492 6 0.71564 500.0
 174  498 6 0.7293 500.0
 174  503 6 0.80367 500.0
 176  185 6 0.49599 500.0
 176  187 6 0.61006 500.0
 176  189 6 0.83357 500.0
 176  301 6 0.87524 500.0
 176  309 6 0.75435 500.0
 176  311 6 0.70921 500.0
 176  321 6 0.84667 500.0
 176  333 6 0.80408 500.0
 176  335 6 0.74294 500.0
 176  342 6 0.8755 500.0
 176  344 6 0.64785 500.0
 176  346 6 0.87435 500.0
 181  187 6 0.48122 500.0
 181  189 6 0.62277 500.0
 181  191 6 0.82824 500.0
 181  333 6 0.81394 500.0
 181  335 6 0.82586 500.0
 181  342 6 0.78638 500.0
 181  344 6 0.58489 500.0
 181  346 6 0.85592 500.0
 181  350 6 0.86588 500.0
 181  498 6 0.86836 500.0
 181  503 6 0.77186 500.0
 181  509 6 0.89864 500.0
 183  189 6 0.50534 500.0
 183  191 6 0.62012 500.0
 183  193 6 0.82734 500.0
 183  301 6 0.76298 500.0
 183  309 6 0.79358 500.0
 183  344 6 0.84485 500.0
 183  492 6 0.88101 500.0
 183  498 6 0.64054 500.0
 183  503 6 0.57012 500.0
 183  505 6 0.82886 500.0
 183  507 6 0.80991 500.0
 183  509 6 0.61289 500.0
 183  511 6 0.8243 500.0
 185  191 6 0.48698 500.0
 185  193 6 0.5954 500.0
 185  195 6 0.79112 500.0
 185  294 6 0.8677 500.0
 185  296 6 0.85166 500.0
 185  299 6 0.7778 500.0
 185  301 6 0.53715 500.0
 185  302 6 0.7799 500.0
 185  304 6 0.88161 500.0
 185  309 6 0.70266 500.0
 185  311 6 0.77672 500.0
 185  344 6 0.81103 500.0
 185  352 6 0.85283 500.0
 185  498 6 0.86827 500.0
 185  503 6 0.84236 500.0
 185  509 6 0.72634 500.0
 187  193 6 0.50032 500.0
 187  195 6 0.57961 500.0
 187  196 6 0.79741 500.0
 187  301 6 0.7875 500.0
 187  342 6 0.89809 500.0
 187  344 6 0.61707 500.0
 187  346 6 0.73792 500.0
 187  348 6 0.84175 500.0
 187  350 6 0.6284 500.0
 187  352 6 0.56358 500.0
 187  354 6 0.88844 500.0
 187  455 6 0.84323 500.0
 187  462 6 0.87673 500.0
 187  509 6 0.84203 500.0
 189  195 6 0.49263 500.0
 189  196 6 0.59822 500.0
 189  198 6 0.80149 500.0
 189  301 6 0.88213 500.0
 189  344 6 0.84799 500.0
 189  350 6 0.72696 500.0
 189  352 6 0.70857 500.0
 189  357 6 0.89712 500.0
 189  503 6 0.85298 500.0
 189  509 6 0.62987 500.0
 189  511 6 0.69974 500.0
 189  515 6 0.86785 500.0
 189  517 6 0.71261 500.0
 191  196 6 0.51114 500.0
 191  198 6 0.6088 500.0
 191  200 6 0.83171 500.0
 191  288 6 0.87879 500.0
 191  294 6 0.60418 500.0
 191  296 6 0.71641 500.0
 191  299 6 0.80949 500.0
 191  301 6 0.69579 500.0
 191  352 6 0.86055 500.0
 191  507 6 0.8579 500.0
 191  509 6 0.5627 500.0
 191  511 6 0.69117 500.0
 191  513 6 0.85217 500.0
 191  515 6 0.67544 500.0
 191  517 6 0.55963 500.0
 191  518 6 0.86647 500.0
 193  198 6 0.47482 500.0
 193  200 6 0.60418 500.0
 193  202 6 0.82535 500.0
 193  288 6 0.82703 500.0
 193  294 6 0.65421 500.0
 193  296 6 0.64713 500.0
 193  299 6 0.89714 500.0
 193  301 6 0.73041 500.0
 193  350 6 0.87431 500.0
 193  352 6 0.67617 500.0
 193  357 6 0.80668 500.0
 193  359 6 0.85763 500.0
 193  447 6 0.83101 500.0
 193  449 6 0.84112 500.0
 193  453 6 0.83873 500.0
 193  455 6 0.67016 500.0
 193  509 6 0.88947 500.0
 193  517 6 0.76748 500.0
 195  200 6 0.48334 500.0
 195  202 6 0.6326 500.0
 195  204 6 0.83754 500.0
 195  350 6 0.70859 500.0
 195  352 6 0.55335 500.0
 195  354 6 0.75845 500.0
 195  356 6 0.76513 500.0
 195  357 6 0.52489 500.0
 195  359 6 0.64585 500.0
 195  365 6 0.89222 500.0
 195  447 6 0.88604 500.0
 195  449 6 0.81948 500.0
 195  455 6 0.74117 500.0
 195  517 6 0.77049 500.0
 196  202 6 0.49323 500.0
 196  204 6 0.62239 500.0
 196  205 6 0.82948 500.0
 196  288 6 0.82154 500.0
 196  294 6 0.8443 500.0
 196  352 6 0.85535 500.0
 196  357 6 0.69721 500.0
 196  359 6 0.82979 500.0
 196  511 6 0.88239 500.0
 196  515 6 0.80745 500.0
 196  517 6 0.52736 500.0
 196  518 6 0.71258 500.0
 196  520 6 0.86064 500.0
 196  522 6 0.6827 500.0
 196  524 6 0.69626 500.0
 198  204 6 0.48722 500.0
 198  205 6 0.60282 500.0
 198  207 6 0.8048 500.0
 198  286 6 0.80883 500.0
 198  288 6 0.55817 500.0
 198  290 6 0.80906 500.0
 198  292 6 0.89396 500.0
 198  294 6 0.69293 500.0
 198  296 6 0.78274 500.0
 198  357 6 0.84022 500.0
 198  359 6 0.86041 500.0
 198  365 6 0.89341 500.0
 198  447 6 0.74439 500.0
 198  449 6 0.83812 500.0
 198  515 6 0.8614 500.0
 198  517 6 0.64561 500.0
 198  518 6 0.8396 500.0
 198  520 6 0.8772 500.0
 198  522 6 0.61835 500.0
 198  524 6 0.69549 500.0
 200  205 6 0.51087 500.0
 200  207 6 0.59434 500.0
 200  209 6 0.80246 500.0
 200  288 6 0.78824 500.0
 200  352 6 0.89514 500.0
 200  357 6 0.65167 500.0
 200  359 6 0.59539 500.0
 200  361 6 0.84686 500.0
 200  363 6 0.79483 500.0
 200  365 6 0.59829 500.0
 200  366 6 0.80083 500.0
 200  441 6 0.85423 500.0
 200  443 6 0.87012 500.0
 200  445 6 0.86643 500.0
 200  447 6 0.59044 500.0
 200  449 6 0.60658 500.0
 200  455 6 0.81843 500.0
 200  522 6 0.86596 500.0
 200  524 6 0.85459 500.0
 202  207 6 0.50456 500.0
 202  209 6 0.59977 500.0
 202  211 6 0.80137 500.0
 202  357 6 0.69075 500.0
 202  359 6 0.7029 500.0
 202  361 6 0.86982 500.0
 202  363 6 0.71057 500.0
 202  365 6 0.51475 500.0
 202  366 6 0.78815 500.0
 202  447 6 0.85302 500.0
 202  449 6 0.85483 500.0
 202  522 6 0.79483 500.0
 202  524 6 0.68052 500.0
 202  529 6 0.85354 500.0
 204  209 6 0.51225 500.0
 204  211 6 0.59647 500.0
 204  212 6 0.81095 500.0
 204  280 6 0.80482 500.0
 204  282 6 0.84447 500.0
 204  286 6 0.88312 500.0
 204  288 6 0.7438 500.0
 204  365 6 0.75677 500.0
 204  517 6 0.87792 500.0
 204  520 6 0.89307 500.0
 204  522 6 0.59994 500.0
 204  524 6 0.49676 500.0
 204  526 6 0.74116 500.0
 204  527 6 0.76124 500.0
 204  529 6 0.55059 500.0
 204  531 6 0.66902 500.0
 205  211 6 0.49953 500.0
 205  212 6 0.5999 500.0
 205  214 6 0.79911 500.0
 205  280 6 0.69405 500.0
 205  282 6 0.69896 500.0
 205  288 6 0.73404 500.0
 205  365 6 0.75847 500.0
 205  366 6 0.89262 500.0
 205  372 6 0.86904 500.0
 205  439 6 0.81573 500.0
 205  441 6 0.65764 500.0
 205  443 6 0.85324 500.0
 205  445 6 0.8758 500.0
 205  447 6 0.73644 500.0
 205  449 6 0.88906 500.0
 205  522 6 0.81614 500.0
 205  524 6 0.77634 500.0
 205  529 6 0.6452 500.0
 205  531 6 0.79845 500.0
 207  212 6 0.50452 500.0
 207  214 6 0.59086 500.0
 207  215 6 0.82377 500.0
 207  363 6 0.8475 500.0
 207  365 6 0.54156 500.0
 207  366 6 0.62982 500.0
 207  368 6 0.83305 500.0
 207  370 6 0.71777 500.0
 207  372 6 0.55284 500.0
 207  373 6 0.83328 500.0
 207  439 6 0.77416 500.0
 207  441 6 0.53184 500.0
 207  443 6 0.75524 500.0
 207  445 6 0.89333 500.0
 207  447 6 0.80387 500.0
 207  449 6 0.86361 500.0
 207  529 6 0.8459 500.0
 207  531 6 0.89416 500.0
 209  214 6 0.47783 500.0
 209  215 6 0.61437 500.0
 209  217 6 0.81599 500.0
 209  365 6 0.68072 500.0
 209  366 6 0.81402 500.0
 209  370 6 0.70112 500.0
 209  372 6 0.57113 500.0
 209  373 6 0.87917 500.0
 209  376 6 0.87535 500.0
 209  441 6 0.79983 500.0
 209  524 6 0.88003 500.0
 209  529 6 0.72202 500.0
 209  531 6 0.66568 500.0
 209  536 6 0.75494 500.0
 211  215 6 0.51163 500.0
 211  217 6 0.6122 500.0
 211  219 6 0.80842 500.0
 211  275 6 0.85195 500.0
 211  280 6 0.70387 500.0
 211  282 6 0.89767 500.0
 211  372 6 0.79056 500.0
 211  441 6 0.85308 500.0
 211  524 6 0.89625 500.0
 211  527 6 0.87644 500.0
 211  529 6 0.56176 500.0
 211  531 6 0.54516 500.0
 211  533 6 0.77476 500.0
 211  534 6 0.69024 500.0
 211  536 6 0.49884 500.0
 211  537 6 0.75738 500.0
 212  217 6 0.48142 500.0
 212  219 6 0.56896 500.0
 212  220 6 0.79291 500.0
 212  275 6 0.78397 500.0
 212  280 6 0.81304 500.0
 212  372 6 0.69504 500.0
 212  373 6 0.89814 500.0
 212  376 6 0.88995 500.0
 212  378 6 0.85492 500.0
 212  434 6 0.78039 500.0
 212  436 6 0.86819 500.0
 212  439 6 0.74118 500.0
 212  441 6 0.65838 500.0
 212  529 6 0.8424 500.0
 212  531 6 0.85714 500.0
 212  536 6 0.68391 500.0
 214  219 6 0.48971 500.0
 214  220 6 0.6043 500.0
 214  221 6 0.82933 500.0
 214  370 6 0.76573 500.0
 214  372 6 0.50689 500.0
 214  373 6 0.6845 500.0
 214  375 6 0.78109 500.0
 214  376 6 0.58558 500.0
 214  378 6 0.58914 500.0
 214  434 6 0.83176 500.0
 214  436 6 0.8889 500.0
 214  441 6 0.77324 500.0
 214  536 6 0.78024 500.0
 215  220 6 0.50417 500.0
 215  221 6 0.63986 500.0
 215  224 6 0.84072 500.0
 215  372 6 0.77054 500.0
 215  376 6 0.68888 500.0
 215  378 6 0.72238 500.0
 215  531 6 0.86232 500.0
 215  534 6 0.89502 500.0
 215  536 6 0.58755 500.0
 215  537 6 0.68327 500.0
 215  541 6 0.79576 500.0
 215  542 6 0.67762 500.0
 217  221 6 0.50547 500.0
 217  224 6 0.634 500.0
 217  228 6 0.85417 500.0
 217  263 6 0.77574 500.0
 217  273 6 0.85651 500.0
 217  275 6 0.87429 500.0
 217  378 6 0.84453 500.0
 217  534 6 0.86201 500.0
 217  536 6 0.59042 500.0
 217  537 6 0.72192 500.0
 217  539 6 0.84713 500.0
 217  541 6 0.63231 500.0
 217  542 6 0.55253 500.0
 217  543 6 0.86313 500.0
 217  550 6 0.81914 500.0
 219  224 6 0.47721 500.0
 219  228 6 0.61866 500.0
 219  230 6 0.83156 500.0
 219  263 6 0.82481 500.0
 219  376 6 0.79562 500.0
 219  378 6 0.62902 500.0
 219  382 6 0.82639 500.0
 219  424 6 0.8515 500.0
 219  434 6 0.71844 500.0
 219  542 6 0.79359 500.0
 220  228 6 0.49051 500.0
 220  230 6 0.62697 500.0
 220  232 6 0.82317 500.0
 220  376 6 0.67603 500.0
 220  378 6 0.54308 500.0
 220  380 6 0.7789 500.0
 220  381 6 0.76662 500.0
 220  382 6 0.5749 500.0
 220  385 6 0.78367 500.0
 220  542 6 0.78134 500.0
 221  230 6 0.50484 500.0
 221  232 6 0.61987 500.0
 221  233 6 0.83502 500.0
 221  378 6 0.85572 500.0
 221  382 6 0.77497 500.0
 221  541 6 0.82605 500.0
 221  542 6 0.58383 500.0
 221  543 6 0.78351 500.0
 221  546 6 0.84328 500.0
 221  550 6 0.61648 500.0
 221  552 6 0.68143 500.0
 224  232 6 0.47694 500.0
 224  233 6 0.61356 500.0
 224  235 6 0.82724 500.0
 224  248 6 0.88826 500.0
 224  254 6 0.72311 500.0
 224  256 6 0.82955 500.0
 224  263 6 0.83169 500.0
 224  382 6 0.84211 500.0
 224  542 6 0.79788 500.0
 224  550 6 0.66739 500.0
 224  552 6 0.77905 500.0
 224  557 6 0.88949 500.0
 228  233 6 0.47728 500.0
 228  235 6 0.61173 500.0
 228  237 6 0.81143 500.0
 228  240 6 0.86309 500.0
 228  378 6 0.81889 500.0
 228  382 6 0.61285 500.0
 228  385 6 0.66285 500.0
 228  391 6 0.87014 500.0
 228  393 6 0.74038 500.0
 228  415 6 0.78366 500.0
 228  422 6 0.81204 500.0
 228  424 6 0.86537 500.0
 230  235 6 0.4891 500.0
 230  237 6 0.5994 500.0
 230  240 6 0.74966 500.0
 230  382 6 0.67682 500.0
 230  385 6 0.77999 500.0
 230  391 6 0.80373 500.0
 230  393 6 0.69644 500.0
 230  550 6 0.86875 500.0
 230  552 6 0.79306 500.0
 230  557 6 0.83833 500.0
 232  237 6 0.47937 500.0
 232  240 6 0.50126 500.0
 232  242 6 0.74987 500.0
 232  246 6 0.78806 500.0
 232  248 6 0.81824 500.0
 232  254 6 0.80864 500.0
 232  550 6 0.74981 500.0
 232  552 6 0.69758 500.0
 232  555 6 0.82199 500.0
 232  557 6 0.58946 500.0
 232  559 6 0.82745 500.0
 233  240 6 0.41376 500.0
 233  242 6 0.55205 500.0
 233  244 6 0.80024 500.0
 233  246 6 0.6962 500.0
 233  248 6 0.68643 500.0
 233  254 6 0.85886 500.0
 233  393 6 0.80429 500.0
 233  413 6 0.89394 500.0
 233  415 6 0.81095 500.0
 233  557 6 0.83047 500.0
 235  242 6 0.62292 500.0
 235  391 6 0.85308 500.0
 235  393 6 0.59905 500.0
 235  394 6 0.82934 500.0
 235  398 6 0.75857 500.0
 235  401 6 0.70707 500.0
 235  407 6 0.83782 500.0
 235  415 6 0.87943 500.0
 237  246 6 0.89007 500.0
 237  393 6 0.85006 500.0
 237  398 6 0.88905 500.0
 237  557 6 0.73954 500.0
 237  559 6 0.82545 500.0
 240  246 6 0.54915 500.0
 240  248 6 0.72944 500.0
 240  557 6 0.67924 500.0
 240  559 6 0.83273 500.0
 242  248 6 0.66974 500.0
 244  250 6 0.73188 500.0
 244  252 6 0.83358 500.0
 246  252 6 0.52855 500.0
 246  254 6 0.61203 500.0
 246  256 6 0.81637 500.0
 246  557 6 0.82338 500.0
 248  254 6 0.4854 500.0
 248  256 6 0.58066 500.0
 248  259 6 0.80742 500.0
 250  256 6 0.47809 500.0
 250  259 6 0.60992 500.0
 250  261 6 0.83305 500.0
 252  259 6 0.49102 500.0
 252  261 6 0.63222 500.0
 252  263 6 0.82507 500.0
 254  261 6 0.48981 500.0
 254  263 6 0.60333 500.0
 254  267 6 0.82562 500.0
 254  550 6 0.77087 500.0
 254  555 6 0.83727 500.0
 254  557 6 0.8529 500.0
 256  263 6 0.47443 500.0
 256  267 6 0.6142 500.0
 256  271 6 0.82665 500.0
 259  267 6 0.49619 500.0
 259  271 6 0.6311 500.0
 259  273 6 0.84182 500.0
 261  271 6 0.49371 500.0
 261  273 6 0.62413 500.0
 261  275 6 0.81678 500.0
 261  550 6 0.79871 500.0
 263  273 6 0.49727 500.0
 263  275 6 0.59288 500.0
 263  277 6 0.82962 500.0
 263  541 6 0.84914 500.0
 263  550 6 0.85918 500.0
 267  275 6 0.48221 500.0
 267  277 6 0.62703 500.0
 267  278 6 0.85886 500.0
 271  277 6 0.53027 500.0
 271  278 6 0.69698 500.0
 271  280 6 0.88177 500.0
 273  278 6 0.51737 500.0
 273  280 6 0.63905 500.0
 273  282 6 0.84005 500.0
 273  534 6 0.77438 500.0
 273  536 6 0.81704 500.0
 273  541 6 0.71785 500.0
 275  280 6 0.48656 500.0
 275  282 6 0.60267 500.0
 275  284 6 0.8276 500.0
 275  534 6 0.8666 500.0
 275  536 6 0.87938 500.0
 277  282 6 0.49751 500.0
 277  284 6 0.61741 500.0
 278  284 6 0.5186 500.0
 278  286 6 0.74323 500.0
 278  527 6 0.82472 500.0
 278  529 6 0.75002 500.0
 278  534 6 0.74126 500.0
 280  286 6 0.64431 500.0
 280  288 6 0.72981 500.0
 280  290 6 0.8925 500.0
 280  522 6 0.85563 500.0
 280  527 6 0.67706 500.0
 280  529 6 0.51545 500.0
 280  531 6 0.78185 500.0
 280  533 6 0.85189 500.0
 280  534 6 0.6614 500.0
 280  536 6 0.76746 500.0
 282  288 6 0.51488 500.0
 282  290 6 0.60212 500.0
 282  292 6 0.83964 500.0
 282  522 6 0.86829 500.0
 282  527 6 0.86349 500.0
 282  529 6 0.73353 500.0
 284  290 6 0.50533 500.0
 284  292 6 0.6537 500.0
 284  294 6 0.86476 500.0
 284  522 6 0.8474 500.0
 284  527 6 0.87063 500.0
 284  529 6 0.85737 500.0
 286  292 6 0.50367 500.0
 286  294 6 0.64522 500.0
 286  296 6 0.84148 500.0
 286  515 6 0.83602 500.0
 286  517 6 0.87985 500.0
 286  520 6 0.74571 500.0
 286  522 6 0.57317 500.0
 286  524 6 0.8352 500.0
 286  527 6 0.73792 500.0
 286  529 6 0.78057 500.0
 288  294 6 0.4824 500.0
 288  296 6 0.61391 500.0
 288  298 6 0.82489 500.0
 288  447 6 0.89666 500.0
 288  515 6 0.85128 500.0
 288  517 6 0.82044 500.0
 288  520 6 0.84645 500.0
 288  522 6 0.60391 500.0
 288  524 6 0.83757 500.0
 288  527 6 0.89339 500.0
 288  529 6 0.84757 500.0
 290  296 6 0.48273 500.0
 290  298 6 0.59936 500.0
 290  299 6 0.80948 500.0
 292  298 6 0.49018 500.0
 292  299 6 0.60453 500.0
 292  301 6 0.80991 500.0
 292  515 6 0.83535 500.0
 292  522 6 0.89466 500.0
 294  299 6 0.49564 500.0
 294  301 6 0.60288 500.0
 294  302 6 0.82314 500.0
 294  509 6 0.83637 500.0
 294  515 6 0.69716 500.0
 294  517 6 0.75371 500.0
 294  522 6 0.82935 500.0
 296  301 6 0.48199 500.0
 296  302 6 0.6144 500.0
 296  304 6 0.81722 500.0
 298  302 6 0.49502 500.0
 298  304 6 0.61853 500.0
 298  309 6 0.83704 500.0
 299  304 6 0.47167 500.0
 299  309 6 0.60891 500.0
 299  311 6 0.82453 500.0
 301  309 6 0.48723 500.0
 301  311 6 0.61999 500.0
 301  313 6 0.81232 500.0
 302  311 6 0.50156 500.0
 302  313 6 0.57909 500.0
 302  317 6 0.74701 500.0
 302  319 6 0.88435 500.0
 304  313 6 0.48966 500.0
 304  317 6 0.51149 500.0
 304  319 6 0.64763 500.0
 304  321 6 0.75731 500.0
 309  317 6 0.51101 500.0
 309  319 6 0.48308 500.0
 309  321 6 0.5607 500.0
 311  319 6 0.53545 500.0
 311  321 6 0.43727 500.0
 313  321 6 0.47937 500.0
 323  329 6 0.56809 500.0
 323  331 6 0.72928 500.0
 323 1132 6 0.81732 500.0
 325  331 6 0.53332 500.0
 325  333 6 0.62744 500.0
 325  335 6 0.83728 500.0
 325 1132 6 0.78734 500.0
 327  333 6 0.50063 500.0
 327  335 6 0.61753 500.0
 327  337 6 0.84261 500.0
 327  482 6 0.79942 500.0
 329  335 6 0.49361 500.0
 329  337 6 0.63596 500.0
 329  342 6 0.83924 500.0
 329  472 6 0.87221 500.0
 329  480 6 0.84775 500.0
 329  482 6 0.64644 500.0
 329 1132 6 0.83098 500.0
 331  337 6 0.4916 500.0
 331  342 6 0.61852 500.0
 331  344 6 0.82807 500.0
 331  482 6 0.8992 500.0
 331 1130 6 0.88664 500.0
 331 1132 6 0.66899 500.0
 331 1134 6 0.86274 500.0
 331 1138 6 0.64458 500.0
 331 1140 6 0.7171 500.0
 331 1149 6 0.8945 500.0
 333  342 6 0.47989 500.0
 333  344 6 0.60865 500.0
 333  346 6 0.81938 500.0
 333 1138 6 0.83394 500.0
 335  344 6 0.49041 500.0
 335  346 6 0.61524 500.0
 335  348 6 0.82131 500.0
 335  462 6 0.87688 500.0
 335  470 6 0.64894 500.0
 335  472 6 0.65501 500.0
 335  480 6 0.79631 500.0
 335  482 6 0.71262 500.0
 337  346 6 0.49395 500.0
 337  348 6 0.61253 500.0
 337  350 6 0.84406 500.0
 337  462 6 0.86042 500.0
 337  470 6 0.75673 500.0
 337  472 6 0.66352 500.0
 337  482 6 0.86453 500.0
 337 1138 6 0.81038 500.0
 337 1140 6 0.74175 500.0
 337 1147 6 0.89183 500.0
 337 1149 6 0.66796 500.0
 342  348 6 0.48218 500.0
 342  350 6 0.62983 500.0
 342  352 6 0.82913 500.0
 342 1138 6 0.80898 500.0
 342 1140 6 0.81595 500.0
 342 1147 6 0.79772 500.0
 342 1149 6 0.59877 500.0
 342 1151 6 0.87842 500.0
 342 1155 6 0.87612 500.0
 344  350 6 0.51286 500.0
 344  352 6 0.62093 500.0
 344  354 6 0.82813 500.0
 344  462 6 0.72134 500.0
 344  470 6 0.79283 500.0
 344  472 6 0.86828 500.0
 344 1149 6 0.85391 500.0
 346  352 6 0.49564 500.0
 346  354 6 0.6043 500.0
 346  356 6 0.8053 500.0
 346  455 6 0.88692 500.0
 346  457 6 0.83309 500.0
 346  460 6 0.7826 500.0
 346  462 6 0.50696 500.0
 346  463 6 0.72275 500.0
 346  465 6 0.86076 500.0
 346  470 6 0.70046 500.0
 346  472 6 0.72588 500.0
 346 1149 6 0.81693 500.0
 346 1157 6 0.87077 500.0
 348  354 6 0.5008 500.0
 348  356 6 0.59084 500.0
 348  357 6 0.81228 500.0
 348  462 6 0.76069 500.0
 348 1149 6 0.61963 500.0
 348 1151 6 0.75328 500.0
 348 1153 6 0.85999 500.0
 348 1155 6 0.64418 500.0
 348 1157 6 0.57911 500.0
 348 1260 6 0.8583 500.0
 350  356 6 0.48955 500.0
 350  357 6 0.60343 500.0
 350  359 6 0.80254 500.0
 350  462 6 0.85026 500.0
 350 1149 6 0.84781 500.0
 350 1155 6 0.72659 500.0
 350 1157 6 0.7121 500.0
 350 1162 6 0.89399 500.0
 352  357 6 0.51576 500.0
 352  359 6 0.61233 500.0
 352  361 6 0.83449 500.0
 352  449 6 0.87795 500.0
 352  455 6 0.61834 500.0
 352  457 6 0.69339 500.0
 352  460 6 0.81547 500.0
 352  462 6 0.66397 500.0
 352 1157 6 0.87136 500.0
 354  359 6 0.47571 500.0
 354  361 6 0.60139 500.0
 354  363 6 0.82157 500.0
 354  449 6 0.82443 500.0
 354  455 6 0.67704 500.0
 354  457 6 0.63463 500.0
 354  462 6 0.72423 500.0
 354 1155 6 0.882 500.0
 354 1157 6 0.68954 500.0
 354 1162 6 0.81032 500.0
 354 1164 6 0.86169 500.0
 354 1252 6 0.87517 500.0
 354 1254 6 0.86043 500.0
 354 1258 6 0.86041 500.0
 354 1260 6 0.69223 500.0
 356  361 6 0.48972 500.0
 356  363 6 0.62573 500.0
 356  365 6 0.82944 500.0
 356 1155 6 0.71791 500.0
 356 1157 6 0.56709 500.0
 356 1159 6 0.76908 500.0
 356 1161 6 0.77183 500.0
 356 1162 6 0.52915 500.0
 356 1164 6 0.6503 500.0
 356 1170 6 0.89011 500.0
 356 1254 6 0.83461 500.0
 356 1260 6 0.75898 500.0
 357  363 6 0.49914 500.0
 357  365 6 0.61385 500.0
 357  366 6 0.8215 500.0
 357  449 6 0.81472 500.0
 357  455 6 0.85179 500.0
 357 1157 6 0.87201 500.0
 357 1162 6 0.70756 500.0
 357 1164 6 0.84016 500.0
 359  365 6 0.49266 500.0
 359  366 6 0.598 500.0
 359  368 6 0.80133 500.0
 359  447 6 0.80745 500.0
 359  449 6 0.55239 500.0
 359  451 6 0.80212 500.0
 359  453 6 0.89855 500.0
 359  455 6 0.70185 500.0
 359  457 6 0.7682 500.0
 359 1162 6 0.85293 500.0
 359 1164 6 0.87416 500.0
 359 1170 6 0.89546 500.0
 359 1252 6 0.78213 500.0
 359 1254 6 0.85211 500.0
 361  366 6 0.50333 500.0
 361  368 6 0.58758 500.0
 361  370 6 0.7993 500.0
 361  449 6 0.777 500.0
 361 1162 6 0.67439 500.0
 361 1164 6 0.61369 500.0
 361 1166 6 0.86015 500.0
 361 1168 6 0.79323 500.0
 361 1170 6 0.60227 500.0
 361 1171 6 0.82139 500.0
 361 1246 6 0.86759 500.0
 361 1248 6 0.8888 500.0
 361 1250 6 0.8838 500.0
 361 1252 6 0.5971 500.0
 361 1254 6 0.60397 500.0
 361 1260 6 0.81733 500.0
 363  368 6 0.50406 500.0
 363  370 6 0.59893 500.0
 363  372 6 0.79609 500.0
 363 1162 6 0.68259 500.0
 363 1164 6 0.69074 500.0
 363 1166 6 0.84718 500.0
 363 1168 6 0.67547 500.0
 363 1170 6 0.50037 500.0
 363 1171 6 0.78339 500.0
 363 1175 6 0.88578 500.0
 363 1177 6 0.89647 500.0
 363 1252 6 0.85262 500.0
 363 1254 6 0.83656 500.0
 365  370 6 0.51041 500.0
 365  372 6 0.59064 500.0
 365  373 6 0.81224 500.0
 365  441 6 0.81743 500.0
 365  443 6 0.86386 500.0
 365  449 6 0.76688 500.0
 365 1170 6 0.74333 500.0
 366  372 6 0.49437 500.0
 366  373 6 0.60274 500.0
 366  375 6 0.80443 500.0
 366  441 6 0.68831 500.0
 366  443 6 0.69582 500.0
 366  449 6 0.73287 500.0
 366 1170 6 0.75694 500.0
 366 1177 6 0.87254 500.0
 366 1244 6 0.84955 500.0
 366 1246 6 0.67776 500.0
 366 1248 6 0.87905 500.0
 366 1252 6 0.74549 500.0
 366 1254 6 0.88948 500.0
 368  373 6 0.50324 500.0
 368  375 6 0.59819 500.0
 368  376 6 0.83034 500.0
 368 1168 6 0.84036 500.0
 368 1170 6 0.54298 500.0
 368 1171 6 0.64832 500.0
 368 1173 6 0.84269 500.0
 368 1175 6 0.72478 500.0
 368 1177 6 0.56162 500.0
 368 1178 6 0.83935 500.0
 368 1244 6 0.77086 500.0
 368 1246 6 0.51952 500.0
 368 1248 6 0.73205 500.0
 368 1250 6 0.87811 500.0
 368 1252 6 0.77418 500.0
 368 1254 6 0.84002 500.0
 370  375 6 0.47174 500.0
 370  376 6 0.61389 500.0
 370  378 6 0.81427 500.0
 370 1170 6 0.66789 500.0
 370 1171 6 0.80573 500.0
 370 1173 6 0.89426 500.0
 370 1175 6 0.67068 500.0
 370 1177 6 0.54032 500.0
 370 1178 6 0.85164 500.0
 370 1181 6 0.86737 500.0
 370 1246 6 0.78006 500.0
 372  376 6 0.51064 500.0
 372  378 6 0.61446 500.0
 372  380 6 0.81151 500.0
 372  436 6 0.85708 500.0
 372  441 6 0.71335 500.0
 372 1177 6 0.7684 500.0
 372 1246 6 0.84264 500.0
 373  378 6 0.48123 500.0
 373  380 6 0.57487 500.0
 373  381 6 0.80107 500.0
 373  436 6 0.7777 500.0
 373  441 6 0.81631 500.0
 373 1177 6 0.68975 500.0
 373 1178 6 0.89868 500.0
 373 1183 6 0.86761 500.0
 373 1239 6 0.77553 500.0
 373 1241 6 0.84963 500.0
 373 1244 6 0.75177 500.0
 373 1246 6 0.64699 500.0
 375  380 6 0.48789 500.0
 375  381 6 0.60882 500.0
 375  382 6 0.83796 500.0
 375 1175 6 0.75973 500.0
 375 1177 6 0.49551 500.0
 375 1178 6 0.67595 500.0
 375 1180 6 0.7833 500.0
 375 1181 6 0.59613 500.0
 375 1183 6 0.59335 500.0
 375 1239 6 0.8143 500.0
 375 1241 6 0.85264 500.0
 375 1246 6 0.7529 500.0
 376  381 6 0.50094 500.0
 376  382 6 0.64617 500.0
 376  385 6 0.83764 500.0
 376 1177 6 0.75392 500.0
 376 1181 6 0.6903 500.0
 376 1183 6 0.72117 500.0
 378  382 6 0.51374 500.0
 378  385 6 0.63281 500.0
 378  389 6 0.8546 500.0
 378  424 6 0.78784 500.0
 378  434 6 0.86257 500.0
 378  436 6 0.87746 500.0
 378 1183 6 0.84975 500.0
 380  385 6 0.47292 500.0
 380  389 6 0.61464 500.0
 380  391 6 0.83091 500.0
 380  424 6 0.83858 500.0
 380 1181 6 0.8037 500.0
 380 1183 6 0.63657 500.0
 380 1187 6 0.82122 500.0
 380 1229 6 0.84938 500.0
 380 1239 6 0.70459 500.0
 380 1241 6 0.89879 500.0
 381  389 6 0.49631 500.0
 381  391 6 0.63116 500.0
 381  393 6 0.82382 500.0
 381 1181 6 0.68516 500.0
 381 1183 6 0.553 500.0
 381 1185 6 0.79355 500.0
 381 1186 6 0.76914 500.0
 381 1187 6 0.57224 500.0
 381 1190 6 0.77862 500.0
 382  391 6 0.50559 500.0
 382  393 6 0.61369 500.0
 382  394 6 0.82822 500.0
 382 1183 6 0.86514 500.0
 382 1187 6 0.77276 500.0
 385  393 6 0.47929 500.0
 385  394 6 0.61272 500.0
 385  396 6 0.82428 500.0
 385  409 6 0.8841 500.0
 385  415 6 0.72614 500.0
 385  417 6 0.85259 500.0
 385  424 6 0.83894 500.0
 385 1187 6 0.84769 500.0
 389  394 6 0.48037 500.0
 389  396 6 0.60678 500.0
 389  398 6 0.82119 500.0
 389  401 6 0.88079 500.0
 389 1183 6 0.82916 500.0
 389 1187 6 0.62484 500.0
 389 1190 6 0.66651 500.0
 389 1196 6 0.86574 500.0
 389 1198 6 0.74928 500.0
 389 1220 6 0.75308 500.0
 389 1227 6 0.79763 500.0
 389 1229 6 0.85076 500.0
 391  396 6 0.47557 500.0
 391  398 6 0.61013 500.0
 391  401 6 0.76971 500.0
 391 1187 6 0.68535 500.0
 391 1190 6 0.77808 500.0
 391 1196 6 0.79233 500.0
 391 1198 6 0.69577 500.0
 393  398 6 0.4893 500.0
 393  401 6 0.52679 500.0
 393  403 6 0.75854 500.0
 393  407 6 0.79804 500.0
 393  409 6 0.81438 500.0
 393  415 6 0.81898 500.0
 394  401 6 0.41673 500.0
 394  403 6 0.51684 500.0
 394  405 6 0.78029 500.0
 394  407 6 0.69559 500.0
 394  409 6 0.67558 500.0
 394  415 6 0.85605 500.0
 394 1198 6 0.82432 500.0
 394 1218 6 0.89273 500.0
 394 1220 6 0.7953 500.0
 396  403 6 0.62223 500.0
 396 1196 6 0.84991 500.0
 396 1198 6 0.60462 500.0
 396 1199 6 0.84706 500.0
 396 1203 6 0.78996 500.0
 396 1206 6 0.73576 500.0
 396 1212 6 0.80059 500.0
 396 1220 6 0.83997 500.0
 398  405 6 0.85521 500.0
 398  407 6 0.87691 500.0
 398 1198 6 0.86537 500.0
 401  407 6 0.53134 500.0
 401  409 6 0.70788 500.0
 403  409 6 0.60083 500.0
 403  411 6 0.8867 500.0
 405  411 6 0.76344 500.0
 405  413 6 0.85532 500.0
 407  413 6 0.52839 500.0
 407  415 6 0.62524 500.0
 407  417 6 0.83287 500.0
 409  415 6 0.48238 500.0
 409  417 6 0.59363 500.0
 409  420 6 0.82103 500.0
 411  417 6 0.47762 500.0
 411  420 6 0.61978 500.0
 411  422 6 0.83852 500.0
 413  420 6 0.49265 500.0
 413  422 6 0.63627 500.0
 413  424 6 0.82358 500.0
 415  422 6 0.49192 500.0
 415  424 6 0.59484 500.0
 415  428 6 0.81773 500.0
 417  424 6 0.47518 500.0
 417  428 6 0.60695 500.0
 417  432 6 0.81738 500.0
 420  428 6 0.50557 500.0
 420  432 6 0.63086 500.0
 420  434 6 0.84578 500.0
 422  432 6 0.48972 500.0
 422  434 6 0.62094 500.0
 422  436 6 0.81697 500.0
 424  434 6 0.49441 500.0
 424  436 6 0.59345 500.0
 424  438 6 0.82678 500.0
 428  436 6 0.48424 500.0
 428  438 6 0.62871 500.0
 428  439 6 0.8612 500.0
 432  438 6 0.52622 500.0
 432  439 6 0.69523 500.0
 432  441 6 0.88521 500.0
 434  439 6 0.51415 500.0
 434  441 6 0.64322 500.0
 434  443 6 0.84117 500.0
 436  441 6 0.49309 500.0
 436  443 6 0.60464 500.0
 436  445 6 0.82856 500.0
 438  443 6 0.49596 500.0
 438  445 6 0.61376 500.0
 438  447 6 0.89409 500.0
 439  445 6 0.52381 500.0
 439  447 6 0.73738 500.0
 441  447 6 0.63594 500.0
 441  449 6 0.72846 500.0
 441  451 6 0.89388 500.0
 443  449 6 0.51082 500.0
 443  451 6 0.5971 500.0
 443  453 6 0.82522 500.0
 445  451 6 0.50985 500.0
 445  453 6 0.64116 500.0
 445  455 6 0.85121 500.0
 447  453 6 0.50516 500.0
 447  455 6 0.63339 500.0
 447  457 6 0.83763 500.0
 449  455 6 0.47611 500.0
 449  457 6 0.60459 500.0
 449  459 6 0.81243 500.0
 451  457 6 0.48271 500.0
 451  459 6 0.59149 500.0
 451  460 6 0.81074 500.0
 453  459 6 0.48251 500.0
 453  460 6 0.60794 500.0
 453  462 6 0.80894 500.0
 455  460 6 0.50034 500.0
 455  462 6 0.60112 500.0
 455  463 6 0.81433 500.0
 457  462 6 0.48102 500.0
 457  463 6 0.59419 500.0
 457  465 6 0.80058 500.0
 459  463 6 0.49563 500.0
 459  465 6 0.60835 500.0
 459  470 6 0.82897 500.0
 460  465 6 0.47476 500.0
 460  470 6 0.60775 500.0
 460  472 6 0.82011 500.0
 462  470 6 0.48777 500.0
 462  472 6 0.61597 500.0
 462  474 6 0.82264 500.0
 463  472 6 0.48977 500.0
 463  474 6 0.59496 500.0
 463  478 6 0.7637 500.0
 463  480 6 0.89983 500.0
 465  474 6 0.48797 500.0
 465  478 6 0.52074 500.0
 465  480 6 0.65699 500.0
 465  482 6 0.79234 500.0
 470  478 6 0.51461 500.0
 470  480 6 0.49294 500.0
 470  482 6 0.5909 500.0
 472  480 6 0.57367 500.0
 472  482 6 0.51377 500.0
 474  482 6 0.50202 500.0
 484  490 6 0.57676 500.0
 484  492 6 0.70494 500.0
 484  494 6 0.89748 500.0
 486  492 6 0.50304 500.0
 486  494 6 0.61704 500.0
 486  496 6 0.82381 500.0
 486 1289 6 0.8251 500.0
 486 1291 6 0.81158 500.0
 486 1297 6 0.82596 500.0
 488  494 6 0.49768 500.0
 488  496 6 0.6115 500.0
 488  498 6 0.83585 500.0
 488  641 6 0.89346 500.0
 488  643 6 0.71788 500.0
 488 1289 6 0.75531 500.0
 488 1291 6 0.7644 500.0
 488 1295 6 0.7905 500.0
 488 1297 6 0.63169 500.0
 490  496 6 0.47796 500.0
 490  498 6 0.62249 500.0
 490  503 6 0.82156 500.0
 490  633 6 0.85765 500.0
 490  641 6 0.80154 500.0
 490  643 6 0.53961 500.0
 490 1297 6 0.83791 500.0
 492  498 6 0.5033 500.0
 492  503 6 0.62468 500.0
 492  505 6 0.83556 500.0
 492  643 6 0.79324 500.0
 492 1297 6 0.87767 500.0
 494  503 6 0.46922 500.0
 494  505 6 0.60295 500.0
 494  507 6 0.81839 500.0
 494  643 6 0.82727 500.0
 494 1297 6 0.62363 500.0
 494 1299 6 0.80643 500.0
 494 1303 6 0.79831 500.0
 494 1308 6 0.79676 500.0
 496  505 6 0.48173 500.0
 496  507 6 0.60939 500.0
 496  509 6 0.80981 500.0
 496  623 6 0.88321 500.0
 496  631 6 0.64748 500.0
 496  633 6 0.66759 500.0
 496  641 6 0.7756 500.0
 496  643 6 0.60579 500.0
 496 1297 6 0.71323 500.0
 496 1303 6 0.74489 500.0
 496 1308 6 0.81369 500.0
 498  507 6 0.4975 500.0
 498  509 6 0.60601 500.0
 498  511 6 0.83303 500.0
 498  623 6 0.86977 500.0
 498  631 6 0.76457 500.0
 498  633 6 0.68707 500.0
 498  643 6 0.75934 500.0
 503  509 6 0.48736 500.0
 503  511 6 0.62146 500.0
 503  513 6 0.82751 500.0
 503 1303 6 0.88727 500.0
 503 1308 6 0.78613 500.0
 505  511 6 0.50604 500.0
 505  513 6 0.61487 500.0
 505  515 6 0.81971 500.0
 505  623 6 0.73529 500.0
 505  631 6 0.79046 500.0
 505  633 6 0.88079 500.0
 505 1297 6 0.88279 500.0
 505 1303 6 0.66721 500.0
 505 1308 6 0.59103 500.0
 505 1310 6 0.85047 500.0
 505 1312 6 0.81646 500.0
 505 1314 6 0.61824 500.0
 505 1316 6 0.85927 500.0
 507  513 6 0.4981 500.0
 507  515 6 0.60121 500.0
 507  517 6 0.80782 500.0
 507  616 6 0.87352 500.0
 507  618 6 0.83348 500.0
 507  621 6 0.75774 500.0
 507  623 6 0.51053 500.0
 507  624 6 0.74272 500.0
 507  626 6 0.86288 500.0
 507  631 6 0.69933 500.0
 507  633 6 0.73876 500.0
 507 1303 6 0.89354 500.0
 507 1308 6 0.86302 500.0
 507 1314 6 0.74499 500.0
 509  515 6 0.49448 500.0
 509  517 6 0.59318 500.0
 509  518 6 0.81445 500.0
 509  623 6 0.76308 500.0
 509 1314 6 0.85468 500.0
 511  517 6 0.49437 500.0
 511  518 6 0.61055 500.0
 511  520 6 0.81188 500.0
 511  623 6 0.87461 500.0
 511 1308 6 0.87271 500.0
 511 1314 6 0.6463 500.0
 511 1316 6 0.75112 500.0
 511 1320 6 0.87013 500.0
 511 1322 6 0.71798 500.0
 513  518 6 0.50846 500.0
 513  520 6 0.61177 500.0
 513  522 6 0.83233 500.0
 513  610 6 0.88163 500.0
 513  616 6 0.62053 500.0
 513  618 6 0.71719 500.0
 513  621 6 0.81077 500.0
 513  623 6 0.69237 500.0
 513 1312 6 0.87018 500.0
 513 1314 6 0.57459 500.0
 513 1316 6 0.71793 500.0
 513 1318 6 0.85209 500.0
 513 1320 6 0.65863 500.0
 513 1322 6 0.54602 500.0
 513 1323 6 0.85465 500.0
 513 1327 6 0.89225 500.0
 515  520 6 0.47433 500.0
 515  522 6 0.6022 500.0
 515  524 6 0.8212 500.0
 515  610 6 0.82446 500.0
 515  616 6 0.67446 500.0
 515  618 6 0.65528 500.0
 515  623 6 0.73446 500.0
 515 1314 6 0.89792 500.0
 515 1322 6 0.75198 500.0
 517  522 6 0.48643 500.0
 517  524 6 0.62438 500.0
 517  526 6 0.82665 500.0
 517 1322 6 0.76376 500.0
 518  524 6 0.49879 500.0
 518  526 6 0.61342 500.0
 518  527 6 0.82121 500.0
 518  610 6 0.8083 500.0
 518  616 6 0.8447 500.0
 518 1320 6 0.79887 500.0
 518 1322 6 0.52185 500.0
 518 1323 6 0.70261 500.0
 518 1325 6 0.83736 500.0
 518 1327 6 0.64876 500.0
 518 1329 6 0.68314 500.0
 520  526 6 0.4921 500.0
 520  527 6 0.59858 500.0
 520  529 6 0.80519 500.0
 520  608 6 0.80418 500.0
 520  610 6 0.54674 500.0
 520  612 6 0.79941 500.0
 520  614 6 0.89351 500.0
 520  616 6 0.69805 500.0
 520  618 6 0.78062 500.0
 520 1320 6 0.85168 500.0
 520 1322 6 0.64405 500.0
 520 1323 6 0.834 500.0
 520 1325 6 0.85456 500.0
 520 1327 6 0.59121 500.0
 520 1329 6 0.69916 500.0
 520 1334 6 0.89533 500.0
 522  527 6 0.50209 500.0
 522  529 6 0.58917 500.0
 522  531 6 0.79744 500.0
 522  610 6 0.77574 500.0
 522 1327 6 0.83997 500.0
 522 1329 6 0.86219 500.0
 524  529 6 0.50593 500.0
 524  531 6 0.59711 500.0
 524  533 6 0.79306 500.0
 524 1327 6 0.78963 500.0
 524 1329 6 0.70401 500.0
 524 1334 6 0.83507 500.0
 526  531 6 0.51268 500.0
 526  533 6 0.59076 500.0
 526  534 6 0.81217 500.0
 526  602 6 0.80817 500.0
 526  604 6 0.85859 500.0
 526  608 6 0.89911 500.0
 526  610 6 0.75937 500.0
 526 1322 6 0.89222 500.0
 526 1325 6 0.89172 500.0
 526 1327 6 0.59588 500.0
 526 1329 6 0.51623 500.0
 526 1331 6 0.75519 500.0
 526 1332 6 0.75237 500.0
 526 1334 6 0.53275 500.0
 526 1336 6 0.66705 500.0
 527  533 6 0.4963 500.0
 527  534 6 0.606 500.0
 527  536 6 0.80881 500.0
 527  602 6 0.67249 500.0
 527  604 6 0.6862 500.0
 527  608 6 0.8938 500.0
 527  610 6 0.7327 500.0
 527 1327 6 0.79726 500.0
 527 1329 6 0.78904 500.0
 527 1332 6 0.88611 500.0
 527 1334 6 0.62283 500.0
 527 1336 6 0.80249 500.0
 529  534 6 0.49971 500.0
 529  536 6 0.59681 500.0
 529  537 6 0.82756 500.0
 529 1334 6 0.8282 500.0
 531  536 6 0.47023 500.0
 531  537 6 0.6112 500.0
 531  539 6 0.8129 500.0
 531 1334 6 0.71576 500.0
 531 1336 6 0.68917 500.0
 531 1341 6 0.75583 500.0
 533  537 6 0.5125 500.0
 533  539 6 0.61694 500.0
 533  541 6 0.81585 500.0
 533  597 6 0.84347 500.0
 533  602 6 0.70306 500.0
 533 1332 6 0.86842 500.0
 533 1334 6 0.5532 500.0
 533 1336 6 0.56394 500.0
 533 1338 6 0.78199 500.0
 533 1339 6 0.6878 500.0
 533 1341 6 0.49664 500.0
 533 1342 6 0.7574 500.0
 533 1346 6 0.89807 500.0
 534  539 6 0.48325 500.0
 534  541 6 0.5768 500.0
 534  542 6 0.79959 500.0
 534  597 6 0.76591 500.0
 534  602 6 0.80413 500.0
 534 1334 6 0.83626 500.0
 534 1336 6 0.87514 500.0
 534 1339 6 0.89766 500.0
 534 1341 6 0.67912 500.0
 536  541 6 0.48959 500.0
 536  542 6 0.60659 500.0
 536  543 6 0.8381 500.0
 536 1341 6 0.77816 500.0
 537  542 6 0.50199 500.0
 537  543 6 0.6499 500.0
 537  546 6 0.84415 500.0
 537 1336 6 0.87577 500.0
 537 1339 6 0.89421 500.0
 537 1341 6 0.5884 500.0
 537 1342 6 0.68411 500.0
 537 1346 6 0.78469 500.0
 537 1347 6 0.67426 500.0
 539  543 6 0.51617 500.0
 539  546 6 0.64281 500.0
 539  550 6 0.86238 500.0
 539  585 6 0.78501 500.0
 539  595 6 0.86039 500.0
 539  597 6 0.86637 500.0
 539 1339 6 0.86401 500.0
 539 1341 6 0.59409 500.0
 539 1342 6 0.71913 500.0
 539 1344 6 0.83907 500.0
 539 1346 6 0.61698 500.0
 539 1347 6 0.53965 500.0
 539 1348 6 0.85244 500.0
 539 1355 6 0.81411 500.0
 541  546 6 0.47867 500.0
 541  550 6 0.6191 500.0
 541  552 6 0.84021 500.0
 541  585 6 0.833 500.0
 541 1347 6 0.78327 500.0
 542  550 6 0.49661 500.0
 542  552 6 0.63596 500.0
 542  554 6 0.83023 500.0
 542 1347 6 0.77365 500.0
 543  552 6 0.51525 500.0
 543  554 6 0.61906 500.0
 543  555 6 0.82735 500.0
 543 1346 6 0.83496 500.0
 543 1347 6 0.58979 500.0
 543 1348 6 0.79145 500.0
 543 1351 6 0.85885 500.0
 543 1355 6 0.6344 500.0
 543 1357 6 0.68831 500.0
 546  554 6 0.48957 500.0
 546  555 6 0.61484 500.0
 546  557 6 0.83394 500.0
 546  570 6 0.85643 500.0
 546  576 6 0.71008 500.0
 546  578 6 0.82283 500.0
 546  585 6 0.85584 500.0
 546 1347 6 0.79977 500.0
 546 1355 6 0.68403 500.0
 546 1357 6 0.78486 500.0
 550  555 6 0.48779 500.0
 550  557 6 0.61332 500.0
 550  559 6 0.84341 500.0
 552  557 6 0.48582 500.0
 552  559 6 0.62814 500.0
 552  562 6 0.77825 500.0
 552 1357 6 0.847 500.0
 554  559 6 0.53118 500.0
 554  562 6 0.56078 500.0
 554  564 6 0.7643 500.0
 554  568 6 0.74232 500.0
 554  570 6 0.80935 500.0
 554  576 6 0.82665 500.0
 554 1355 6 0.78428 500.0
 554 1357 6 0.7165 500.0
 554 1360 6 0.86535 500.0
 554 1362 6 0.65294 500.0
 554 1364 6 0.89033 500.0
 555  562 6 0.42003 500.0
 555  564 6 0.51807 500.0
 555  566 6 0.75624 500.0
 555  568 6 0.64465 500.0
 555  570 6 0.66826 500.0
 555  576 6 0.86665 500.0
 555 1362 6 0.87582 500.0
 557  564 6 0.63435 500.0
 559  566 6 0.87431 500.0
 559  568 6 0.89542 500.0
 562  568 6 0.57787 500.0
 562  570 6 0.76649 500.0
 562 1362 6 0.83652 500.0
 564  570 6 0.57896 500.0
 564  572 6 0.85447 500.0
 566  572 6 0.73225 500.0
 566  574 6 0.81991 500.0
 568  574 6 0.51509 500.0
 568  576 6 0.60006 500.0
 568  578 6 0.80673 500.0
 568 1362 6 0.7975 500.0
 570  576 6 0.49631 500.0
 570  578 6 0.58779 500.0
 570  581 6 0.81612 500.0
 572  578 6 0.48737 500.0
 572  581 6 0.61745 500.0
 572  583 6 0.8361 500.0
 574  581 6 0.50017 500.0
 574  583 6 0.63458 500.0
 574  585 6 0.82572 500.0
 574 1360 6 0.86611 500.0
 576  583 6 0.48629 500.0
 576  585 6 0.5985 500.0
 576  589 6 0.82761 500.0
 576 1355 6 0.74558 500.0
 576 1360 6 0.78784 500.0
 576 1362 6 0.83769 500.0
 578  585 6 0.47425 500.0
 578  589 6 0.62358 500.0
 578  593 6 0.83554 500.0
 581  589 6 0.50355 500.0
 581  593 6 0.6445 500.0
 581  595 6 0.85472 500.0
 583  593 6 0.49256 500.0
 583  595 6 0.62841 500.0
 583  597 6 0.81651 500.0
 583 1351 6 0.88526 500.0
 583 1355 6 0.78126 500.0
 585  595 6 0.49767 500.0
 585  597 6 0.58743 500.0
 585  599 6 0.8179 500.0
 585 1346 6 0.84232 500.0
 585 1355 6 0.84379 500.0
 589  597 6 0.48691 500.0
 589  599 6 0.62261 500.0
 589  600 6 0.86227 500.0
 593  599 6 0.53219 500.0
 593  600 6 0.70239 500.0
 593  602 6 0.88593 500.0
 595  600 6 0.52078 500.0
 595  602 6 0.64513 500.0
 595  604 6 0.84695 500.0
 595 1339 6 0.78158 500.0
 595 1341 6 0.82349 500.0
 595 1346 6 0.69727 500.0
 597  602 6 0.48478 500.0
 597  604 6 0.60824 500.0
 597  606 6 0.833 500.0
 597 1339 6 0.86316 500.0
 597 1341 6 0.87237 500.0
 597 1346 6 0.89863 500.0
 599  604 6 0.493 500.0
 599  606 6 0.61875 500.0
 600  606 6 0.51328 500.0
 600  608 6 0.73326 500.0
 600 1332 6 0.81563 500.0
 600 1334 6 0.7733 500.0
 600 1339 6 0.74358 500.0
 602  608 6 0.6403 500.0
 602  610 6 0.73188 500.0
 602 1327 6 0.86231 500.0
 602 1332 6 0.67101 500.0
 602 1334 6 0.53985 500.0
 602 1336 6 0.80754 500.0
 602 1338 6 0.86752 500.0
 602 1339 6 0.66559 500.0
 602 1341 6 0.76901 500.0
 604  610 6 0.52668 500.0
 604  612 6 0.6195 500.0
 604  614 6 0.85264 500.0
 604 1327 6 0.87896 500.0
 604 1332 6 0.85956 500.0
 604 1334 6 0.75848 500.0
 606  612 6 0.51432 500.0
 606  614 6 0.6607 500.0
 606  616 6 0.86908 500.0
 606 1327 6 0.86098 500.0
 606 1332 6 0.86412 500.0
 606 1334 6 0.88089 500.0
 608  614 6 0.50371 500.0
 608  616 6 0.64536 500.0
 608  618 6 0.84048 500.0
 608 1320 6 0.84355 500.0
 608 1322 6 0.88882 500.0
 608 1325 6 0.73135 500.0
 608 1327 6 0.58308 500.0
 608 1329 6 0.8483 500.0
 608 1332 6 0.72228 500.0
 608 1334 6 0.79234 500.0
 608 1415 6 0.89841 500.0
 610  616 6 0.4817 500.0
 610  618 6 0.6114 500.0
 610  620 6 0.82226 500.0
 610 1320 6 0.83256 500.0
 610 1322 6 0.80983 500.0
 610 1325 6 0.81595 500.0
 610 1327 6 0.59091 500.0
 610 1329 6 0.84423 500.0
 610 1332 6 0.87357 500.0
 610 1334 6 0.85286 500.0
 612  618 6 0.47322 500.0
 612  620 6 0.59106 500.0
 612  621 6 0.80644 500.0
 612 1327 6 0.89281 500.0
 614  620 6 0.48977 500.0
 614  621 6 0.61592 500.0
 614  623 6 0.8174 500.0
 614 1320 6 0.7995 500.0
 614 1327 6 0.88428 500.0
 616  621 6 0.49704 500.0
 616  623 6 0.60828 500.0
 616  624 6 0.82652 500.0
 616 1314 6 0.84243 500.0
 616 1320 6 0.64607 500.0
 616 1322 6 0.72761 500.0
 616 1327 6 0.80893 500.0
 618  623 6 0.47718 500.0
 618  624 6 0.60713 500.0
 618  626 6 0.81048 500.0
 620  624 6 0.49912 500.0
 620  626 6 0.61352 500.0
 620  631 6 0.8314 500.0
 621  626 6 0.47581 500.0
 621  631 6 0.60707 500.0
 621  633 6 0.82061 500.0
 621 1314 6 0.89601 500.0
 623  631 6 0.49539 500.0
 623  633 6 0.61531 500.0
 623  635 6 0.81244 500.0
 624  633 6 0.49463 500.0
 624  635 6 0.58337 500.0
 624  639 6 0.74262 500.0
 624  641 6 0.87516 500.0
 626  635 6 0.49452 500.0
 626  639 6 0.50686 500.0
 626  641 6 0.64303 500.0
 626  643 6 0.79022 500.0
 631  639 6 0.50323 500.0
 631  641 6 0.47438 500.0
 631  643 6 0.55186 500.0
 633  641 6 0.53719 500.0
 633  643 6 0.46735 500.0
 635  643 6 0.54381 500.0
 645  651 6 0.53943 500.0
 645  653 6 0.6769 500.0
 645  655 6 0.86901 500.0
 645 1454 6 0.89543 500.0
 647  653 6 0.49845 500.0
 647  655 6 0.61001 500.0
 647  657 6 0.82682 500.0
 647  806 6 0.84349 500.0
 647  808 6 0.74943 500.0
 647  814 6 0.84551 500.0
 647 1454 6 0.86729 500.0
 649  655 6 0.50368 500.0
 649  657 6 0.62595 500.0
 649  659 6 0.86229 500.0
 649  802 6 0.89548 500.0
 649  804 6 0.73463 500.0
 649  806 6 0.81079 500.0
 649  808 6 0.70488 500.0
 649  810 6 0.88696 500.0
 649  812 6 0.78669 500.0
 649  814 6 0.64617 500.0
 651  657 6 0.51271 500.0
 651  659 6 0.68234 500.0
 651  664 6 0.87963 500.0
 651  794 6 0.88112 500.0
 651  802 6 0.75213 500.0
 651  804 6 0.50542 500.0
 651  814 6 0.86796 500.0
 653  659 6 0.52082 500.0
 653  664 6 0.66356 500.0
 653  666 6 0.85681 500.0
 653  804 6 0.72669 500.0
 653 1454 6 0.74439 500.0
 653 1460 6 0.71178 500.0
 653 1462 6 0.76887 500.0
 655  664 6 0.47908 500.0
 655  666 6 0.61084 500.0
 655  668 6 0.82369 500.0
 655  804 6 0.81855 500.0
 655  814 6 0.67661 500.0
 655  816 6 0.8656 500.0
 655  820 6 0.83592 500.0
 655  825 6 0.83611 500.0
 655 1460 6 0.82899 500.0
 657  666 6 0.48457 500.0
 657  668 6 0.61565 500.0
 657  670 6 0.82256 500.0
 657  792 6 0.65122 500.0
 657  794 6 0.68135 500.0
 657  802 6 0.77448 500.0
 657  804 6 0.6139 500.0
 657  814 6 0.7488 500.0
 657  820 6 0.76313 500.0
 657  825 6 0.83083 500.0
 659  668 6 0.50116 500.0
 659  670 6 0.61984 500.0
 659  672 6 0.85454 500.0
 659  784 6 0.87572 500.0
 659  792 6 0.74669 500.0
 659  794 6 0.68699 500.0
 659  804 6 0.75756 500.0
 659 1460 6 0.82936 500.0
 659 1462 6 0.74783 500.0
 659 1469 6 0.87405 500.0
 659 1471 6 0.64965 500.0
 659 1473 6 0.87963 500.0
 664  670 6 0.48618 500.0
 664  672 6 0.64913 500.0
 664  674 6 0.85077 500.0
 664  825 6 0.80582 500.0
 664 1460 6 0.81767 500.0
 664 1462 6 0.81062 500.0
 664 1469 6 0.76331 500.0
 664 1471 6 0.56701 500.0
 664 1473 6 0.84011 500.0
 664 1477 6 0.84327 500.0
 666  672 6 0.51701 500.0
 666  674 6 0.64353 500.0
 666  676 6 0.84863 500.0
 666  784 6 0.77258 500.0
 666  792 6 0.79611 500.0
 666  814 6 0.89333 500.0
 666  820 6 0.66942 500.0
 666  825 6 0.59216 500.0
 666  827 6 0.85288 500.0
 666  829 6 0.83611 500.0
 666  831 6 0.63543 500.0
 666  833 6 0.84568 500.0
 666 1471 6 0.83133 500.0
 668  674 6 0.49398 500.0
 668  676 6 0.61534 500.0
 668  678 6 0.8155 500.0
 668  777 6 0.88889 500.0
 668  779 6 0.84641 500.0
 668  782 6 0.76953 500.0
 668  784 6 0.53264 500.0
 668  785 6 0.77105 500.0
 668  787 6 0.87321 500.0
 668  792 6 0.69301 500.0
 668  794 6 0.76359 500.0
 668  820 6 0.89372 500.0
 668  825 6 0.85827 500.0
 668  831 6 0.74609 500.0
 668 1471 6 0.80733 500.0
 668 1479 6 0.86971 500.0
 670  676 6 0.50054 500.0
 670  678 6 0.60045 500.0
 670  679 6 0.81971 500.0
 670  784 6 0.77044 500.0
 670  831 6 0.85693 500.0
 670 1469 6 0.89741 500.0
 670 1471 6 0.61665 500.0
 670 1473 6 0.73125 500.0
 670 1475 6 0.82565 500.0
 670 1477 6 0.59839 500.0
 670 1479 6 0.58199 500.0
 670 1582 6 0.84349 500.0
 672  678 6 0.4958 500.0
 672  679 6 0.60826 500.0
 672  681 6 0.80658 500.0
 672  784 6 0.86502 500.0
 672  825 6 0.86681 500.0
 672  831 6 0.63675 500.0
 672  833 6 0.70571 500.0
 672  837 6 0.87609 500.0
 672  839 6 0.70894 500.0
 672 1471 6 0.85728 500.0
 672 1477 6 0.70623 500.0
 672 1479 6 0.72745 500.0
 672 1484 6 0.89659 500.0
 674  679 6 0.50987 500.0
 674  681 6 0.60659 500.0
 674  683 6 0.82499 500.0
 674  771 6 0.88525 500.0
 674  777 6 0.60966 500.0
 674  779 6 0.68076 500.0
 674  782 6 0.79545 500.0
 674  784 6 0.68009 500.0
 674  829 6 0.89944 500.0
 674  831 6 0.60524 500.0
 674  833 6 0.72353 500.0
 674  835 6 0.88621 500.0
 674  837 6 0.71045 500.0
 674  839 6 0.56817 500.0
 674  840 6 0.8651 500.0
 674 1479 6 0.85742 500.0
 676  681 6 0.48101 500.0
 676  683 6 0.60073 500.0
 676  685 6 0.82442 500.0
 676  771 6 0.85435 500.0
 676  777 6 0.69549 500.0
 676  779 6 0.64107 500.0
 676  784 6 0.73378 500.0
 676  839 6 0.78349 500.0
 676 1477 6 0.82303 500.0
 676 1479 6 0.65351 500.0
 676 1484 6 0.78705 500.0
 676 1486 6 0.82797 500.0
 676 1574 6 0.84537 500.0
 676 1576 6 0.80701 500.0
 676 1580 6 0.81036 500.0
 676 1582 6 0.65543 500.0
 678  683 6 0.49064 500.0
 678  685 6 0.62735 500.0
 678  687 6 0.82711 500.0
 678  839 6 0.77522 500.0
 678 1477 6 0.69126 500.0
 678 1479 6 0.56612 500.0
 678 1481 6 0.77523 500.0
 678 1483 6 0.76496 500.0
 678 1484 6 0.5202 500.0
 678 1486 6 0.63539 500.0
 678 1492 6 0.87353 500.0
 678 1576 6 0.80869 500.0
 678 1582 6 0.75663 500.0
 679  685 6 0.49601 500.0
 679  687 6 0.60525 500.0
 679  688 6 0.81497 500.0
 679  771 6 0.81059 500.0
 679  777 6 0.83453 500.0
 679  833 6 0.8915 500.0
 679  837 6 0.82287 500.0
 679  839 6 0.53107 500.0
 679  840 6 0.68916 500.0
 679  842 6 0.84685 500.0
 679  844 6 0.6622 500.0
 679  846 6 0.67724 500.0
 679 1479 6 0.88076 500.0
 679 1484 6 0.71842 500.0
 679 1486 6 0.83266 500.0
 681  687 6 0.49206 500.0
 681  688 6 0.59955 500.0
 681  690 6 0.80658 500.0
 681  769 6 0.80128 500.0
 681  771 6 0.55357 500.0
 681  773 6 0.80576 500.0
 681  775 6 0.88976 500.0
 681  777 6 0.69174 500.0
 681  779 6 0.74345 500.0
 681  837 6 0.8985 500.0
 681  839 6 0.66416 500.0
 681  840 6 0.84104 500.0
 681  842 6 0.89158 500.0
 681  844 6 0.62731 500.0
 681  846 6 0.70569 500.0
 681 1484 6 0.85835 500.0
 681 1486 6 0.85763 500.0
 681 1492 6 0.89199 500.0
 681 1574 6 0.7316 500.0
 681 1576 6 0.79519 500.0
 683  688 6 0.50464 500.0
 683  690 6 0.59476 500.0
 683  692 6 0.80253 500.0
 683  771 6 0.7836 500.0
 683  844 6 0.86706 500.0
 683  846 6 0.85481 500.0
 683 1484 6 0.67673 500.0
 683 1486 6 0.60015 500.0
 683 1488 6 0.85109 500.0
 683 1490 6 0.80684 500.0
 683 1492 6 0.59927 500.0
 683 1493 6 0.78646 500.0
 683 1568 6 0.8583 500.0
 683 1570 6 0.86043 500.0
 683 1572 6 0.84889 500.0
 683 1574 6 0.58891 500.0
 683 1576 6 0.57345 500.0
 683 1578 6 0.88408 500.0
 683 1582 6 0.82919 500.0
 685  690 6 0.50286 500.0
 685  692 6 0.5959 500.0
 685  694 6 0.79345 500.0
 685  844 6 0.80727 500.0
 685  846 6 0.68882 500.0
 685  851 6 0.84866 500.0
 685 1484 6 0.69912 500.0
 685 1486 6 0.6938 500.0
 685 1488 6 0.86125 500.0
 685 1490 6 0.70771 500.0
 685 1492 6 0.5 500.0
 685 1493 6 0.76349 500.0
 685 1497 6 0.89577 500.0
 685 1499 6 0.8856 500.0
 685 1574 6 0.85487 500.0
 685 1576 6 0.82551 500.0
 687  692 6 0.51335 500.0
 687  694 6 0.59117 500.0
 687  695 6 0.8035 500.0
 687  763 6 0.82066 500.0
 687  765 6 0.88077 500.0
 687  769 6 0.88791 500.0
 687  771 6 0.75491 500.0
 687  839 6 0.89111 500.0
 687  840 6 0.89706 500.0
 687  844 6 0.60991 500.0
 687  846 6 0.5023 500.0
 687  848 6 0.74404 500.0
 687  849 6 0.75752 500.0
 687  851 6 0.54689 500.0
 687  853 6 0.66785 500.0
 687 1492 6 0.74909 500.0
 688  694 6 0.49726 500.0
 688  695 6 0.59287 500.0
 688  697 6 0.79522 500.0
 688  763 6 0.69621 500.0
 688  765 6 0.724 500.0
 688  771 6 0.73668 500.0
 688  844 6 0.82111 500.0
 688  846 6 0.77711 500.0
 688  849 6 0.89865 500.0
 688  851 6 0.63248 500.0
 688  853 6 0.79052 500.0
 688 1492 6 0.7627 500.0
 688 1493 6 0.87996 500.0
 688 1499 6 0.85425 500.0
 688 1566 6 0.83101 500.0
 688 1568 6 0.64446 500.0
 688 1570 6 0.84374 500.0
 688 1572 6 0.86674 500.0
 688 1574 6 0.72664 500.0
 688 1576 6 0.8616 500.0
 690  695 6 0.50203 500.0
 690  697 6 0.58832 500.0
 690  698 6 0.82246 500.0
 690  851 6 0.8348 500.0
 690  853 6 0.88754 500.0
 690 1490 6 0.86033 500.0
 690 1492 6 0.55489 500.0
 690 1493 6 0.62226 500.0
 690 1495 6 0.82625 500.0
 690 1497 6 0.71565 500.0
 690 1499 6 0.53833 500.0
 690 1500 6 0.8127 500.0
 690 1566 6 0.78306 500.0
 690 1568 6 0.51149 500.0
 690 1570 6 0.73159 500.0
 690 1572 6 0.86914 500.0
 690 1574 6 0.79825 500.0
 690 1576 6 0.84568 500.0
 692  697 6 0.47778 500.0
 692  698 6 0.61546 500.0
 692  700 6 0.81746 500.0
 692  846 6 0.88692 500.0
 692  851 6 0.71902 500.0
 692  853 6 0.6641 500.0
 692  858 6 0.75191 500.0
 692 1492 6 0.68524 500.0
 692 1493 6 0.80356 500.0
 692 1497 6 0.69522 500.0
 692 1499 6 0.55313 500.0
 692 1500 6 0.86011 500.0
 692 1503 6 0.86076 500.0
 692 1568 6 0.77267 500.0
 694  698 6 0.51308 500.0
 694  700 6 0.61685 500.0
 694  702 6 0.81047 500.0
 694  758 6 0.86614 500.0
 694  763 6 0.71206 500.0
 694  846 6 0.89038 500.0
 694  849 6 0.8605 500.0
 694  851 6 0.5478 500.0
 694  853 6 0.52963 500.0
 694  855 6 0.76085 500.0
 694  856 6 0.6813 500.0
 694  858 6 0.48816 500.0
 694  859 6 0.73881 500.0
 694 1499 6 0.78162 500.0
 694 1568 6 0.82566 500.0
 695  700 6 0.48304 500.0
 695  702 6 0.56878 500.0
 695  703 6 0.78919 500.0
 695  758 6 0.77783 500.0
 695  763 6 0.79505 500.0
 695  851 6 0.81949 500.0
 695  853 6 0.83819 500.0
 695  856 6 0.88242 500.0
 695  858 6 0.66028 500.0
 695 1499 6 0.70054 500.0
 695 1500 6 0.89742 500.0
 695 1503 6 0.89107 500.0
 695 1505 6 0.86011 500.0
 695 1561 6 0.79926 500.0
 695 1563 6 0.87157 500.0
 695 1566 6 0.7514 500.0
 695 1568 6 0.62659 500.0
 697  702 6 0.48503 500.0
 697  703 6 0.59523 500.0
 697  704 6 0.82406 500.0
 697  858 6 0.766 500.0
 697 1497 6 0.77713 500.0
 697 1499 6 0.51406 500.0
 697 1500 6 0.683 500.0
 697 1502 6 0.77865 500.0
 697 1503 6 0.58414 500.0
 697 1505 6 0.58809 500.0
 697 1561 6 0.83498 500.0
 697 1563 6 0.87731 500.0
 697 1568 6 0.73399 500.0
 698  703 6 0.50179 500.0
 698  704 6 0.6386 500.0
 698  707 6 0.83636 500.0
 698  853 6 0.85422 500.0
 698  856 6 0.88324 500.0
 698  858 6 0.57696 500.0
 698  859 6 0.6579 500.0
 698  861 6 0.89153 500.0
 698  863 6 0.7882 500.0
 698  864 6 0.66673 500.0
 698 1499 6 0.77503 500.0
 698 1503 6 0.68898 500.0
 698 1505 6 0.72571 500.0
 700  704 6 0.50732 500.0
 700  707 6 0.63632 500.0
 700  711 6 0.85403 500.0
 700  746 6 0.78745 500.0
 700  756 6 0.86612 500.0
 700  758 6 0.86121 500.0
 700  856 6 0.84535 500.0
 700  858 6 0.57339 500.0
 700  859 6 0.69358 500.0
 700  861 6 0.82513 500.0
 700  863 6 0.61807 500.0
 700  864 6 0.52895 500.0
 700  865 6 0.84364 500.0
 700  872 6 0.83335 500.0
 700 1505 6 0.85054 500.0
 702  707 6 0.473 500.0
 702  711 6 0.60796 500.0
 702  713 6 0.82568 500.0
 702  746 6 0.82605 500.0
 702  858 6 0.88808 500.0
 702  864 6 0.77456 500.0
 702 1503 6 0.80142 500.0
 702 1505 6 0.63683 500.0
 702 1509 6 0.83272 500.0
 702 1551 6 0.8637 500.0
 702 1561 6 0.71157 500.0
 703  711 6 0.47724 500.0
 703  713 6 0.61664 500.0
 703  715 6 0.81453 500.0
 703  864 6 0.77157 500.0
 703 1503 6 0.67829 500.0
 703 1505 6 0.5447 500.0
 703 1507 6 0.7899 500.0
 703 1508 6 0.77588 500.0
 703 1509 6 0.58526 500.0
 703 1512 6 0.80175 500.0
 704  713 6 0.50308 500.0
 704  715 6 0.60921 500.0
 704  716 6 0.82276 500.0
 704  863 6 0.82793 500.0
 704  864 6 0.5772 500.0
 704  865 6 0.78044 500.0
 704  868 6 0.86373 500.0
 704  872 6 0.64612 500.0
 704  874 6 0.6967 500.0
 704 1505 6 0.85584 500.0
 704 1509 6 0.7826 500.0
 707  715 6 0.48958 500.0
 707  716 6 0.61063 500.0
 707  718 6 0.82982 500.0
 707  731 6 0.86884 500.0
 707  737 6 0.70408 500.0
 707  739 6 0.81236 500.0
 707  746 6 0.83207 500.0
 707  864 6 0.78674 500.0
 707  872 6 0.70311 500.0
 707  874 6 0.80446 500.0
 707 1509 6 0.83706 500.0
 707 1549 6 0.89868 500.0
 711  716 6 0.50416 500.0
 711  718 6 0.62968 500.0
 711  720 6 0.84331 500.0
 711  723 6 0.89769 500.0
 711 1505 6 0.78621 500.0
 711 1507 6 0.89442 500.0
 711 1508 6 0.88691 500.0
 711 1509 6 0.58721 500.0
 711 1512 6 0.64503 500.0
 711 1518 6 0.85357 500.0
 711 1520 6 0.74303 500.0
 711 1542 6 0.75175 500.0
 711 1549 6 0.77134 500.0
 711 1551 6 0.82659 500.0
 713  718 6 0.4885 500.0
 713  720 6 0.60641 500.0
 713  723 6 0.75246 500.0
 713  874 6 0.84704 500.0
 713 1509 6 0.65915 500.0
 713 1512 6 0.76672 500.0
 713 1518 6 0.78079 500.0
 713 1520 6 0.67878 500.0
 715  720 6 0.48383 500.0
 715  723 6 0.50823 500.0
 715  725 6 0.75424 500.0
 715  729 6 0.77399 500.0
 715  731 6 0.80282 500.0
 715  737 6 0.81126 500.0
 715  872 6 0.77932 500.0
 715  874 6 0.72088 500.0
 715  877 6 0.85985 500.0
 715  879 6 0.64606 500.0
 715  881 6 0.88887 500.0
 715 1520 6 0.8932 500.0
 716  723 6 0.41267 500.0
 716  725 6 0.52033 500.0
 716  727 6 0.76834 500.0
 716  729 6 0.67708 500.0
 716  731 6 0.65591 500.0
 716  737 6 0.83986 500.0
 716  879 6 0.86374 500.0
 716 1520 6 0.8071 500.0
 716 1542 6 0.81578 500.0
 718  725 6 0.61355 500.0
 718 1512 6 0.88923 500.0
 718 1518 6 0.83919 500.0
 718 1520 6 0.57743 500.0
 718 1521 6 0.81776 500.0
 718 1525 6 0.76285 500.0
 718 1528 6 0.69019 500.0
 718 1534 6 0.77845 500.0
 718 1542 6 0.84457 500.0
 720  727 6 0.86339 500.0
 720  729 6 0.87967 500.0
 720  879 6 0.82416 500.0
 720 1520 6 0.81267 500.0
 720 1525 6 0.85432 500.0
 720 1528 6 0.85183 500.0
 723  729 6 0.53454 500.0
 723  731 6 0.70554 500.0
 723  879 6 0.71811 500.0
 723  881 6 0.88934 500.0
 725  731 6 0.59682 500.0
 725  733 6 0.87659 500.0
 727  733 6 0.74093 500.0
 727  735 6 0.83727 500.0
 729  735 6 0.52194 500.0
 729  737 6 0.60861 500.0
 729  739 6 0.81187 500.0
 729  879 6 0.76807 500.0
 731  737 6 0.48078 500.0
 731  739 6 0.57681 500.0
 731  742 6 0.80248 500.0
 733  739 6 0.48103 500.0
 733  742 6 0.60864 500.0
 733  744 6 0.82954 500.0
 735  742 6 0.48921 500.0
 735  744 6 0.62058 500.0
 735  746 6 0.81331 500.0
 735  877 6 0.85939 500.0
 735  886 6 0.89556 500.0
 737  744 6 0.49051 500.0
 737  746 6 0.59511 500.0
 737  750 6 0.82521 500.0
 737  872 6 0.74309 500.0
 737  877 6 0.78687 500.0
 737  879 6 0.82668 500.0
 739  746 6 0.48067 500.0
 739  750 6 0.62242 500.0
 739  754 6 0.83293 500.0
 742  750 6 0.50259 500.0
 742  754 6 0.63635 500.0
 742  756 6 0.84609 500.0
 744  754 6 0.49232 500.0
 744  756 6 0.62024 500.0
 744  758 6 0.81413 500.0
 744  868 6 0.89777 500.0
 744  872 6 0.7926 500.0
 746  756 6 0.4947 500.0
 746  758 6 0.58807 500.0
 746  760 6 0.82395 500.0
 746  863 6 0.83852 500.0
 746  872 6 0.85192 500.0
 750  758 6 0.4871 500.0
 750  760 6 0.62989 500.0
 750  761 6 0.86669 500.0
 754  760 6 0.53152 500.0
 754  761 6 0.70776 500.0
 754  763 6 0.89017 500.0
 756  761 6 0.52273 500.0
 756  763 6 0.65284 500.0
 756  765 6 0.84521 500.0
 756  856 6 0.78636 500.0
 756  858 6 0.82788 500.0
 756  863 6 0.71015 500.0
 758  763 6 0.48334 500.0
 758  765 6 0.60416 500.0
 758  767 6 0.83814 500.0
 758  856 6 0.85872 500.0
 758  858 6 0.86454 500.0
 760  765 6 0.4855 500.0
 760  767 6 0.62509 500.0
 761  767 6 0.51707 500.0
 761  769 6 0.74627 500.0
 761  849 6 0.82135 500.0
 761  851 6 0.75774 500.0
 761  856 6 0.74378 500.0
 763  769 6 0.64572 500.0
 763  771 6 0.73032 500.0
 763  844 6 0.87714 500.0
 763  849 6 0.68309 500.0
 763  851 6 0.53151 500.0
 763  853 6 0.79674 500.0
 763  855 6 0.86752 500.0
 763  856 6 0.67204 500.0
 763  858 6 0.76826 500.0
 765  771 6 0.53372 500.0
 765  773 6 0.62417 500.0
 765  775 6 0.85801 500.0
 765  849 6 0.87307 500.0
 765  851 6 0.75442 500.0
 767  773 6 0.51581 500.0
 767  775 6 0.66337 500.0
 767  777 6 0.87061 500.0
 767  844 6 0.86131 500.0
 767  849 6 0.86226 500.0
 767  851 6 0.86027 500.0
 769  775 6 0.50373 500.0
 769  777 6 0.63834 500.0
 769  779 6 0.83944 500.0
 769  837 6 0.8628 500.0
 769  839 6 0.87647 500.0
 769  842 6 0.76124 500.0
 769  844 6 0.57944 500.0
 769  846 6 0.83813 500.0
 769  849 6 0.72672 500.0
 769  851 6 0.77782 500.0
 771  777 6 0.48652 500.0
 771  779 6 0.60479 500.0
 771  781 6 0.80976 500.0
 771  837 6 0.89016 500.0
 771  839 6 0.82779 500.0
 771  842 6 0.86792 500.0
 771  844 6 0.6191 500.0
 771  846 6 0.8488 500.0
 771  849 6 0.88714 500.0
 771  851 6 0.84779 500.0
 771 1574 6 0.87766 500.0
 773  779 6 0.49183 500.0
 773  781 6 0.5857 500.0
 773  782 6 0.79819 500.0
 775  781 6 0.50044 500.0
 775  782 6 0.61053 500.0
 775  784 6 0.82386 500.0
 775  837 6 0.84965 500.0
 775  844 6 0.89354 500.0
 777  782 6 0.49368 500.0
 777  784 6 0.61731 500.0
 777  785 6 0.8404 500.0
 777  831 6 0.86371 500.0
 777  837 6 0.70483 500.0
 777  839 6 0.73198 500.0
 777  844 6 0.81905 500.0
 779  784 6 0.47884 500.0
 779  785 6 0.6252 500.0
 779  787 6 0.8216 500.0
 779 1574 6 0.89567 500.0
 779 1580 6 0.88718 500.0
 781  785 6 0.50003 500.0
 781  787 6 0.62116 500.0
 781  792 6 0.83747 500.0
 782  787 6 0.4719 500.0
 782  792 6 0.60636 500.0
 782  794 6 0.8224 500.0
 784  792 6 0.49164 500.0
 784  794 6 0.62353 500.0
 784  796 6 0.82048 500.0
 785  794 6 0.50478 500.0
 785  796 6 0.59289 500.0
 785  800 6 0.76691 500.0
 787  796 6 0.49433 500.0
 787  800 6 0.53446 500.0
 787  802 6 0.68612 500.0
 787  804 6 0.83029 500.0
 792  800 6 0.53198 500.0
 792  802 6 0.51715 500.0
 792  804 6 0.5928 500.0
 794  802 6 0.54461 500.0
 794  804 6 0.49177 500.0
 796  804 6 0.5732 500.0
 806  812 6 0.67181 500.0
 806  814 6 0.82401 500.0
 806  967 6 0.89477 500.0
 808  814 6 0.55154 500.0
 808  816 6 0.68741 500.0
 808  818 6 0.89221 500.0
 808  967 6 0.80583 500.0
 810  816 6 0.49557 500.0
 810  818 6 0.64601 500.0
 810  820 6 0.85471 500.0
 810  965 6 0.88438 500.0
 810  967 6 0.70828 500.0
 810  969 6 0.79404 500.0
 810  973 6 0.8033 500.0
 810  975 6 0.66607 500.0
 812  818 6 0.52042 500.0
 812  820 6 0.66964 500.0
 812  825 6 0.87138 500.0
 812  955 6 0.8933 500.0
 812  963 6 0.82466 500.0
 812  965 6 0.62519 500.0
 812  975 6 0.8513 500.0
 814  820 6 0.48778 500.0
 814  825 6 0.61941 500.0
 814  827 6 0.82197 500.0
 814  965 6 0.85503 500.0
 814  975 6 0.86633 500.0
 816  825 6 0.47762 500.0
 816  827 6 0.59744 500.0
 816  829 6 0.81394 500.0
 816  973 6 0.87223 500.0
 816  975 6 0.59929 500.0
 816  977 6 0.81406 500.0
 816  981 6 0.78189 500.0
 816  986 6 0.79635 500.0
 818  827 6 0.48546 500.0
 818  829 6 0.61164 500.0
 818  831 6 0.81135 500.0
 818  945 6 0.89314 500.0
 818  953 6 0.64986 500.0
 818  955 6 0.70342 500.0
 818  963 6 0.82128 500.0
 818  965 6 0.71994 500.0
 818  975 6 0.6985 500.0
 818  981 6 0.72482 500.0
 818  986 6 0.81211 500.0
 820  829 6 0.49476 500.0
 820  831 6 0.60548 500.0
 820  833 6 0.83402 500.0
 820  945 6 0.84821 500.0
 820  953 6 0.7264 500.0
 820  955 6 0.67913 500.0
 820  965 6 0.83302 500.0
 825  831 6 0.48114 500.0
 825  833 6 0.62416 500.0
 825  835 6 0.82665 500.0
 825  981 6 0.86998 500.0
 825  986 6 0.78724 500.0
 825  992 6 0.89745 500.0
 827  833 6 0.5101 500.0
 827  835 6 0.62053 500.0
 827  837 6 0.82505 500.0
 827  945 6 0.76636 500.0
 827  953 6 0.81337 500.0
 827  975 6 0.86068 500.0
 827  981 6 0.63911 500.0
 827  986 6 0.5776 500.0
 827  988 6 0.83401 500.0
 827  990 6 0.79966 500.0
 827  992 6 0.61249 500.0
 827  994 6 0.8572 500.0
 829  835 6 0.49119 500.0
 829  837 6 0.59503 500.0
 829  839 6 0.80023 500.0
 829  938 6 0.85545 500.0
 829  940 6 0.82941 500.0
 829  943 6 0.74017 500.0
 829  945 6 0.51477 500.0
 829  946 6 0.76646 500.0
 829  948 6 0.86626 500.0
 829  953 6 0.69414 500.0
 829  955 6 0.76302 500.0
 829  981 6 0.85402 500.0
 829  986 6 0.84451 500.0
 829  992 6 0.72544 500.0
 831  837 6 0.49771 500.0
 831  839 6 0.58921 500.0
 831  840 6 0.80641 500.0
 831  945 6 0.75132 500.0
 831  992 6 0.83965 500.0
 833  839 6 0.49751 500.0
 833  840 6 0.60525 500.0
 833  842 6 0.80854 500.0
 833  945 6 0.87848 500.0
 833  986 6 0.8714 500.0
 833  992 6 0.63841 500.0
 833  994 6 0.76047 500.0
 833  998 6 0.86211 500.0
 833 1000 6 0.70813 500.0
 835  840 6 0.51313 500.0
 835  842 6 0.61399 500.0
 835  844 6 0.8382 500.0
 835  932 6 0.87984 500.0
 835  938 6 0.61025 500.0
 835  940 6 0.70869 500.0
 835  943 6 0.80677 500.0
 835  945 6 0.70527 500.0
 835  990 6 0.84502 500.0
 835  992 6 0.56227 500.0
 835  994 6 0.72123 500.0
 835  996 6 0.84761 500.0
 835  998 6 0.64685 500.0
 835 1000 6 0.5449 500.0
 835 1001 6 0.85818 500.0
 835 1005 6 0.89247 500.0
 837  842 6 0.48025 500.0
 837  844 6 0.61632 500.0
 837  846 6 0.83414 500.0
 837  932 6 0.81128 500.0
 837  938 6 0.63709 500.0
 837  940 6 0.60531 500.0
 837  942 6 0.88479 500.0
 837  943 6 0.86194 500.0
 837  945 6 0.70565 500.0
 837  992 6 0.88541 500.0
 837  998 6 0.89015 500.0
 837 1000 6 0.75713 500.0
 839  844 6 0.48304 500.0
 839  846 6 0.63034 500.0
 839  848 6 0.83708 500.0
 839  938 6 0.89531 500.0
 839  940 6 0.89427 500.0
 839 1000 6 0.77235 500.0
 840  846 6 0.48868 500.0
 840  848 6 0.62177 500.0
 840  849 6 0.82362 500.0
 840  932 6 0.80792 500.0
 840  938 6 0.8442 500.0
 840  998 6 0.79673 500.0
 840 1000 6 0.53504 500.0
 840 1001 6 0.72892 500.0
 840 1003 6 0.85608 500.0
 840 1005 6 0.66081 500.0
 840 1007 6 0.68948 500.0
 842  848 6 0.49302 500.0
 842  849 6 0.60349 500.0
 842  851 6 0.81164 500.0
 842  930 6 0.78578 500.0
 842  932 6 0.53625 500.0
 842  934 6 0.78448 500.0
 842  936 6 0.87504 500.0
 842  938 6 0.68659 500.0
 842  940 6 0.75493 500.0
 842  998 6 0.83312 500.0
 842 1000 6 0.65114 500.0
 842 1001 6 0.84551 500.0
 842 1003 6 0.85834 500.0
 842 1005 6 0.59557 500.0
 842 1007 6 0.70063 500.0
 844  849 6 0.49873 500.0
 844  851 6 0.59298 500.0
 844  853 6 0.80077 500.0
 844  932 6 0.76347 500.0
 844 1005 6 0.84159 500.0
 844 1007 6 0.85952 500.0
 846  851 6 0.50846 500.0
 846  853 6 0.60033 500.0
 846  855 6 0.79517 500.0
 846 1005 6 0.78106 500.0
 846 1007 6 0.69275 500.0
 846 1012 6 0.84754 500.0
 848  853 6 0.50904 500.0
 848  855 6 0.58341 500.0
 848  856 6 0.80045 500.0
 848  924 6 0.78199 500.0
 848  926 6 0.82852 500.0
 848  930 6 0.87859 500.0
 848  932 6 0.74234 500.0
 848 1003 6 0.89577 500.0
 848 1005 6 0.59536 500.0
 848 1007 6 0.52335 500.0
 848 1009 6 0.76029 500.0
 848 1010 6 0.76113 500.0
 848 1012 6 0.54483 500.0
 848 1014 6 0.67671 500.0
 849  855 6 0.50344 500.0
 849  856 6 0.604 500.0
 849  858 6 0.8041 500.0
 849  924 6 0.67472 500.0
 849  926 6 0.67878 500.0
 849  930 6 0.89489 500.0
 849  932 6 0.72867 500.0
 849 1005 6 0.81258 500.0
 849 1007 6 0.80516 500.0
 849 1012 6 0.65377 500.0
 849 1014 6 0.82096 500.0
 851  856 6 0.5024 500.0
 851  858 6 0.59359 500.0
 851  859 6 0.82694 500.0
 851 1012 6 0.84811 500.0
 853  858 6 0.46915 500.0
 853  859 6 0.60823 500.0
 853  861 6 0.80616 500.0
 853 1012 6 0.72549 500.0
 853 1014 6 0.68562 500.0
 853 1019 6 0.76457 500.0
 855  859 6 0.5142 500.0
 855  861 6 0.60985 500.0
 855  863 6 0.81006 500.0
 855  919 6 0.83645 500.0
 855  924 6 0.68956 500.0
 855  926 6 0.88788 500.0
 855 1010 6 0.87326 500.0
 855 1012 6 0.56103 500.0
 855 1014 6 0.55855 500.0
 855 1016 6 0.78454 500.0
 855 1017 6 0.69445 500.0
 855 1019 6 0.50697 500.0
 855 1020 6 0.76504 500.0
 856  861 6 0.47913 500.0
 856  863 6 0.57096 500.0
 856  864 6 0.79366 500.0
 856  919 6 0.76784 500.0
 856  924 6 0.79981 500.0
 856 1012 6 0.84375 500.0
 856 1014 6 0.86786 500.0
 856 1019 6 0.68636 500.0
 858  863 6 0.48898 500.0
 858  864 6 0.60579 500.0
 858  865 6 0.83254 500.0
 858 1019 6 0.78457 500.0
 859  864 6 0.50314 500.0
 859  865 6 0.64321 500.0
 859  868 6 0.8407 500.0
 859 1014 6 0.86663 500.0
 859 1019 6 0.59433 500.0
 859 1020 6 0.68665 500.0
 859 1024 6 0.79423 500.0
 859 1025 6 0.69321 500.0
 861  865 6 0.5079 500.0
 861  868 6 0.63214 500.0
 861  872 6 0.85234 500.0
 861  907 6 0.79643 500.0
 861  917 6 0.87095 500.0
 861  919 6 0.85714 500.0
 861 1017 6 0.85985 500.0
 861 1019 6 0.58643 500.0
 861 1020 6 0.71304 500.0
 861 1022 6 0.83607 500.0
 861 1024 6 0.6195 500.0
 861 1025 6 0.55851 500.0
 861 1026 6 0.8709 500.0
 861 1033 6 0.82706 500.0
 863  868 6 0.47599 500.0
 863  872 6 0.61713 500.0
 863  874 6 0.82398 500.0
 863  907 6 0.8443 500.0
 863 1025 6 0.79586 500.0
 864  872 6 0.49414 500.0
 864  874 6 0.62187 500.0
 864  876 6 0.83103 500.0
 864 1025 6 0.78238 500.0
 865  874 6 0.49285 500.0
 865  876 6 0.62234 500.0
 865  877 6 0.8278 500.0
 865 1024 6 0.81261 500.0
 865 1025 6 0.57896 500.0
 865 1026 6 0.78959 500.0
 865 1029 6 0.8537 500.0
 865 1033 6 0.6259 500.0
 865 1035 6 0.69108 500.0
 868  876 6 0.49058 500.0
 868  877 6 0.61386 500.0
 868  879 6 0.82829 500.0
 868  892 6 0.88796 500.0
 868  898 6 0.7095 500.0
 868  900 6 0.81859 500.0
 868  907 6 0.83417 500.0
 868 1025 6 0.78401 500.0
 868 1033 6 0.65936 500.0
 868 1035 6 0.77779 500.0
 872  877 6 0.47004 500.0
 872  879 6 0.60496 500.0
 872  881 6 0.82271 500.0
 872  884 6 0.873 500.0
 874  879 6 0.49521 500.0
 874  881 6 0.63325 500.0
 874  884 6 0.78222 500.0
 874 1033 6 0.86343 500.0
 874 1035 6 0.79879 500.0
 874 1040 6 0.86925 500.0
 876  881 6 0.49465 500.0
 876  884 6 0.52974 500.0
 876  886 6 0.78571 500.0
 876  890 6 0.77452 500.0
 876  892 6 0.82022 500.0
 876  898 6 0.8062 500.0
 876 1033 6 0.74498 500.0
 876 1035 6 0.69478 500.0
 876 1038 6 0.83219 500.0
 876 1040 6 0.6137 500.0
 876 1042 6 0.86727 500.0
 877  884 6 0.41913 500.0
 877  886 6 0.54428 500.0
 877  888 6 0.78754 500.0
 877  890 6 0.6728 500.0
 877  892 6 0.67153 500.0
 877  898 6 0.84248 500.0
 877 1040 6 0.84838 500.0
 879  886 6 0.63051 500.0
 881  888 6 0.85386 500.0
 881  890 6 0.85213 500.0
 881 1040 6 0.79249 500.0
 884  890 6 0.50904 500.0
 884  892 6 0.69821 500.0
 884 1040 6 0.73093 500.0
 886  892 6 0.60652 500.0
 886  894 6 0.88547 500.0
 888  894 6 0.73874 500.0
 888  896 6 0.83963 500.0
 890  896 6 0.52413 500.0
 890  898 6 0.613 500.0
 890  900 6 0.81651 500.0
 890 1040 6 0.81581 500.0
 892  898 6 0.49745 500.0
 892  900 6 0.58752 500.0
 892  903 6 0.81273 500.0
 894  900 6 0.48801 500.0
 894  903 6 0.61254 500.0
 894  905 6 0.83458 500.0
 896  903 6 0.49607 500.0
 896  905 6 0.63147 500.0
 896  907 6 0.82443 500.0
 896 1038 6 0.88616 500.0
 898  905 6 0.49552 500.0
 898  907 6 0.60219 500.0
 898  911 6 0.83105 500.0
 898 1033 6 0.74578 500.0
 898 1038 6 0.805 500.0
 898 1040 6 0.84677 500.0
 900  907 6 0.48049 500.0
 900  911 6 0.62609 500.0
 900  915 6 0.84454 500.0
 903  911 6 0.50574 500.0
 903  915 6 0.65097 500.0
 903  917 6 0.86564 500.0
 905  915 6 0.49503 500.0
 905  917 6 0.63902 500.0
 905  919 6 0.81802 500.0
 905 1029 6 0.88954 500.0
 905 1033 6 0.7984 500.0
 907  917 6 0.50628 500.0
 907  919 6 0.58655 500.0
 907  921 6 0.82118 500.0
 907 1024 6 0.83512 500.0
 907 1033 6 0.84444 500.0
 911  919 6 0.48709 500.0
 911  921 6 0.62378 500.0
 911  922 6 0.85948 500.0
 915  921 6 0.53781 500.0
 915  922 6 0.70381 500.0
 915  924 6 0.89567 500.0
 917  922 6 0.51363 500.0
 917  924 6 0.64835 500.0
 917  926 6 0.8484 500.0
 917 1017 6 0.7688 500.0
 917 1019 6 0.81467 500.0
 917 1024 6 0.70369 500.0
 919  924 6 0.49045 500.0
 919  926 6 0.615 500.0
 919  928 6 0.83624 500.0
 919 1017 6 0.85116 500.0
 919 1019 6 0.8586 500.0
 919 1024 6 0.89578 500.0
 921  926 6 0.49388 500.0
 921  928 6 0.61606 500.0
 922  928 6 0.51427 500.0
 922  930 6 0.73604 500.0
 922 1010 6 0.81238 500.0
 922 1012 6 0.74931 500.0
 922 1017 6 0.73587 500.0
 922 1019 6 0.89764 500.0
 924  930 6 0.64378 500.0
 924  932 6 0.73013 500.0
 924  934 6 0.89601 500.0
 924 1005 6 0.85325 500.0
 924 1010 6 0.67054 500.0
 924 1012 6 0.51968 500.0
 924 1014 6 0.78638 500.0
 924 1016 6 0.85667 500.0
 924 1017 6 0.66194 500.0
 924 1019 6 0.76296 500.0
 926  932 6 0.51942 500.0
 926  934 6 0.60747 500.0
 926  936 6 0.84671 500.0
 926 1005 6 0.87455 500.0
 926 1010 6 0.86329 500.0
 926 1012 6 0.74439 500.0
 928  934 6 0.50893 500.0
 928  936 6 0.65966 500.0
 928  938 6 0.87028 500.0
 928 1005 6 0.85872 500.0
 928 1010 6 0.87064 500.0
 928 1012 6 0.86722 500.0
 930  936 6 0.51169 500.0
 930  938 6 0.64914 500.0
 930  940 6 0.84939 500.0
 930  998 6 0.81632 500.0
 930 1000 6 0.8901 500.0
 930 1003 6 0.72546 500.0
 930 1005 6 0.5837 500.0
 930 1007 6 0.85082 500.0
 930 1010 6 0.73513 500.0
 930 1012 6 0.78681 500.0
 932  938 6 0.48855 500.0
 932  940 6 0.61449 500.0
 932  942 6 0.82288 500.0
 932  998 6 0.82592 500.0
 932 1000 6 0.83073 500.0
 932 1003 6 0.82868 500.0
 932 1005 6 0.60824 500.0
 932 1007 6 0.85532 500.0
 932 1010 6 0.89281 500.0
 932 1012 6 0.85652 500.0
 934  940 6 0.49218 500.0
 934  942 6 0.60499 500.0
 934  943 6 0.82219 500.0
 936  942 6 0.49435 500.0
 936  943 6 0.61885 500.0
 936  945 6 0.82272 500.0
 936  998 6 0.81834 500.0
 938  943 6 0.49688 500.0
 938  945 6 0.61458 500.0
 938  946 6 0.83534 500.0
 938  992 6 0.85317 500.0
 938  998 6 0.66686 500.0
 938 1000 6 0.76109 500.0
 938 1005 6 0.83679 500.0
 940  945 6 0.48426 500.0
 940  946 6 0.62445 500.0
 940  948 6 0.82865 500.0
 942  946 6 0.49557 500.0
 942  948 6 0.6233 500.0
 942  953 6 0.83846 500.0
 943  948 6 0.47807 500.0
 943  953 6 0.61257 500.0
 943  955 6 0.82342 500.0
 945  953 6 0.49479 500.0
 945  955 6 0.61531 500.0
 945  957 6 0.81213 500.0
 946  955 6 0.49758 500.0
 946  957 6 0.58062 500.0
 946  961 6 0.73127 500.0
 946  963 6 0.87548 500.0
 948  957 6 0.49957 500.0
 948  961 6 0.50347 500.0
 948  963 6 0.63681 500.0
 948  965 6 0.77398 500.0
 953  961 6 0.52161 500.0
 953  963 6 0.49108 500.0
 953  965 6 0.56281 500.0
 955  963 6 0.55605 500.0
 955  965 6 0.48285 500.0
 957  965 6 0.50639 500.0
 967  973 6 0.61804 500.0
 967  975 6 0.70382 500.0
 967  977 6 0.87916 500.0
 969  975 6 0.52188 500.0
 969  977 6 0.59772 500.0
 969  979 6 0.81814 500.0
 971  977 6 0.51501 500.0
 971  979 6 0.62452 500.0
 971  981 6 0.84783 500.0
 971 1126 6 0.82518 500.0
 973  979 6 0.48953 500.0
 973  981 6 0.62471 500.0
 973  986 6 0.82713 500.0
 973 1116 6 0.8609 500.0
 973 1124 6 0.85647 500.0
 973 1126 6 0.68115 500.0
 975  981 6 0.4965 500.0
 975  986 6 0.61253 500.0
 975  988 6 0.82709 500.0
 977  986 6 0.47636 500.0
 977  988 6 0.60599 500.0
 977  990 6 0.81699 500.0
 979  988 6 0.49104 500.0
 979  990 6 0.61409 500.0
 979  992 6 0.81766 500.0
 979 1106 6 0.87828 500.0
 979 1114 6 0.63814 500.0
 979 1116 6 0.67479 500.0
 979 1124 6 0.80225 500.0
 979 1126 6 0.73276 500.0
 981  990 6 0.48847 500.0
 981  992 6 0.60771 500.0
 981  994 6 0.83236 500.0
 981 1106 6 0.86003 500.0
 981 1114 6 0.75359 500.0
 981 1116 6 0.70629 500.0
 981 1126 6 0.87761 500.0
 986  992 6 0.47835 500.0
 986  994 6 0.62466 500.0
 986  996 6 0.83617 500.0
 988  994 6 0.49263 500.0
 988  996 6 0.62587 500.0
 988  998 6 0.82895 500.0
 988 1106 6 0.74186 500.0
 988 1114 6 0.79256 500.0
 990  996 6 0.49462 500.0
 990  998 6 0.6048 500.0
 990 1000 6 0.79752 500.0
 990 1099 6 0.85715 500.0
 990 1101 6 0.82772 500.0
 990 1104 6 0.77541 500.0
 990 1106 6 0.52258 500.0
 990 1107 6 0.75675 500.0
 990 1109 6 0.87494 500.0
 990 1114 6 0.70454 500.0
 990 1116 6 0.77688 500.0
 992  998 6 0.49685 500.0
 992 1000 6 0.57852 500.0
 992 1001 6 0.79781 500.0
 992 1106 6 0.7842 500.0
 994 1000 6 0.495 500.0
 994 1001 6 0.5978 500.0
 994 1003 6 0.79924 500.0
 994 1099 6 0.88561 500.0
 994 1106 6 0.86253 500.0
 996 1001 6 0.50517 500.0
 996 1003 6 0.59825 500.0
 996 1005 6 0.8193 500.0
 996 1093 6 0.85362 500.0
 996 1097 6 0.89449 500.0
 996 1099 6 0.58254 500.0
 996 1101 6 0.67518 500.0
 996 1104 6 0.80223 500.0
 996 1106 6 0.68318 500.0
 998 1003 6 0.47646 500.0
 998 1005 6 0.59757 500.0
 998 1007 6 0.81435 500.0
 998 1093 6 0.84291 500.0
 998 1099 6 0.68116 500.0
 998 1101 6 0.64848 500.0
 998 1106 6 0.75663 500.0
1000 1005 6 0.49153 500.0
1000 1007 6 0.62429 500.0
1000 1009 6 0.83255 500.0
1001 1007 6 0.48944 500.0
1001 1009 6 0.60931 500.0
1001 1010 6 0.81407 500.0
1001 1093 6 0.80644 500.0
1001 1099 6 0.84129 500.0
1003 1009 6 0.48803 500.0
1003 1010 6 0.58806 500.0
1003 1012 6 0.79053 500.0
1003 1091 6 0.82026 500.0
1003 1093 6 0.55811 500.0
1003 1095 6 0.80058 500.0
1003 1099 6 0.70629 500.0
1003 1101 6 0.77149 500.0
1005 1010 6 0.50552 500.0
1005 1012 6 0.58474 500.0
1005 1014 6 0.79407 500.0
1005 1093 6 0.80051 500.0
1007 1012 6 0.51522 500.0
1007 1014 6 0.60488 500.0
1007 1016 6 0.80324 500.0
1009 1014 6 0.51365 500.0
1009 1016 6 0.59109 500.0
1009 1017 6 0.80563 500.0
1009 1085 6 0.81863 500.0
1009 1087 6 0.849 500.0
1009 1091 6 0.89597 500.0
1009 1093 6 0.75825 500.0
1010 1016 6 0.50054 500.0
1010 1017 6 0.59929 500.0
1010 1019 6 0.80376 500.0
1010 1085 6 0.69506 500.0
1010 1087 6 0.68181 500.0
1010 1091 6 0.89562 500.0
1010 1093 6 0.73772 500.0
1012 1017 6 0.49987 500.0
1012 1019 6 0.59611 500.0
1012 1020 6 0.82724 500.0
1014 1019 6 0.47544 500.0
1014 1020 6 0.6134 500.0
1014 1022 6 0.81493 500.0
1016 1020 6 0.51305 500.0
1016 1022 6 0.61751 500.0
1016 1024 6 0.8165 500.0
1016 1080 6 0.86382 500.0
1016 1085 6 0.72045 500.0
1016 1087 6 0.89716 500.0
1017 1022 6 0.48353 500.0
1017 1024 6 0.57894 500.0
1017 1025 6 0.80513 500.0
1017 1080 6 0.78262 500.0
1017 1085 6 0.81404 500.0
1019 1024 6 0.48343 500.0
1019 1025 6 0.61176 500.0
1019 1026 6 0.83947 500.0
1020 1025 6 0.50052 500.0
1020 1026 6 0.65174 500.0
1020 1029 6 0.84353 500.0
1022 1026 6 0.50607 500.0
1022 1029 6 0.63175 500.0
1022 1033 6 0.85065 500.0
1022 1068 6 0.78652 500.0
1022 1078 6 0.86906 500.0
1022 1080 6 0.88153 500.0
1024 1029 6 0.47531 500.0
1024 1033 6 0.61292 500.0
1024 1035 6 0.82218 500.0
1024 1068 6 0.8461 500.0
1025 1033 6 0.49648 500.0
1025 1035 6 0.6199 500.0
1025 1037 6 0.81654 500.0
1026 1035 6 0.49953 500.0
1026 1037 6 0.60378 500.0
1026 1038 6 0.81781 500.0
1029 1037 6 0.48321 500.0
1029 1038 6 0.60657 500.0
1029 1040 6 0.82438 500.0
1029 1053 6 0.8593 500.0
1029 1059 6 0.7006 500.0
1029 1061 6 0.80567 500.0
1029 1068 6 0.82873 500.0
1033 1038 6 0.48351 500.0
1033 1040 6 0.61039 500.0
1033 1042 6 0.81636 500.0
1033 1045 6 0.87299 500.0
1035 1040 6 0.48416 500.0
1035 1042 6 0.60073 500.0
1035 1045 6 0.75716 500.0
1037 1042 6 0.47372 500.0
1037 1045 6 0.5152 500.0
1037 1047 6 0.77133 500.0
1037 1051 6 0.75243 500.0
1037 1053 6 0.80736 500.0
1037 1059 6 0.79415 500.0
1038 1045 6 0.40584 500.0
1038 1047 6 0.53151 500.0
1038 1049 6 0.76304 500.0
1038 1051 6 0.64166 500.0
1038 1053 6 0.65915 500.0
1038 1059 6 0.83172 500.0
1040 1047 6 0.60749 500.0
1040 1051 6 0.88617 500.0
1042 1049 6 0.84576 500.0
1042 1051 6 0.84647 500.0
1045 1051 6 0.51141 500.0
1045 1053 6 0.7145 500.0
1047 1053 6 0.6422 500.0
1049 1055 6 0.75674 500.0
1049 1057 6 0.83651 500.0
1051 1057 6 0.5132 500.0
1051 1059 6 0.59697 500.0
1051 1061 6 0.80399 500.0
1053 1059 6 0.48725 500.0
1053 1061 6 0.57719 500.0
1053 1064 6 0.80475 500.0
1055 1061 6 0.48691 500.0
1055 1064 6 0.60945 500.0
1055 1066 6 0.82001 500.0
1057 1064 6 0.50316 500.0
1057 1066 6 0.6243 500.0
1057 1068 6 0.82434 500.0
1059 1066 6 0.48256 500.0
1059 1068 6 0.59797 500.0
1059 1072 6 0.82366 500.0
1061 1068 6 0.46747 500.0
1061 1072 6 0.61044 500.0
1061 1076 6 0.82325 500.0
1064 1072 6 0.49161 500.0
1064 1076 6 0.63 500.0
1064 1078 6 0.84014 500.0
1066 1076 6 0.49214 500.0
1066 1078 6 0.62883 500.0
1066 1080 6 0.81943 500.0
1068 1078 6 0.49134 500.0
1068 1080 6 0.58677 500.0
1068 1082 6 0.81767 500.0
1072 1080 6 0.48082 500.0
1072 1082 6 0.61537 500.0
1072 1083 6 0.84764 500.0
1076 1082 6 0.5375 500.0
1076 1083 6 0.69288 500.0
1076 1085 6 0.88148 500.0
1078 1083 6 0.51784 500.0
1078 1085 6 0.63857 500.0
1078 1087 6 0.84404 500.0
1080 1085 6 0.48594 500.0
1080 1087 6 0.59957 500.0
1080 1089 6 0.81511 500.0
1082 1087 6 0.50079 500.0
1082 1089 6 0.60749 500.0
1082 1091 6 0.8858 500.0
1083 1089 6 0.52151 500.0
1083 1091 6 0.71476 500.0
1085 1091 6 0.61806 500.0
1085 1093 6 0.72609 500.0
1085 1095 6 0.8985 500.0
1087 1093 6 0.5216 500.0
1087 1095 6 0.61749 500.0
1087 1097 6 0.85737 500.0
1089 1095 6 0.49229 500.0
1089 1097 6 0.65711 500.0
1089 1099 6 0.86874 500.0
1091 1097 6 0.53151 500.0
1091 1099 6 0.67665 500.0
1091 1101 6 0.86842 500.0
1093 1099 6 0.4925 500.0
1093 1101 6 0.62331 500.0
1093 1103 6 0.83006 500.0
1095 1101 6 0.48407 500.0
1095 1103 6 0.59332 500.0
1095 1104 6 0.79505 500.0
1097 1103 6 0.49865 500.0
1097 1104 6 0.59834 500.0
1097 1106 6 0.81109 500.0
1099 1104 6 0.48717 500.0
1099 1106 6 0.59961 500.0
1099 1107 6 0.8225 500.0
1101 1106 6 0.48547 500.0
1101 1107 6 0.62178 500.0
1101 1109 6 0.82469 500.0
1103 1107 6 0.49387 500.0
1103 1109 6 0.62356 500.0
1103 1114 6 0.8395 500.0
1104 1109 6 0.47364 500.0
1104 1114 6 0.61445 500.0
1104 1116 6 0.8324 500.0
1106 1114 6 0.48613 500.0
1106 1116 6 0.62851 500.0
1106 1118 6 0.81905 500.0
1107 1116 6 0.50246 500.0
1107 1118 6 0.58325 500.0
1107 1122 6 0.74462 500.0
1107 1124 6 0.8784 500.0
1109 1118 6 0.49074 500.0
1109 1122 6 0.502 500.0
1109 1124 6 0.64029 500.0
1109 1126 6 0.75672 500.0
1114 1122 6 0.51531 500.0
1114 1124 6 0.49078 500.0
1114 1126 6 0.56657 500.0
1116 1124 6 0.53594 500.0
1116 1126 6 0.44106 500.0
1118 1126 6 0.47261 500.0
1128 1134 6 0.56336 500.0
1128 1136 6 0.6699 500.0
1128 1138 6 0.87826 500.0
1130 1136 6 0.4876 500.0
1130 1138 6 0.6066 500.0
1130 1140 6 0.82897 500.0
1132 1138 6 0.49236 500.0
1132 1140 6 0.63187 500.0
1132 1142 6 0.84785 500.0
1132 1287 6 0.81567 500.0
1134 1140 6 0.50129 500.0
1134 1142 6 0.6436 500.0
1134 1147 6 0.84165 500.0
1134 1285 6 0.87518 500.0
1134 1287 6 0.60682 500.0
1136 1142 6 0.49559 500.0
1136 1147 6 0.6269 500.0
1136 1149 6 0.83742 500.0
1136 1287 6 0.82215 500.0
1138 1147 6 0.474 500.0
1138 1149 6 0.60824 500.0
1138 1151 6 0.82489 500.0
1138 1287 6 0.86814 500.0
1140 1149 6 0.48926 500.0
1140 1151 6 0.63154 500.0
1140 1153 6 0.83061 500.0
1140 1267 6 0.89799 500.0
1140 1275 6 0.65101 500.0
1140 1277 6 0.70596 500.0
1140 1285 6 0.82185 500.0
1140 1287 6 0.64409 500.0
1142 1151 6 0.49637 500.0
1142 1153 6 0.61959 500.0
1142 1155 6 0.84627 500.0
1142 1267 6 0.859 500.0
1142 1275 6 0.73823 500.0
1142 1277 6 0.70177 500.0
1142 1287 6 0.78298 500.0
1147 1153 6 0.47717 500.0
1147 1155 6 0.62434 500.0
1147 1157 6 0.81855 500.0
1149 1155 6 0.50991 500.0
1149 1157 6 0.61016 500.0
1149 1159 6 0.82063 500.0
1149 1267 6 0.74394 500.0
1149 1275 6 0.79413 500.0
1151 1157 6 0.48575 500.0
1151 1159 6 0.5921 500.0
1151 1161 6 0.79042 500.0
1151 1260 6 0.89404 500.0
1151 1262 6 0.83397 500.0
1151 1265 6 0.7747 500.0
1151 1267 6 0.53025 500.0
1151 1268 6 0.76705 500.0
1151 1270 6 0.88369 500.0
1151 1275 6 0.71729 500.0
1151 1277 6 0.7915 500.0
1153 1159 6 0.50252 500.0
1153 1161 6 0.58578 500.0
1153 1162 6 0.80851 500.0
1153 1267 6 0.78759 500.0
1155 1161 6 0.49053 500.0
1155 1162 6 0.60295 500.0
1155 1164 6 0.80326 500.0
1155 1267 6 0.88866 500.0
1157 1162 6 0.51363 500.0
1157 1164 6 0.60695 500.0
1157 1166 6 0.83159 500.0
1157 1254 6 0.89542 500.0
1157 1260 6 0.63417 500.0
1157 1262 6 0.70294 500.0
1157 1265 6 0.81147 500.0
1157 1267 6 0.69706 500.0
1159 1164 6 0.46927 500.0
1159 1166 6 0.59988 500.0
1159 1168 6 0.82135 500.0
1159 1254 6 0.83901 500.0
1159 1260 6 0.68736 500.0
1159 1262 6 0.64321 500.0
1159 1267 6 0.7393 500.0
1161 1166 6 0.49011 500.0
1161 1168 6 0.63506 500.0
1161 1170 6 0.83676 500.0
1162 1168 6 0.49809 500.0
1162 1170 6 0.62272 500.0
1162 1171 6 0.83164 500.0
1162 1254 6 0.82653 500.0
1162 1260 6 0.85947 500.0
1164 1170 6 0.48962 500.0
1164 1171 6 0.6065 500.0
1164 1173 6 0.81176 500.0
1164 1252 6 0.8145 500.0
1164 1254 6 0.55791 500.0
1164 1256 6 0.79897 500.0
1164 1258 6 0.89988 500.0
1164 1260 6 0.69777 500.0
1164 1262 6 0.76421 500.0
1166 1171 6 0.50336 500.0
1166 1173 6 0.59363 500.0
1166 1175 6 0.79744 500.0
1166 1254 6 0.78133 500.0
1168 1173 6 0.50243 500.0
1168 1175 6 0.59149 500.0
1168 1177 6 0.79164 500.0
1170 1175 6 0.51404 500.0
1170 1177 6 0.59343 500.0
1170 1178 6 0.80614 500.0
1170 1246 6 0.80678 500.0
1170 1248 6 0.81947 500.0
1170 1252 6 0.87622 500.0
1170 1254 6 0.7353 500.0
1171 1177 6 0.51005 500.0
1171 1178 6 0.60404 500.0
1171 1180 6 0.80657 500.0
1171 1246 6 0.70258 500.0
1171 1248 6 0.66144 500.0
1171 1252 6 0.88653 500.0
1171 1254 6 0.72501 500.0
1173 1178 6 0.50288 500.0
1173 1180 6 0.59266 500.0
1173 1181 6 0.82435 500.0
1175 1180 6 0.4784 500.0
1175 1181 6 0.61619 500.0
1175 1183 6 0.81669 500.0
1177 1181 6 0.51342 500.0
1177 1183 6 0.6156 500.0
1177 1185 6 0.81679 500.0
1177 1241 6 0.84159 500.0
1177 1246 6 0.70767 500.0
1177 1248 6 0.86951 500.0
1178 1183 6 0.47989 500.0
1178 1185 6 0.57699 500.0
1178 1186 6 0.80005 500.0
1178 1241 6 0.76338 500.0
1178 1246 6 0.80942 500.0
1180 1185 6 0.48996 500.0
1180 1186 6 0.61097 500.0
1180 1187 6 0.83984 500.0
1181 1186 6 0.49866 500.0
1181 1187 6 0.64454 500.0
1181 1190 6 0.83504 500.0
1183 1187 6 0.50836 500.0
1183 1190 6 0.62492 500.0
1183 1194 6 0.84293 500.0
1183 1229 6 0.79384 500.0
1183 1239 6 0.86102 500.0
1183 1241 6 0.85125 500.0
1185 1190 6 0.4762 500.0
1185 1194 6 0.61118 500.0
1185 1196 6 0.83167 500.0
1185 1229 6 0.84754 500.0
1186 1194 6 0.48871 500.0
1186 1196 6 0.63077 500.0
1186 1198 6 0.83124 500.0
1187 1196 6 0.49945 500.0
1187 1198 6 0.62318 500.0
1187 1199 6 0.82806 500.0
1190 1198 6 0.48674 500.0
1190 1199 6 0.61504 500.0
1190 1201 6 0.83298 500.0
1190 1214 6 0.87086 500.0
1190 1220 6 0.72067 500.0
1190 1222 6 0.81976 500.0
1190 1229 6 0.83388 500.0
1194 1199 6 0.47602 500.0
1194 1201 6 0.61123 500.0
1194 1203 6 0.82788 500.0
1194 1206 6 0.8933 500.0
1196 1201 6 0.48622 500.0
1196 1203 6 0.61335 500.0
1196 1206 6 0.77125 500.0
1198 1203 6 0.50089 500.0
1198 1206 6 0.53412 500.0
1198 1208 6 0.74859 500.0
1198 1212 6 0.75802 500.0
1198 1214 6 0.77479 500.0
1198 1220 6 0.79575 500.0
1199 1206 6 0.43623 500.0
1199 1208 6 0.51687 500.0
1199 1210 6 0.77749 500.0
1199 1212 6 0.67765 500.0
1199 1214 6 0.6524 500.0
1199 1220 6 0.85 500.0
1201 1208 6 0.61786 500.0
1203 1210 6 0.86409 500.0
1203 1212 6 0.85645 500.0
1206 1212 6 0.52005 500.0
1206 1214 6 0.70349 500.0
1208 1214 6 0.58058 500.0
1208 1216 6 0.86231 500.0
1210 1216 6 0.73696 500.0
1210 1218 6 0.84915 500.0
1212 1218 6 0.54464 500.0
1212 1220 6 0.62929 500.0
1212 1222 6 0.83762 500.0
1214 1220 6 0.48054 500.0
1214 1222 6 0.58639 500.0
1214 1225 6 0.81346 500.0
1216 1222 6 0.4879 500.0
1216 1225 6 0.62176 500.0
1216 1227 6 0.8369 500.0
1218 1225 6 0.49619 500.0
1218 1227 6 0.63127 500.0
1218 1229 6 0.82441 500.0
1220 1227 6 0.4879 500.0
1220 1229 6 0.60297 500.0
1220 1233 6 0.82941 500.0
1222 1229 6 0.47454 500.0
1222 1233 6 0.61891 500.0
1222 1237 6 0.83117 500.0
1225 1233 6 0.50025 500.0
1225 1237 6 0.63984 500.0
1225 1239 6 0.84708 500.0
1227 1237 6 0.49492 500.0
1227 1239 6 0.62367 500.0
1227 1241 6 0.81313 500.0
1229 1239 6 0.49113 500.0
1229 1241 6 0.58182 500.0
1229 1243 6 0.80648 500.0
1233 1241 6 0.48785 500.0
1233 1243 6 0.61055 500.0
1233 1244 6 0.84611 500.0
1237 1243 6 0.51888 500.0
1237 1244 6 0.68058 500.0
1237 1246 6 0.87492 500.0
1239 1244 6 0.51494 500.0
1239 1246 6 0.64051 500.0
1239 1248 6 0.83952 500.0
1241 1246 6 0.4869 500.0
1241 1248 6 0.59494 500.0
1241 1250 6 0.81645 500.0
1243 1248 6 0.49627 500.0
1243 1250 6 0.60603 500.0
1243 1252 6 0.88734 500.0
1244 1250 6 0.52571 500.0
1244 1252 6 0.72496 500.0
1246 1252 6 0.62719 500.0
1246 1254 6 0.73779 500.0
1248 1254 6 0.52986 500.0
1248 1256 6 0.62555 500.0
1248 1258 6 0.87113 500.0
1250 1256 6 0.48949 500.0
1250 1258 6 0.65724 500.0
1250 1260 6 0.85264 500.0
1252 1258 6 0.52167 500.0
1252 1260 6 0.64537 500.0
1252 1262 6 0.84482 500.0
1254 1260 6 0.48129 500.0
1254 1262 6 0.61515 500.0
1254 1264 6 0.82635 500.0
1256 1262 6 0.48346 500.0
1256 1264 6 0.6004 500.0
1256 1265 6 0.81811 500.0
1258 1264 6 0.48383 500.0
1258 1265 6 0.61185 500.0
1258 1267 6 0.81983 500.0
1260 1265 6 0.50279 500.0
1260 1267 6 0.62655 500.0
1260 1268 6 0.84894 500.0
1262 1267 6 0.48024 500.0
1262 1268 6 0.62839 500.0
1262 1270 6 0.82208 500.0
1264 1268 6 0.50279 500.0
1264 1270 6 0.62058 500.0
1264 1275 6 0.84253 500.0
1265 1270 6 0.47368 500.0
1265 1275 6 0.61871 500.0
1265 1277 6 0.83366 500.0
1267 1275 6 0.49725 500.0
1267 1277 6 0.63341 500.0
1267 1279 6 0.82087 500.0
1268 1277 6 0.49773 500.0
1268 1279 6 0.57641 500.0
1268 1283 6 0.73684 500.0
1268 1285 6 0.87287 500.0
1270 1279 6 0.49616 500.0
1270 1283 6 0.50725 500.0
1270 1285 6 0.63454 500.0
1270 1287 6 0.77442 500.0
1275 1283 6 0.52067 500.0
1275 1285 6 0.48776 500.0
1275 1287 6 0.53754 500.0
1277 1285 6 0.5397 500.0
1277 1287 6 0.46011 500.0
1279 1287 6 0.5629 500.0
1289 1295 6 0.58244 500.0
1289 1297 6 0.71797 500.0
1291 1297 6 0.5362 500.0
1291 1299 6 0.62999 500.0
1291 1301 6 0.83866 500.0
1291 1450 6 0.83624 500.0
1291 1452 6 0.85366 500.0
1291 1458 6 0.88475 500.0
1293 1299 6 0.50678 500.0
1293 1301 6 0.6227 500.0
1293 1303 6 0.84138 500.0
1293 1450 6 0.69578 500.0
1293 1452 6 0.7739 500.0
1293 1456 6 0.83904 500.0
1293 1458 6 0.68528 500.0
1295 1301 6 0.48678 500.0
1295 1303 6 0.62158 500.0
1295 1308 6 0.82914 500.0
1295 1438 6 0.84709 500.0
1295 1448 6 0.78898 500.0
1295 1458 6 0.87579 500.0
1297 1303 6 0.48513 500.0
1297 1308 6 0.61932 500.0
1297 1310 6 0.83641 500.0
1299 1308 6 0.4774 500.0
1299 1310 6 0.61578 500.0
1299 1312 6 0.82039 500.0
1299 1458 6 0.667 500.0
1299 1460 6 0.83821 500.0
1299 1464 6 0.81632 500.0
1299 1469 6 0.83094 500.0
1301 1310 6 0.48979 500.0
1301 1312 6 0.61474 500.0
1301 1314 6 0.82015 500.0
1301 1428 6 0.89741 500.0
1301 1436 6 0.63546 500.0
1301 1438 6 0.65641 500.0
1301 1448 6 0.89661 500.0
1301 1458 6 0.72189 500.0
1301 1464 6 0.73109 500.0
1301 1469 6 0.82879 500.0
1303 1312 6 0.49468 500.0
1303 1314 6 0.61515 500.0
1303 1316 6 0.843 500.0
1303 1428 6 0.86794 500.0
1303 1436 6 0.73795 500.0
1303 1438 6 0.65383 500.0
1308 1314 6 0.47904 500.0
1308 1316 6 0.63156 500.0
1308 1318 6 0.84068 500.0
1308 1464 6 0.88561 500.0
1308 1469 6 0.81569 500.0
1310 1316 6 0.4987 500.0
1310 1318 6 0.63369 500.0
1310 1320 6 0.82948 500.0
1310 1428 6 0.74721 500.0
1310 1436 6 0.77799 500.0
1310 1438 6 0.86497 500.0
1310 1464 6 0.65567 500.0
1310 1469 6 0.61101 500.0
1310 1471 6 0.8602 500.0
1310 1473 6 0.81791 500.0
1310 1475 6 0.62681 500.0
1310 1477 6 0.87678 500.0
1312 1318 6 0.49576 500.0
1312 1320 6 0.60322 500.0
1312 1322 6 0.80719 500.0
1312 1421 6 0.87228 500.0
1312 1423 6 0.85166 500.0
1312 1426 6 0.77208 500.0
1312 1428 6 0.52221 500.0
1312 1429 6 0.75487 500.0
1312 1431 6 0.86342 500.0
1312 1436 6 0.68829 500.0
1312 1438 6 0.72103 500.0
1312 1464 6 0.87541 500.0
1312 1469 6 0.88269 500.0
1312 1475 6 0.75687 500.0
1314 1320 6 0.49057 500.0
1314 1322 6 0.58821 500.0
1314 1323 6 0.80591 500.0
1314 1428 6 0.77319 500.0
1314 1475 6 0.85952 500.0
1316 1322 6 0.50075 500.0
1316 1323 6 0.60193 500.0
1316 1325 6 0.8036 500.0
1316 1421 6 0.89381 500.0
1316 1428 6 0.85134 500.0
1316 1469 6 0.8874 500.0
1316 1475 6 0.6288 500.0
1316 1477 6 0.76396 500.0
1316 1481 6 0.84895 500.0
1316 1483 6 0.6984 500.0
1318 1323 6 0.50648 500.0
1318 1325 6 0.60338 500.0
1318 1327 6 0.82612 500.0
1318 1415 6 0.8593 500.0
1318 1419 6 0.89815 500.0
1318 1421 6 0.59014 500.0
1318 1423 6 0.69615 500.0
1318 1426 6 0.79874 500.0
1318 1428 6 0.6695 500.0
1318 1473 6 0.88784 500.0
1318 1475 6 0.61552 500.0
1318 1477 6 0.7787 500.0
1318 1479 6 0.89381 500.0
1318 1481 6 0.68101 500.0
1318 1483 6 0.57558 500.0
1318 1484 6 0.88236 500.0
1320 1325 6 0.48851 500.0
1320 1327 6 0.61602 500.0
1320 1329 6 0.83204 500.0
1320 1415 6 0.83681 500.0
1320 1421 6 0.67927 500.0
1320 1423 6 0.66731 500.0
1320 1428 6 0.73334 500.0
1320 1483 6 0.79699 500.0
1322 1327 6 0.48563 500.0
1322 1329 6 0.62759 500.0
1322 1331 6 0.83344 500.0
1322 1483 6 0.78216 500.0
1323 1329 6 0.48733 500.0
1323 1331 6 0.61266 500.0
1323 1332 6 0.82111 500.0
1323 1415 6 0.80268 500.0
1323 1421 6 0.83481 500.0
1323 1481 6 0.80002 500.0
1323 1483 6 0.53525 500.0
1323 1484 6 0.71825 500.0
1323 1486 6 0.85786 500.0
1323 1488 6 0.67129 500.0
1323 1490 6 0.68534 500.0
1325 1331 6 0.48673 500.0
1325 1332 6 0.598 500.0
1325 1334 6 0.79967 500.0
1325 1413 6 0.79856 500.0
1325 1415 6 0.54913 500.0
1325 1417 6 0.80336 500.0
1325 1419 6 0.89186 500.0
1325 1421 6 0.7007 500.0
1325 1423 6 0.79079 500.0
1325 1481 6 0.87147 500.0
1325 1483 6 0.68036 500.0
1325 1484 6 0.86804 500.0
1325 1486 6 0.89881 500.0
1325 1488 6 0.63443 500.0
1325 1490 6 0.70859 500.0
1327 1332 6 0.50583 500.0
1327 1334 6 0.58847 500.0
1327 1336 6 0.79686 500.0
1327 1415 6 0.78756 500.0
1327 1488 6 0.87642 500.0
1327 1490 6 0.85955 500.0
1329 1334 6 0.50479 500.0
1329 1336 6 0.59607 500.0
1329 1338 6 0.79499 500.0
1329 1488 6 0.79742 500.0
1329 1490 6 0.67889 500.0
1329 1495 6 0.85527 500.0
1331 1336 6 0.51393 500.0
1331 1338 6 0.59109 500.0
1331 1339 6 0.80279 500.0
1331 1407 6 0.79108 500.0
1331 1409 6 0.84006 500.0
1331 1413 6 0.86377 500.0
1331 1415 6 0.74266 500.0
1331 1483 6 0.89451 500.0
1331 1486 6 0.89716 500.0
1331 1488 6 0.60717 500.0
1331 1490 6 0.50337 500.0
1331 1492 6 0.74652 500.0
1331 1493 6 0.7646 500.0
1331 1495 6 0.55416 500.0
1331 1497 6 0.67438 500.0
1332 1338 6 0.50307 500.0
1332 1339 6 0.59464 500.0
1332 1341 6 0.79762 500.0
1332 1407 6 0.68043 500.0
1332 1409 6 0.6891 500.0
1332 1413 6 0.88772 500.0
1332 1415 6 0.74106 500.0
1332 1488 6 0.83184 500.0
1332 1490 6 0.78776 500.0
1332 1495 6 0.65872 500.0
1332 1497 6 0.80766 500.0
1334 1339 6 0.50124 500.0
1334 1341 6 0.58974 500.0
1334 1342 6 0.82095 500.0
1334 1495 6 0.85509 500.0
1334 1497 6 0.89748 500.0
1336 1341 6 0.47918 500.0
1336 1342 6 0.61417 500.0
1336 1344 6 0.81359 500.0
1336 1490 6 0.88209 500.0
1336 1495 6 0.73371 500.0
1336 1497 6 0.67016 500.0
1336 1502 6 0.7694 500.0
1338 1342 6 0.50882 500.0
1338 1344 6 0.60954 500.0
1338 1346 6 0.81142 500.0
1338 1402 6 0.86974 500.0
1338 1407 6 0.706 500.0
1338 1490 6 0.89444 500.0
1338 1493 6 0.87665 500.0
1338 1495 6 0.56842 500.0
1338 1497 6 0.54043 500.0
1338 1499 6 0.77297 500.0
1338 1500 6 0.69906 500.0
1338 1502 6 0.50701 500.0
1338 1503 6 0.76042 500.0
1339 1344 6 0.4745 500.0
1339 1346 6 0.57065 500.0
1339 1347 6 0.79611 500.0
1339 1402 6 0.79085 500.0
1339 1407 6 0.80176 500.0
1339 1495 6 0.84628 500.0
1339 1497 6 0.85224 500.0
1339 1502 6 0.68744 500.0
1341 1346 6 0.48341 500.0
1341 1347 6 0.60612 500.0
1341 1348 6 0.831 500.0
1341 1502 6 0.78779 500.0
1342 1347 6 0.50332 500.0
1342 1348 6 0.64481 500.0
1342 1351 6 0.83932 500.0
1342 1497 6 0.85802 500.0
1342 1502 6 0.59438 500.0
1342 1503 6 0.68636 500.0
1342 1507 6 0.80566 500.0
1342 1508 6 0.68332 500.0
1344 1348 6 0.50694 500.0
1344 1351 6 0.63111 500.0
1344 1355 6 0.85275 500.0
1344 1390 6 0.79431 500.0
1344 1400 6 0.87462 500.0
1344 1402 6 0.88125 500.0
1344 1500 6 0.87066 500.0
1344 1502 6 0.59321 500.0
1344 1503 6 0.72313 500.0
1344 1505 6 0.84806 500.0
1344 1507 6 0.63957 500.0
1344 1508 6 0.55134 500.0
1344 1509 6 0.86482 500.0
1344 1516 6 0.82726 500.0
1346 1351 6 0.47324 500.0
1346 1355 6 0.6138 500.0
1346 1357 6 0.82864 500.0
1346 1390 6 0.85297 500.0
1346 1508 6 0.79382 500.0
1347 1355 6 0.49511 500.0
1347 1357 6 0.62711 500.0
1347 1359 6 0.82155 500.0
1347 1508 6 0.77697 500.0
1348 1357 6 0.50492 500.0
1348 1359 6 0.6128 500.0
1348 1360 6 0.82275 500.0
1348 1507 6 0.82829 500.0
1348 1508 6 0.58071 500.0
1348 1509 6 0.78212 500.0
1348 1512 6 0.84928 500.0
1348 1516 6 0.61705 500.0
1348 1518 6 0.67723 500.0
1351 1359 6 0.48009 500.0
1351 1360 6 0.60378 500.0
1351 1362 6 0.81957 500.0
1351 1375 6 0.86544 500.0
1351 1381 6 0.71671 500.0
1351 1383 6 0.82016 500.0
1351 1390 6 0.83795 500.0
1351 1508 6 0.79249 500.0
1351 1516 6 0.67408 500.0
1351 1518 6 0.78645 500.0
1355 1360 6 0.47392 500.0
1355 1362 6 0.60916 500.0
1355 1364 6 0.81651 500.0
1355 1367 6 0.88878 500.0
1357 1362 6 0.48468 500.0
1357 1364 6 0.60808 500.0
1357 1367 6 0.7806 500.0
1357 1516 6 0.86972 500.0
1357 1518 6 0.80316 500.0
1357 1523 6 0.84603 500.0
1359 1364 6 0.47595 500.0
1359 1367 6 0.5308 500.0
1359 1369 6 0.76651 500.0
1359 1373 6 0.77346 500.0
1359 1375 6 0.78278 500.0
1359 1381 6 0.79032 500.0
1359 1516 6 0.74093 500.0
1359 1518 6 0.70116 500.0
1359 1521 6 0.80122 500.0
1359 1523 6 0.59992 500.0
1359 1525 6 0.85482 500.0
1360 1367 6 0.43508 500.0
1360 1369 6 0.53179 500.0
1360 1371 6 0.77989 500.0
1360 1373 6 0.67362 500.0
1360 1375 6 0.6395 500.0
1360 1381 6 0.83174 500.0
1360 1523 6 0.83563 500.0
1362 1369 6 0.60591 500.0
1362 1373 6 0.89316 500.0
1364 1371 6 0.85094 500.0
1364 1373 6 0.83821 500.0
1364 1523 6 0.7216 500.0
1364 1525 6 0.84738 500.0
1367 1373 6 0.49843 500.0
1367 1375 6 0.67398 500.0
1367 1523 6 0.69586 500.0
1367 1525 6 0.88239 500.0
1369 1375 6 0.59655 500.0
1369 1377 6 0.87515 500.0
1371 1377 6 0.73392 500.0
1371 1379 6 0.83601 500.0
1373 1379 6 0.51756 500.0
1373 1381 6 0.61198 500.0
1373 1383 6 0.81208 500.0
1373 1523 6 0.82802 500.0
1375 1381 6 0.48639 500.0
1375 1383 6 0.58149 500.0
1375 1386 6 0.80759 500.0
1377 1383 6 0.47262 500.0
1377 1386 6 0.60532 500.0
1377 1388 6 0.8287 500.0
1379 1386 6 0.49498 500.0
1379 1388 6 0.6349 500.0
1379 1390 6 0.82354 500.0
1379 1521 6 0.87761 500.0
1381 1388 6 0.49301 500.0
1381 1390 6 0.6012 500.0
1381 1394 6 0.83165 500.0
1381 1516 6 0.74535 500.0
1381 1521 6 0.78605 500.0
1381 1523 6 0.86005 500.0
1383 1390 6 0.47026 500.0
1383 1394 6 0.61969 500.0
1383 1398 6 0.82986 500.0
1386 1394 6 0.50342 500.0
1386 1398 6 0.63789 500.0
1386 1400 6 0.85255 500.0
1388 1398 6 0.48896 500.0
1388 1400 6 0.62828 500.0
1388 1402 6 0.81141 500.0
1388 1512 6 0.88541 500.0
1388 1516 6 0.80137 500.0
1390 1400 6 0.50247 500.0
1390 1402 6 0.58696 500.0
1390 1404 6 0.82209 500.0
1390 1507 6 0.84377 500.0
1390 1516 6 0.85705 500.0
1394 1402 6 0.47511 500.0
1394 1404 6 0.61936 500.0
1394 1405 6 0.85043 500.0
1398 1404 6 0.53265 500.0
1398 1405 6 0.69732 500.0
1398 1407 6 0.88848 500.0
1400 1405 6 0.50342 500.0
1400 1407 6 0.63613 500.0
1400 1409 6 0.83259 500.0
1400 1500 6 0.78468 500.0
1400 1502 6 0.82464 500.0
1400 1507 6 0.71309 500.0
1402 1407 6 0.48648 500.0
1402 1409 6 0.59495 500.0
1402 1411 6 0.81318 500.0
1402 1500 6 0.88497 500.0
1402 1502 6 0.89113 500.0
1404 1409 6 0.49326 500.0
1404 1411 6 0.60447 500.0
1404 1413 6 0.88932 500.0
1405 1411 6 0.51612 500.0
1405 1413 6 0.72499 500.0
1405 1493 6 0.83875 500.0
1405 1495 6 0.75194 500.0
1405 1500 6 0.74748 500.0
1407 1413 6 0.62483 500.0
1407 1415 6 0.73028 500.0
1407 1488 6 0.86776 500.0
1407 1493 6 0.70149 500.0
1407 1495 6 0.52857 500.0
1407 1497 6 0.79273 500.0
1407 1499 6 0.87364 500.0
1407 1500 6 0.68007 500.0
1407 1502 6 0.77616 500.0
1409 1415 6 0.52977 500.0
1409 1417 6 0.62392 500.0
1409 1419 6 0.8592 500.0
1409 1495 6 0.75942 500.0
1411 1417 6 0.50204 500.0
1411 1419 6 0.65834 500.0
1411 1421 6 0.86854 500.0
1411 1488 6 0.86726 500.0
1411 1495 6 0.86532 500.0
1413 1419 6 0.50808 500.0
1413 1421 6 0.65385 500.0
1413 1423 6 0.84403 500.0
1413 1481 6 0.84822 500.0
1413 1486 6 0.76609 500.0
1413 1488 6 0.58039 500.0
1413 1490 6 0.83516 500.0
1413 1493 6 0.74339 500.0
1413 1495 6 0.76654 500.0
1415 1421 6 0.4852 500.0
1415 1423 6 0.61368 500.0
1415 1425 6 0.82897 500.0
1415 1481 6 0.84666 500.0
1415 1483 6 0.84042 500.0
1415 1486 6 0.86258 500.0
1415 1488 6 0.61658 500.0
1415 1490 6 0.84643 500.0
1415 1495 6 0.85799 500.0
1417 1423 6 0.47536 500.0
1417 1425 6 0.6004 500.0
1417 1426 6 0.81287 500.0
1419 1425 6 0.49967 500.0
1419 1426 6 0.61891 500.0
1419 1428 6 0.81361 500.0
1419 1481 6 0.80845 500.0
1419 1488 6 0.88404 500.0
1419 1584 6 0.88899 500.0
1421 1426 6 0.50098 500.0
1421 1428 6 0.59882 500.0
1421 1429 6 0.82623 500.0
1421 1475 6 0.86855 500.0
1421 1481 6 0.67079 500.0
1421 1483 6 0.75614 500.0
1421 1488 6 0.82486 500.0
1423 1428 6 0.47927 500.0
1423 1429 6 0.61494 500.0
1423 1431 6 0.82041 500.0
1425 1429 6 0.5011 500.0
1425 1431 6 0.62429 500.0
1425 1436 6 0.84016 500.0
1426 1431 6 0.47433 500.0
1426 1436 6 0.61105 500.0
1426 1438 6 0.81294 500.0
1428 1436 6 0.49676 500.0
1428 1438 6 0.60519 500.0
1428 1440 6 0.80348 500.0
1429 1438 6 0.4861 500.0
1429 1440 6 0.56652 500.0
1429 1444 6 0.70771 500.0
1429 1446 6 0.8996 500.0
1431 1440 6 0.49541 500.0
1431 1444 6 0.4815 500.0
1431 1446 6 0.63285 500.0
1431 1448 6 0.8097 500.0
1436 1444 6 0.54301 500.0
1436 1446 6 0.55586 500.0
1436 1448 6 0.6805 500.0
1436 1464 6 0.86956 500.0
1438 1446 6 0.65381 500.0
1438 1448 6 0.62613 500.0
1440 1448 6 0.5175 500.0
1450 1456 6 0.5345 500.0
1450 1458 6 0.66904 500.0
1452 1458 6 0.55931 500.0
1452 1460 6 0.69564 500.0
1452 1462 6 0.88437 500.0
1454 1460 6 0.55259 500.0
1454 1462 6 0.65965 500.0
1454 1464 6 0.88604 500.0
1454 1609 6 0.77847 500.0
1456 1462 6 0.48706 500.0
1456 1464 6 0.63617 500.0
1456 1469 6 0.84061 500.0
1456 1607 6 0.84447 500.0
1456 1609 6 0.58253 500.0
1458 1464 6 0.4931 500.0
1458 1469 6 0.62833 500.0
1458 1471 6 0.84059 500.0
1458 1609 6 0.80781 500.0
1460 1469 6 0.47223 500.0
1460 1471 6 0.62119 500.0
1460 1473 6 0.83673 500.0
1460 1609 6 0.8557 500.0
1462 1471 6 0.49645 500.0
1462 1473 6 0.63261 500.0
1462 1475 6 0.83279 500.0
1462 1597 6 0.6794 500.0
1462 1599 6 0.72276 500.0
1462 1607 6 0.79803 500.0
1462 1609 6 0.61239 500.0
1464 1473 6 0.50792 500.0
1464 1475 6 0.62099 500.0
1464 1477 6 0.85009 500.0
1464 1589 6 0.88742 500.0
1464 1597 6 0.77856 500.0
1464 1599 6 0.733 500.0
1464 1609 6 0.76196 500.0
1469 1475 6 0.49283 500.0
1469 1477 6 0.6431 500.0
1469 1479 6 0.85693 500.0
1471 1477 6 0.50642 500.0
1471 1479 6 0.643 500.0
1471 1481 6 0.84245 500.0
1471 1589 6 0.76407 500.0
1471 1597 6 0.81381 500.0
1473 1479 6 0.49418 500.0
1473 1481 6 0.60455 500.0
1473 1483 6 0.79894 500.0
1473 1582 6 0.87918 500.0
1473 1584 6 0.84795 500.0
1473 1587 6 0.77682 500.0
1473 1589 6 0.53552 500.0
1473 1590 6 0.77939 500.0
1473 1592 6 0.88701 500.0
1473 1597 6 0.71717 500.0
1473 1599 6 0.79142 500.0
1475 1481 6 0.50376 500.0
1475 1483 6 0.58476 500.0
1475 1484 6 0.79927 500.0
1475 1589 6 0.78708 500.0
1477 1483 6 0.50417 500.0
1477 1484 6 0.60123 500.0
1477 1486 6 0.79995 500.0
1477 1582 6 0.89778 500.0
1477 1589 6 0.86024 500.0
1479 1484 6 0.51487 500.0
1479 1486 6 0.59974 500.0
1479 1488 6 0.81803 500.0
1479 1576 6 0.87133 500.0
1479 1582 6 0.59616 500.0
1479 1584 6 0.67444 500.0
1479 1587 6 0.79747 500.0
1479 1589 6 0.68036 500.0
1481 1486 6 0.48547 500.0
1481 1488 6 0.59493 500.0
1481 1490 6 0.81894 500.0
1481 1576 6 0.8565 500.0
1481 1582 6 0.68673 500.0
1481 1584 6 0.63719 500.0
1481 1589 6 0.7348 500.0
1483 1488 6 0.49339 500.0
1483 1490 6 0.62846 500.0
1483 1492 6 0.83001 500.0
1484 1490 6 0.50092 500.0
1484 1492 6 0.6134 500.0
1484 1493 6 0.82467 500.0
1484 1576 6 0.82822 500.0
1484 1582 6 0.86092 500.0
1486 1492 6 0.48598 500.0
1486 1493 6 0.59437 500.0
1486 1495 6 0.79727 500.0
1486 1574 6 0.83521 500.0
1486 1576 6 0.56241 500.0
1486 1578 6 0.79751 500.0
1486 1582 6 0.70653 500.0
1486 1584 6 0.75805 500.0
1488 1493 6 0.50699 500.0
1488 1495 6 0.59078 500.0
1488 1497 6 0.80279 500.0
1488 1576 6 0.78536 500.0
1490 1495 6 0.50728 500.0
1490 1497 6 0.60243 500.0
1490 1499 6 0.79784 500.0
1492 1497 6 0.5143 500.0
1492 1499 6 0.59388 500.0
1492 1500 6 0.81273 500.0
1492 1568 6 0.83593 500.0
1492 1570 6 0.84936 500.0
1492 1576 6 0.76098 500.0
1493 1499 6 0.49465 500.0
1493 1500 6 0.60044 500.0
1493 1502 6 0.80634 500.0
1493 1568 6 0.69582 500.0
1493 1570 6 0.66149 500.0
1493 1574 6 0.89834 500.0
1493 1576 6 0.72528 500.0
1495 1500 6 0.49951 500.0
1495 1502 6 0.60135 500.0
1495 1503 6 0.83264 500.0
1497 1502 6 0.47078 500.0
1497 1503 6 0.61377 500.0
1497 1505 6 0.81564 500.0
1499 1503 6 0.51209 500.0
1499 1505 6 0.62134 500.0
1499 1507 6 0.81625 500.0
1499 1563 6 0.85625 500.0
1499 1568 6 0.69019 500.0
1499 1570 6 0.86697 500.0
1500 1505 6 0.48445 500.0
1500 1507 6 0.57575 500.0
1500 1508 6 0.79658 500.0
1500 1563 6 0.75849 500.0
1500 1568 6 0.78182 500.0
1502 1507 6 0.48439 500.0
1502 1508 6 0.59839 500.0
1502 1509 6 0.82829 500.0
1503 1508 6 0.50173 500.0
1503 1509 6 0.64751 500.0
1503 1512 6 0.84998 500.0
1505 1509 6 0.50463 500.0
1505 1512 6 0.64106 500.0
1505 1516 6 0.85428 500.0
1505 1551 6 0.78304 500.0
1505 1561 6 0.85379 500.0
1505 1563 6 0.85401 500.0
1507 1512 6 0.4801 500.0
1507 1516 6 0.62002 500.0
1507 1518 6 0.82351 500.0
1507 1551 6 0.8156 500.0
1508 1516 6 0.49206 500.0
1508 1518 6 0.61839 500.0
1508 1520 6 0.831 500.0
1509 1518 6 0.49217 500.0
1509 1520 6 0.61681 500.0
1509 1521 6 0.821 500.0
1512 1520 6 0.49302 500.0
1512 1521 6 0.61053 500.0
1512 1523 6 0.83304 500.0
1512 1536 6 0.86135 500.0
1512 1542 6 0.70123 500.0
1512 1544 6 0.80989 500.0
1512 1551 6 0.81536 500.0
1516 1521 6 0.4779 500.0
1516 1523 6 0.61976 500.0
1516 1525 6 0.84005 500.0
1518 1523 6 0.49298 500.0
1518 1525 6 0.63253 500.0
1518 1528 6 0.78422 500.0
1520 1525 6 0.50078 500.0
1520 1528 6 0.53406 500.0
1520 1530 6 0.73326 500.0
1520 1534 6 0.76558 500.0
1520 1536 6 0.78977 500.0
1520 1542 6 0.80587 500.0
1521 1528 6 0.44994 500.0
1521 1530 6 0.50797 500.0
1521 1532 6 0.77067 500.0
1521 1534 6 0.68265 500.0
1521 1536 6 0.64843 500.0
1521 1542 6 0.8455 500.0
1523 1530 6 0.60831 500.0
1525 1532 6 0.85625 500.0
1525 1534 6 0.87597 500.0
1528 1534 6 0.54457 500.0
1528 1536 6 0.7206 500.0
1530 1536 6 0.56819 500.0
1530 1538 6 0.85565 500.0
1532 1538 6 0.73252 500.0
1532 1540 6 0.8326 500.0
1534 1540 6 0.52378 500.0
1534 1542 6 0.61105 500.0
1534 1544 6 0.82033 500.0
1536 1542 6 0.49232 500.0
1536 1544 6 0.59614 500.0
1536 1547 6 0.83581 500.0
1538 1544 6 0.48114 500.0
1538 1547 6 0.63374 500.0
1538 1549 6 0.83882 500.0
1540 1547 6 0.50006 500.0
1540 1549 6 0.62945 500.0
1540 1551 6 0.82633 500.0
1542 1549 6 0.4827 500.0
1542 1551 6 0.60276 500.0
1542 1555 6 0.82912 500.0
1544 1551 6 0.48683 500.0
1544 1555 6 0.62811 500.0
1544 1559 6 0.83265 500.0
1547 1555 6 0.5028 500.0
1547 1559 6 0.62576 500.0
1547 1561 6 0.84127 500.0
1549 1559 6 0.49437 500.0
1549 1561 6 0.6213 500.0
1549 1563 6 0.81736 500.0
1551 1561 6 0.49579 500.0
1551 1563 6 0.59101 500.0
1551 1565 6 0.82384 500.0
1555 1563 6 0.48824 500.0
1555 1565 6 0.62759 500.0
1555 1566 6 0.85545 500.0
1559 1565 6 0.53397 500.0
1559 1566 6 0.69622 500.0
1559 1568 6 0.89118 500.0
1561 1566 6 0.51296 500.0
1561 1568 6 0.63879 500.0
1561 1570 6 0.84321 500.0
1563 1568 6 0.49047 500.0
1563 1570 6 0.59676 500.0
1563 1572 6 0.81029 500.0
1565 1570 6 0.50248 500.0
1565 1572 6 0.60428 500.0
1565 1574 6 0.88996 500.0
1566 1572 6 0.52159 500.0
1566 1574 6 0.73477 500.0
1568 1574 6 0.65479 500.0
1568 1576 6 0.75598 500.0
1570 1576 6 0.52717 500.0
1570 1578 6 0.63103 500.0
1570 1580 6 0.8742 500.0
1572 1578 6 0.5083 500.0
1572 1580 6 0.6748 500.0
1572 1582 6 0.87776 500.0
1574 1580 6 0.53113 500.0
1574 1582 6 0.67959 500.0
1574 1584 6 0.86322 500.0
1576 1582 6 0.49847 500.0
1576 1584 6 0.6199 500.0
1576 1586 6 0.83063 500.0
1578 1584 6 0.47607 500.0
1578 1586 6 0.59135 500.0
1578 1587 6 0.80556 500.0
1580 1586 6 0.49483 500.0
1580 1587 6 0.61228 500.0
1580 1589 6 0.82093 500.0
1582 1587 6 0.49345 500.0
1582 1589 6 0.60893 500.0
1582 1590 6 0.82488 500.0
1584 1589 6 0.48871 500.0
1584 1590 6 0.6234 500.0
1584 1592 6 0.82651 500.0
1586 1590 6 0.48855 500.0
1586 1592 6 0.61598 500.0
1586 1597 6 0.83313 500.0
1587 1592 6 0.46971 500.0
1587 1597 6 0.60822 500.0
1587 1599 6 0.82492 500.0
1589 1597 6 0.49199 500.0
1589 1599 6 0.62693 500.0
1589 1601 6 0.81961 500.0
1590 1599 6 0.50445 500.0
1590 1601 6 0.58527 500.0
1590 1605 6 0.74726 500.0
1590 1607 6 0.87959 500.0
1592 1601 6 0.48989 500.0
1592 1605 6 0.51124 500.0
1592 1607 6 0.64363 500.0
1592 1609 6 0.77475 500.0
1597 1605 6 0.5067 500.0
1597 1607 6 0.47606 500.0
1597 1609 6 0.529 500.0
1599 1607 6 0.52495 500.0
1599 1609 6 0.44553 500.0
1601 1609 6 0.57172 500.0

; Side chain bonds
   1    2 1 0.352 5000
   3    4 1 0.363 7500
   5    6 1 0.352 5000
   7    8 1 0.40 2500
   9   10 1 0.352 7500
  11   12 1 0.363 7500
  13   14 1 0.363 7500
  15   16 1 0.325 5000
  20   21 1 0.40 2500
  30   31 1 0.40 2500
  32   33 1 0.40 2500
  35   36 1 0.363 7500
  56   57 1 0.363 7500
  60   61 1 0.330 5000
  61   62 1 0.360 5000
  63   64 1 0.325 7500
  67   68 1 0.363 7500
  69   70 1 0.400 5000
  76   77 1 0.330 5000
  77   78 1 0.380 5000
  79   80 1 0.400 5000
  81   82 1 0.330 7500
  83   84 1 0.352 7500
  85   86 1 0.363 7500
  89   90 1 0.330 7500
  91   92 1 0.363 7500
  93   94 1 0.363 7500
  95   96 1 0.330 5000
  96   97 1 0.380 5000
 100  101 1 0.400 5000
 102  103 1 0.325 7500
 106  107 1 0.325 7500
 114  115 1 0.40 2500
 117  118 1 0.363 7500
 121  122 1 0.352 7500
 127  128 1 0.330 7500
 129  130 1 0.40 2500
 138  139 1 0.363 7500
 141  142 1 0.363 7500
 143  144 1 0.325 5000
 150  151 1 0.40 2500
 152  153 1 0.325 7500
 162  163 1 0.352 5000
 164  165 1 0.363 7500
 166  167 1 0.352 5000
 168  169 1 0.40 2500
 170  171 1 0.352 7500
 172  173 1 0.363 7500
 174  175 1 0.363 7500
 176  177 1 0.325 5000
 181  182 1 0.40 2500
 191  192 1 0.40 2500
 193  194 1 0.40 2500
 196  197 1 0.363 7500
 217  218 1 0.363 7500
 221  222 1 0.330 5000
 222  223 1 0.360 5000
 224  225 1 0.325 7500
 228  229 1 0.363 7500
 230  231 1 0.400 5000
 237  238 1 0.330 5000
 238  239 1 0.380 5000
 240  241 1 0.400 5000
 242  243 1 0.330 7500
 244  245 1 0.352 7500
 246  247 1 0.363 7500
 250  251 1 0.330 7500
 252  253 1 0.363 7500
 254  255 1 0.363 7500
 256  257 1 0.330 5000
 257  258 1 0.380 5000
 261  262 1 0.400 5000
 263  264 1 0.325 7500
 267  268 1 0.325 7500
 275  276 1 0.40 2500
 278  279 1 0.363 7500
 282  283 1 0.352 7500
 288  289 1 0.330 7500
 290  291 1 0.40 2500
 299  300 1 0.363 7500
 302  303 1 0.363 7500
 304  305 1 0.325 5000
 311  312 1 0.40 2500
 313  314 1 0.325 7500
 323  324 1 0.352 5000
 325  326 1 0.363 7500
 327  328 1 0.352 5000
 329  330 1 0.40 2500
 331  332 1 0.352 7500
 333  334 1 0.363 7500
 335  336 1 0.363 7500
 337  338 1 0.325 5000
 342  343 1 0.40 2500
 352  353 1 0.40 2500
 354  355 1 0.40 2500
 357  358 1 0.363 7500
 378  379 1 0.363 7500
 382  383 1 0.330 5000
 383  384 1 0.360 5000
 385  386 1 0.325 7500
 389  390 1 0.363 7500
 391  392 1 0.400 5000
 398  399 1 0.330 5000
 399  400 1 0.380 5000
 401  402 1 0.400 5000
 403  404 1 0.330 7500
 405  406 1 0.352 7500
 407  408 1 0.363 7500
 411  412 1 0.330 7500
 413  414 1 0.363 7500
 415  416 1 0.363 7500
 417  418 1 0.330 5000
 418  419 1 0.380 5000
 422  423 1 0.400 5000
 424  425 1 0.325 7500
 428  429 1 0.325 7500
 436  437 1 0.40 2500
 439  440 1 0.363 7500
 443  444 1 0.352 7500
 449  450 1 0.330 7500
 451  452 1 0.40 2500
 460  461 1 0.363 7500
 463  464 1 0.363 7500
 465  466 1 0.325 5000
 472  473 1 0.40 2500
 474  475 1 0.325 7500
 484  485 1 0.352 5000
 486  487 1 0.363 7500
 488  489 1 0.352 5000
 490  491 1 0.40 2500
 492  493 1 0.352 7500
 494  495 1 0.363 7500
 496  497 1 0.363 7500
 498  499 1 0.325 5000
 503  504 1 0.40 2500
 513  514 1 0.40 2500
 515  516 1 0.40 2500
 518  519 1 0.363 7500
 539  540 1 0.363 7500
 543  544 1 0.330 5000
 544  545 1 0.360 5000
 546  547 1 0.325 7500
 550  551 1 0.363 7500
 552  553 1 0.400 5000
 559  560 1 0.330 5000
 560  561 1 0.380 5000
 562  563 1 0.400 5000
 564  565 1 0.330 7500
 566  567 1 0.352 7500
 568  569 1 0.363 7500
 572  573 1 0.330 7500
 574  575 1 0.363 7500
 576  577 1 0.363 7500
 578  579 1 0.330 5000
 579  580 1 0.380 5000
 583  584 1 0.400 5000
 585  586 1 0.325 7500
 589  590 1 0.325 7500
 597  598 1 0.40 2500
 600  601 1 0.363 7500
 604  605 1 0.352 7500
 610  611 1 0.330 7500
 612  613 1 0.40 2500
 621  622 1 0.363 7500
 624  625 1 0.363 7500
 626  627 1 0.325 5000
 633  634 1 0.40 2500
 635  636 1 0.325 7500
 645  646 1 0.352 5000
 647  648 1 0.363 7500
 649  650 1 0.352 5000
 651  652 1 0.40 2500
 653  654 1 0.352 7500
 655  656 1 0.363 7500
 657  658 1 0.363 7500
 659  660 1 0.325 5000
 664  665 1 0.40 2500
 674  675 1 0.40 2500
 676  677 1 0.40 2500
 679  680 1 0.363 7500
 700  701 1 0.363 7500
 704  705 1 0.330 5000
 705  706 1 0.360 5000
 707  708 1 0.325 7500
 711  712 1 0.363 7500
 713  714 1 0.400 5000
 720  721 1 0.330 5000
 721  722 1 0.380 5000
 723  724 1 0.400 5000
 725  726 1 0.330 7500
 727  728 1 0.352 7500
 729  730 1 0.363 7500
 733  734 1 0.330 7500
 735  736 1 0.363 7500
 737  738 1 0.363 7500
 739  740 1 0.330 5000
 740  741 1 0.380 5000
 744  745 1 0.400 5000
 746  747 1 0.325 7500
 750  751 1 0.325 7500
 758  759 1 0.40 2500
 761  762 1 0.363 7500
 765  766 1 0.352 7500
 771  772 1 0.330 7500
 773  774 1 0.40 2500
 782  783 1 0.363 7500
 785  786 1 0.363 7500
 787  788 1 0.325 5000
 794  795 1 0.40 2500
 796  797 1 0.325 7500
 806  807 1 0.352 5000
 808  809 1 0.363 7500
 810  811 1 0.352 5000
 812  813 1 0.40 2500
 814  815 1 0.352 7500
 816  817 1 0.363 7500
 818  819 1 0.363 7500
 820  821 1 0.325 5000
 825  826 1 0.40 2500
 835  836 1 0.40 2500
 837  838 1 0.40 2500
 840  841 1 0.363 7500
 861  862 1 0.363 7500
 865  866 1 0.330 5000
 866  867 1 0.360 5000
 868  869 1 0.325 7500
 872  873 1 0.363 7500
 874  875 1 0.400 5000
 881  882 1 0.330 5000
 882  883 1 0.380 5000
 884  885 1 0.400 5000
 886  887 1 0.330 7500
 888  889 1 0.352 7500
 890  891 1 0.363 7500
 894  895 1 0.330 7500
 896  897 1 0.363 7500
 898  899 1 0.363 7500
 900  901 1 0.330 5000
 901  902 1 0.380 5000
 905  906 1 0.400 5000
 907  908 1 0.325 7500
 911  912 1 0.325 7500
 919  920 1 0.40 2500
 922  923 1 0.363 7500
 926  927 1 0.352 7500
 932  933 1 0.330 7500
 934  935 1 0.40 2500
 943  944 1 0.363 7500
 946  947 1 0.363 7500
 948  949 1 0.325 5000
 955  956 1 0.40 2500
 957  958 1 0.325 7500
 967  968 1 0.352 5000
 969  970 1 0.363 7500
 971  972 1 0.352 5000
 973  974 1 0.40 2500
 975  976 1 0.352 7500
 977  978 1 0.363 7500
 979  980 1 0.363 7500
 981  982 1 0.325 5000
 986  987 1 0.40 2500
 996  997 1 0.40 2500
 998  999 1 0.40 2500
1001 1002 1 0.363 7500
1022 1023 1 0.363 7500
1026 1027 1 0.330 5000
1027 1028 1 0.360 5000
1029 1030 1 0.325 7500
1033 1034 1 0.363 7500
1035 1036 1 0.400 5000
1042 1043 1 0.330 5000
1043 1044 1 0.380 5000
1045 1046 1 0.400 5000
1047 1048 1 0.330 7500
1049 1050 1 0.352 7500
1051 1052 1 0.363 7500
1055 1056 1 0.330 7500
1057 1058 1 0.363 7500
1059 1060 1 0.363 7500
1061 1062 1 0.330 5000
1062 1063 1 0.380 5000
1066 1067 1 0.400 5000
1068 1069 1 0.325 7500
1072 1073 1 0.325 7500
1080 1081 1 0.40 2500
1083 1084 1 0.363 7500
1087 1088 1 0.352 7500
1093 1094 1 0.330 7500
1095 1096 1 0.40 2500
1104 1105 1 0.363 7500
1107 1108 1 0.363 7500
1109 1110 1 0.325 5000
1116 1117 1 0.40 2500
1118 1119 1 0.325 7500
1128 1129 1 0.352 5000
1130 1131 1 0.363 7500
1132 1133 1 0.352 5000
1134 1135 1 0.40 2500
1136 1137 1 0.352 7500
1138 1139 1 0.363 7500
1140 1141 1 0.363 7500
1142 1143 1 0.325 5000
1147 1148 1 0.40 2500
1157 1158 1 0.40 2500
1159 1160 1 0.40 2500
1162 1163 1 0.363 7500
1183 1184 1 0.363 7500
1187 1188 1 0.330 5000
1188 1189 1 0.360 5000
1190 1191 1 0.325 7500
1194 1195 1 0.363 7500
1196 1197 1 0.400 5000
1203 1204 1 0.330 5000
1204 1205 1 0.380 5000
1206 1207 1 0.400 5000
1208 1209 1 0.330 7500
1210 1211 1 0.352 7500
1212 1213 1 0.363 7500
1216 1217 1 0.330 7500
1218 1219 1 0.363 7500
1220 1221 1 0.363 7500
1222 1223 1 0.330 5000
1223 1224 1 0.380 5000
1227 1228 1 0.400 5000
1229 1230 1 0.325 7500
1233 1234 1 0.325 7500
1241 1242 1 0.40 2500
1244 1245 1 0.363 7500
1248 1249 1 0.352 7500
1254 1255 1 0.330 7500
1256 1257 1 0.40 2500
1265 1266 1 0.363 7500
1268 1269 1 0.363 7500
1270 1271 1 0.325 5000
1277 1278 1 0.40 2500
1279 1280 1 0.325 7500
1289 1290 1 0.352 5000
1291 1292 1 0.363 7500
1293 1294 1 0.352 5000
1295 1296 1 0.40 2500
1297 1298 1 0.352 7500
1299 1300 1 0.363 7500
1301 1302 1 0.363 7500
1303 1304 1 0.325 5000
1308 1309 1 0.40 2500
1318 1319 1 0.40 2500
1320 1321 1 0.40 2500
1323 1324 1 0.363 7500
1344 1345 1 0.363 7500
1348 1349 1 0.330 5000
1349 1350 1 0.360 5000
1351 1352 1 0.325 7500
1355 1356 1 0.363 7500
1357 1358 1 0.400 5000
1364 1365 1 0.330 5000
1365 1366 1 0.380 5000
1367 1368 1 0.400 5000
1369 1370 1 0.330 7500
1371 1372 1 0.352 7500
1373 1374 1 0.363 7500
1377 1378 1 0.330 7500
1379 1380 1 0.363 7500
1381 1382 1 0.363 7500
1383 1384 1 0.330 5000
1384 1385 1 0.380 5000
1388 1389 1 0.400 5000
1390 1391 1 0.325 7500
1394 1395 1 0.325 7500
1402 1403 1 0.40 2500
1405 1406 1 0.363 7500
1409 1410 1 0.352 7500
1415 1416 1 0.330 7500
1417 1418 1 0.40 2500
1426 1427 1 0.363 7500
1429 1430 1 0.363 7500
1431 1432 1 0.325 5000
1438 1439 1 0.40 2500
1440 1441 1 0.325 7500
1450 1451 1 0.352 5000
1452 1453 1 0.363 7500
1454 1455 1 0.352 5000
1456 1457 1 0.40 2500
1458 1459 1 0.352 7500
1460 1461 1 0.363 7500
1462 1463 1 0.363 7500
1464 1465 1 0.325 5000
1469 1470 1 0.40 2500
1479 1480 1 0.40 2500
1481 1482 1 0.40 2500
1484 1485 1 0.363 7500
1505 1506 1 0.363 7500
1509 1510 1 0.330 5000
1510 1511 1 0.360 5000
1512 1513 1 0.325 7500
1516 1517 1 0.363 7500
1518 1519 1 0.400 5000
1525 1526 1 0.330 5000
1526 1527 1 0.380 5000
1528 1529 1 0.400 5000
1530 1531 1 0.330 7500
1532 1533 1 0.352 7500
1534 1535 1 0.363 7500
1538 1539 1 0.330 7500
1540 1541 1 0.363 7500
1542 1543 1 0.363 7500
1544 1545 1 0.330 5000
1545 1546 1 0.380 5000
1549 1550 1 0.400 5000
1551 1552 1 0.325 7500
1555 1556 1 0.325 7500
1563 1564 1 0.40 2500
1566 1567 1 0.363 7500
1570 1571 1 0.352 7500
1576 1577 1 0.330 7500
1578 1579 1 0.40 2500
1587 1588 1 0.363 7500
1590 1591 1 0.363 7500
1592 1593 1 0.325 5000
1599 1600 1 0.40 2500
1601 1602 1 0.325 7500

#ifdef FLEXIBLE
; Side chain bonds
  16   17 1 0.300 1000000
  16   18 1 0.300 1000000
  17   19 1 0.285 1000000
  18   19 1 0.285 1000000
  17   18 1 0.300 1000000
  28   29 1 0.292 1000000
  41   42 1 0.341 1000000
  48   49 1 0.341 1000000
  51   52 1 0.341 1000000
  54   55 1 0.341 1000000
  64   65 1 0.340 1000000
  64   66 1 0.340 1000000
  65   66 1 0.290 1000000
  87   88 1 0.341 1000000
  98   99 1 0.305 1000000
 103  104 1 0.340 1000000
 103  105 1 0.340 1000000
 104  105 1 0.290 1000000
 107  108 1 0.340 1000000
 107  109 1 0.340 1000000
 108  109 1 0.290 1000000
 110  111 1 0.341 1000000
 112  113 1 0.292 1000000
 119  120 1 0.292 1000000
 125  126 1 0.341 1000000
 131  132 1 0.341 1000000
 135  136 1 0.292 1000000
 144  145 1 0.300 1000000
 144  146 1 0.300 1000000
 145  147 1 0.285 1000000
 146  147 1 0.285 1000000
 145  146 1 0.300 1000000
 148  149 1 0.292 1000000
 153  154 1 0.340 1000000
 153  155 1 0.340 1000000
 154  155 1 0.290 1000000
 158  159 1 0.292 1000000
 177  178 1 0.300 1000000
 177  179 1 0.300 1000000
 178  180 1 0.285 1000000
 179  180 1 0.285 1000000
 178  179 1 0.300 1000000
 189  190 1 0.292 1000000
 202  203 1 0.341 1000000
 209  210 1 0.341 1000000
 212  213 1 0.341 1000000
 215  216 1 0.341 1000000
 225  226 1 0.340 1000000
 225  227 1 0.340 1000000
 226  227 1 0.290 1000000
 248  249 1 0.341 1000000
 259  260 1 0.305 1000000
 264  265 1 0.340 1000000
 264  266 1 0.340 1000000
 265  266 1 0.290 1000000
 268  269 1 0.340 1000000
 268  270 1 0.340 1000000
 269  270 1 0.290 1000000
 271  272 1 0.341 1000000
 273  274 1 0.292 1000000
 280  281 1 0.292 1000000
 286  287 1 0.341 1000000
 292  293 1 0.341 1000000
 296  297 1 0.292 1000000
 305  306 1 0.300 1000000
 305  307 1 0.300 1000000
 306  308 1 0.285 1000000
 307  308 1 0.285 1000000
 306  307 1 0.300 1000000
 309  310 1 0.292 1000000
 314  315 1 0.340 1000000
 314  316 1 0.340 1000000
 315  316 1 0.290 1000000
 319  320 1 0.292 1000000
 338  339 1 0.300 1000000
 338  340 1 0.300 1000000
 339  341 1 0.285 1000000
 340  341 1 0.285 1000000
 339  340 1 0.300 1000000
 350  351 1 0.292 1000000
 363  364 1 0.341 1000000
 370  371 1 0.341 1000000
 373  374 1 0.341 1000000
 376  377 1 0.341 1000000
 386  387 1 0.340 1000000
 386  388 1 0.340 1000000
 387  388 1 0.290 1000000
 409  410 1 0.341 1000000
 420  421 1 0.305 1000000
 425  426 1 0.340 1000000
 425  427 1 0.340 1000000
 426  427 1 0.290 1000000
 429  430 1 0.340 1000000
 429  431 1 0.340 1000000
 430  431 1 0.290 1000000
 432  433 1 0.341 1000000
 434  435 1 0.292 1000000
 441  442 1 0.292 1000000
 447  448 1 0.341 1000000
 453  454 1 0.341 1000000
 457  458 1 0.292 1000000
 466  467 1 0.300 1000000
 466  468 1 0.300 1000000
 467  469 1 0.285 1000000
 468  469 1 0.285 1000000
 467  468 1 0.300 1000000
 470  471 1 0.292 1000000
 475  476 1 0.340 1000000
 475  477 1 0.340 1000000
 476  477 1 0.290 1000000
 480  481 1 0.292 1000000
 499  500 1 0.300 1000000
 499  501 1 0.300 1000000
 500  502 1 0.285 1000000
 501  502 1 0.285 1000000
 500  501 1 0.300 1000000
 511  512 1 0.292 1000000
 524  525 1 0.341 1000000
 531  532 1 0.341 1000000
 534  535 1 0.341 1000000
 537  538 1 0.341 1000000
 547  548 1 0.340 1000000
 547  549 1 0.340 1000000
 548  549 1 0.290 1000000
 570  571 1 0.341 1000000
 581  582 1 0.305 1000000
 586  587 1 0.340 1000000
 586  588 1 0.340 1000000
 587  588 1 0.290 1000000
 590  591 1 0.340 1000000
 590  592 1 0.340 1000000
 591  592 1 0.290 1000000
 593  594 1 0.341 1000000
 595  596 1 0.292 1000000
 602  603 1 0.292 1000000
 608  609 1 0.341 1000000
 614  615 1 0.341 1000000
 618  619 1 0.292 1000000
 627  628 1 0.300 1000000
 627  629 1 0.300 1000000
 628  630 1 0.285 1000000
 629  630 1 0.285 1000000
 628  629 1 0.300 1000000
 631  632 1 0.292 1000000
 636  637 1 0.340 1000000
 636  638 1 0.340 1000000
 637  638 1 0.290 1000000
 641  642 1 0.292 1000000
 660  661 1 0.300 1000000
 660  662 1 0.300 1000000
 661  663 1 0.285 1000000
 662  663 1 0.285 1000000
 661  662 1 0.300 1000000
 672  673 1 0.292 1000000
 685  686 1 0.341 1000000
 692  693 1 0.341 1000000
 695  696 1 0.341 1000000
 698  699 1 0.341 1000000
 708  709 1 0.340 1000000
 708  710 1 0.340 1000000
 709  710 1 0.290 1000000
 731  732 1 0.341 1000000
 742  743 1 0.305 1000000
 747  748 1 0.340 1000000
 747  749 1 0.340 1000000
 748  749 1 0.290 1000000
 751  752 1 0.340 1000000
 751  753 1 0.340 1000000
 752  753 1 0.290 1000000
 754  755 1 0.341 1000000
 756  757 1 0.292 1000000
 763  764 1 0.292 1000000
 769  770 1 0.341 1000000
 775  776 1 0.341 1000000
 779  780 1 0.292 1000000
 788  789 1 0.300 1000000
 788  790 1 0.300 1000000
 789  791 1 0.285 1000000
 790  791 1 0.285 1000000
 789  790 1 0.300 1000000
 792  793 1 0.292 1000000
 797  798 1 0.340 1000000
 797  799 1 0.340 1000000
 798  799 1 0.290 1000000
 802  803 1 0.292 1000000
 821  822 1 0.300 1000000
 821  823 1 0.300 1000000
 822  824 1 0.285 1000000
 823  824 1 0.285 1000000
 822  823 1 0.300 1000000
 833  834 1 0.292 1000000
 846  847 1 0.341 1000000
 853  854 1 0.341 1000000
 856  857 1 0.341 1000000
 859  860 1 0.341 1000000
 869  870 1 0.340 1000000
 869  871 1 0.340 1000000
 870  871 1 0.290 1000000
 892  893 1 0.341 1000000
 903  904 1 0.305 1000000
 908  909 1 0.340 1000000
 908  910 1 0.340 1000000
 909  910 1 0.290 1000000
 912  913 1 0.340 1000000
 912  914 1 0.340 1000000
 913  914 1 0.290 1000000
 915  916 1 0.341 1000000
 917  918 1 0.292 1000000
 924  925 1 0.292 1000000
 930  931 1 0.341 1000000
 936  937 1 0.341 1000000
 940  941 1 0.292 1000000
 949  950 1 0.300 1000000
 949  951 1 0.300 1000000
 950  952 1 0.285 1000000
 951  952 1 0.285 1000000
 950  951 1 0.300 1000000
 953  954 1 0.292 1000000
 958  959 1 0.340 1000000
 958  960 1 0.340 1000000
 959  960 1 0.290 1000000
 963  964 1 0.292 1000000
 982  983 1 0.300 1000000
 982  984 1 0.300 1000000
 983  985 1 0.285 1000000
 984  985 1 0.285 1000000
 983  984 1 0.300 1000000
 994  995 1 0.292 1000000
1007 1008 1 0.341 1000000
1014 1015 1 0.341 1000000
1017 1018 1 0.341 1000000
1020 1021 1 0.341 1000000
1030 1031 1 0.340 1000000
1030 1032 1 0.340 1000000
1031 1032 1 0.290 1000000
1053 1054 1 0.341 1000000
1064 1065 1 0.305 1000000
1069 1070 1 0.340 1000000
1069 1071 1 0.340 1000000
1070 1071 1 0.290 1000000
1073 1074 1 0.340 1000000
1073 1075 1 0.340 1000000
1074 1075 1 0.290 1000000
1076 1077 1 0.341 1000000
1078 1079 1 0.292 1000000
1085 1086 1 0.292 1000000
1091 1092 1 0.341 1000000
1097 1098 1 0.341 1000000
1101 1102 1 0.292 1000000
1110 1111 1 0.300 1000000
1110 1112 1 0.300 1000000
1111 1113 1 0.285 1000000
1112 1113 1 0.285 1000000
1111 1112 1 0.300 1000000
1114 1115 1 0.292 1000000
1119 1120 1 0.340 1000000
1119 1121 1 0.340 1000000
1120 1121 1 0.290 1000000
1124 1125 1 0.292 1000000
1143 1144 1 0.300 1000000
1143 1145 1 0.300 1000000
1144 1146 1 0.285 1000000
1145 1146 1 0.285 1000000
1144 1145 1 0.300 1000000
1155 1156 1 0.292 1000000
1168 1169 1 0.341 1000000
1175 1176 1 0.341 1000000
1178 1179 1 0.341 1000000
1181 1182 1 0.341 1000000
1191 1192 1 0.340 1000000
1191 1193 1 0.340 1000000
1192 1193 1 0.290 1000000
1214 1215 1 0.341 1000000
1225 1226 1 0.305 1000000
1230 1231 1 0.340 1000000
1230 1232 1 0.340 1000000
1231 1232 1 0.290 1000000
1234 1235 1 0.340 1000000
1234 1236 1 0.340 1000000
1235 1236 1 0.290 1000000
1237 1238 1 0.341 1000000
1239 1240 1 0.292 1000000
1246 1247 1 0.292 1000000
1252 1253 1 0.341 1000000
1258 1259 1 0.341 1000000
1262 1263 1 0.292 1000000
1271 1272 1 0.300 1000000
1271 1273 1 0.300 1000000
1272 1274 1 0.285 1000000
1273 1274 1 0.285 1000000
1272 1273 1 0.300 1000000
1275 1276 1 0.292 1000000
1280 1281 1 0.340 1000000
1280 1282 1 0.340 1000000
1281 1282 1 0.290 1000000
1285 1286 1 0.292 1000000
1304 1305 1 0.300 1000000
1304 1306 1 0.300 1000000
1305 1307 1 0.285 1000000
1306 1307 1 0.285 1000000
1305 1306 1 0.300 1000000
1316 1317 1 0.292 1000000
1329 1330 1 0.341 1000000
1336 1337 1 0.341 1000000
1339 1340 1 0.341 1000000
1342 1343 1 0.341 1000000
1352 1353 1 0.340 1000000
1352 1354 1 0.340 1000000
1353 1354 1 0.290 1000000
1375 1376 1 0.341 1000000
1386 1387 1 0.305 1000000
1391 1392 1 0.340 1000000
1391 1393 1 0.340 1000000
1392 1393 1 0.290 1000000
1395 1396 1 0.340 1000000
1395 1397 1 0.340 1000000
1396 1397 1 0.290 1000000
1398 1399 1 0.341 1000000
1400 1401 1 0.292 1000000
1407 1408 1 0.292 1000000
1413 1414 1 0.341 1000000
1419 1420 1 0.341 1000000
1423 1424 1 0.292 1000000
1432 1433 1 0.300 1000000
1432 1434 1 0.300 1000000
1433 1435 1 0.285 1000000
1434 1435 1 0.285 1000000
1433 1434 1 0.300 1000000
1436 1437 1 0.292 1000000
1441 1442 1 0.340 1000000
1441 1443 1 0.340 1000000
1442 1443 1 0.290 1000000
1446 1447 1 0.292 1000000
1465 1466 1 0.300 1000000
1465 1467 1 0.300 1000000
1466 1468 1 0.285 1000000
1467 1468 1 0.285 1000000
1466 1467 1 0.300 1000000
1477 1478 1 0.292 1000000
1490 1491 1 0.341 1000000
1497 1498 1 0.341 1000000
1500 1501 1 0.341 1000000
1503 1504 1 0.341 1000000
1513 1514 1 0.340 1000000
1513 1515 1 0.340 1000000
1514 1515 1 0.290 1000000
1536 1537 1 0.341 1000000
1547 1548 1 0.305 1000000
1552 1553 1 0.340 1000000
1552 1554 1 0.340 1000000
1553 1554 1 0.290 1000000
1556 1557 1 0.340 1000000
1556 1558 1 0.340 1000000
1557 1558 1 0.290 1000000
1559 1560 1 0.341 1000000
1561 1562 1 0.292 1000000
1568 1569 1 0.292 1000000
1574 1575 1 0.341 1000000
1580 1581 1 0.341 1000000
1584 1585 1 0.292 1000000
1593 1594 1 0.300 1000000
1593 1595 1 0.300 1000000
1594 1596 1 0.285 1000000
1595 1596 1 0.285 1000000
1594 1595 1 0.300 1000000
1597 1598 1 0.292 1000000
1602 1603 1 0.340 1000000
1602 1604 1 0.340 1000000
1603 1604 1 0.290 1000000
1607 1608 1 0.292 1000000
#endif

[ constraints ]
; Backbone bonds
   1    3 1 0.33
   3    5 1 0.310
   5    7 1 0.310
   7    9 1 0.310
   9   11 1 0.310
  11   13 1 0.310
  13   15 1 0.310
  15   20 1 0.310
  20   22 1 0.310
  22   24 1 0.310
  24   26 1 0.310
  26   28 1 0.310
  28   30 1 0.310
  30   32 1 0.310
  32   34 1 0.310
  34   35 1 0.310
  35   37 1 0.310
  37   39 1 0.310
  39   41 1 0.310
  41   43 1 0.310
  43   44 1 0.310
  44   46 1 0.310
  46   48 1 0.310
  48   50 1 0.310
  50   51 1 0.310
  51   53 1 0.310
  53   54 1 0.310
  54   56 1 0.310
  56   58 1 0.310
  58   59 1 0.310
  59   60 1 0.310
  60   63 1 0.310
  63   67 1 0.310
  67   69 1 0.310
  69   71 1 0.310
  71   72 1 0.310
  72   74 1 0.310
  74   76 1 0.310
  76   79 1 0.33
  79   81 1 0.33
  81   83 1 0.310
  83   85 1 0.310
  85   87 1 0.310
  87   89 1 0.310
  89   91 1 0.310
  91   93 1 0.310
  93   95 1 0.310
  95   98 1 0.310
  98  100 1 0.310
 100  102 1 0.310
 102  106 1 0.310
 106  110 1 0.310
 110  112 1 0.310
 112  114 1 0.310
 114  116 1 0.310
 116  117 1 0.310
 117  119 1 0.310
 119  121 1 0.310
 121  123 1 0.310
 123  125 1 0.310
 125  127 1 0.310
 127  129 1 0.310
 129  131 1 0.310
 131  133 1 0.310
 133  135 1 0.310
 135  137 1 0.310
 137  138 1 0.310
 138  140 1 0.310
 140  141 1 0.310
 141  143 1 0.310
 143  148 1 0.310
 148  150 1 0.310
 150  152 1 0.310
 152  156 1 0.310
 156  158 1 0.310
 158  160 1 0.33
 162  164 1 0.33
 164  166 1 0.310
 166  168 1 0.310
 168  170 1 0.310
 170  172 1 0.310
 172  174 1 0.310
 174  176 1 0.310
 176  181 1 0.310
 181  183 1 0.310
 183  185 1 0.310
 185  187 1 0.310
 187  189 1 0.310
 189  191 1 0.310
 191  193 1 0.310
 193  195 1 0.310
 195  196 1 0.310
 196  198 1 0.310
 198  200 1 0.310
 200  202 1 0.310
 202  204 1 0.310
 204  205 1 0.310
 205  207 1 0.310
 207  209 1 0.310
 209  211 1 0.310
 211  212 1 0.310
 212  214 1 0.310
 214  215 1 0.310
 215  217 1 0.310
 217  219 1 0.310
 219  220 1 0.310
 220  221 1 0.310
 221  224 1 0.310
 224  228 1 0.310
 228  230 1 0.310
 230  232 1 0.310
 232  233 1 0.310
 233  235 1 0.310
 235  237 1 0.310
 237  240 1 0.33
 246  248 1 0.33
 248  250 1 0.310
 250  252 1 0.310
 252  254 1 0.310
 254  256 1 0.310
 256  259 1 0.310
 259  261 1 0.310
 261  263 1 0.310
 263  267 1 0.310
 267  271 1 0.310
 271  273 1 0.310
 273  275 1 0.310
 275  277 1 0.310
 277  278 1 0.310
 278  280 1 0.310
 280  282 1 0.310
 282  284 1 0.310
 284  286 1 0.310
 286  288 1 0.310
 288  290 1 0.310
 290  292 1 0.310
 292  294 1 0.310
 294  296 1 0.310
 296  298 1 0.310
 298  299 1 0.310
 299  301 1 0.310
 301  302 1 0.310
 302  304 1 0.310
 304  309 1 0.310
 309  311 1 0.310
 311  313 1 0.310
 313  317 1 0.310
 317  319 1 0.310
 319  321 1 0.33
 323  325 1 0.33
 325  327 1 0.310
 327  329 1 0.310
 329  331 1 0.310
 331  333 1 0.310
 333  335 1 0.310
 335  337 1 0.310
 337  342 1 0.310
 342  344 1 0.310
 344  346 1 0.310
 346  348 1 0.310
 348  350 1 0.310
 350  352 1 0.310
 352  354 1 0.310
 354  356 1 0.310
 356  357 1 0.310
 357  359 1 0.310
 359  361 1 0.310
 361  363 1 0.310
 363  365 1 0.310
 365  366 1 0.310
 366  368 1 0.310
 368  370 1 0.310
 370  372 1 0.310
 372  373 1 0.310
 373  375 1 0.310
 375  376 1 0.310
 376  378 1 0.310
 378  380 1 0.310
 380  381 1 0.310
 381  382 1 0.310
 382  385 1 0.310
 385  389 1 0.310
 389  391 1 0.310
 391  393 1 0.310
 393  394 1 0.310
 394  396 1 0.310
 396  398 1 0.310
 398  401 1 0.33
 401  403 1 0.33
 403  405 1 0.310
 405  407 1 0.310
 407  409 1 0.310
 409  411 1 0.310
 411  413 1 0.310
 413  415 1 0.310
 415  417 1 0.310
 417  420 1 0.310
 420  422 1 0.310
 422  424 1 0.310
 424  428 1 0.310
 428  432 1 0.310
 432  434 1 0.310
 434  436 1 0.310
 436  438 1 0.310
 438  439 1 0.310
 439  441 1 0.310
 441  443 1 0.310
 443  445 1 0.310
 445  447 1 0.310
 447  449 1 0.310
 449  451 1 0.310
 451  453 1 0.310
 453  455 1 0.310
 455  457 1 0.310
 457  459 1 0.310
 459  460 1 0.310
 460  462 1 0.310
 462  463 1 0.310
 463  465 1 0.310
 465  470 1 0.310
 470  472 1 0.310
 472  474 1 0.310
 474  478 1 0.310
 478  480 1 0.310
 480  482 1 0.33
 484  486 1 0.33
 486  488 1 0.310
 488  490 1 0.310
 490  492 1 0.310
 492  494 1 0.310
 494  496 1 0.310
 496  498 1 0.310
 498  503 1 0.310
 503  505 1 0.310
 505  507 1 0.310
 507  509 1 0.310
 509  511 1 0.310
 511  513 1 0.310
 513  515 1 0.310
 515  517 1 0.310
 517  518 1 0.310
 518  520 1 0.310
 520  522 1 0.310
 522  524 1 0.310
 524  526 1 0.310
 526  527 1 0.310
 527  529 1 0.310
 529  531 1 0.310
 531  533 1 0.310
 533  534 1 0.310
 534  536 1 0.310
 536  537 1 0.310
 537  539 1 0.310
 539  541 1 0.310
 541  542 1 0.310
 542  543 1 0.310
 543  546 1 0.310
 546  550 1 0.310
 550  552 1 0.310
 552  554 1 0.310
 554  555 1 0.310
 555  557 1 0.310
 557  559 1 0.310
 559  562 1 0.33
 562  564 1 0.33
 564  566 1 0.310
 566  568 1 0.310
 568  570 1 0.310
 570  572 1 0.310
 572  574 1 0.310
 574  576 1 0.310
 576  578 1 0.310
 578  581 1 0.310
 581  583 1 0.310
 583  585 1 0.310
 585  589 1 0.310
 589  593 1 0.310
 593  595 1 0.310
 595  597 1 0.310
 597  599 1 0.310
 599  600 1 0.310
 600  602 1 0.310
 602  604 1 0.310
 604  606 1 0.310
 606  608 1 0.310
 608  610 1 0.310
 610  612 1 0.310
 612  614 1 0.310
 614  616 1 0.310
 616  618 1 0.310
 618  620 1 0.310
 620  621 1 0.310
 621  623 1 0.310
 623  624 1 0.310
 624  626 1 0.310
 626  631 1 0.310
 631  633 1 0.310
 633  635 1 0.310
 635  639 1 0.310
 639  641 1 0.310
 641  643 1 0.33
 645  647 1 0.33
 647  649 1 0.310
 649  651 1 0.310
 651  653 1 0.310
 653  655 1 0.310
 655  657 1 0.310
 657  659 1 0.310
 659  664 1 0.310
 664  666 1 0.310
 666  668 1 0.310
 668  670 1 0.310
 670  672 1 0.310
 672  674 1 0.310
 674  676 1 0.310
 676  678 1 0.310
 678  679 1 0.310
 679  681 1 0.310
 681  683 1 0.310
 683  685 1 0.310
 685  687 1 0.310
 687  688 1 0.310
 688  690 1 0.310
 690  692 1 0.310
 692  694 1 0.310
 694  695 1 0.310
 695  697 1 0.310
 697  698 1 0.310
 698  700 1 0.310
 700  702 1 0.310
 702  703 1 0.310
 703  704 1 0.310
 704  707 1 0.310
 707  711 1 0.310
 711  713 1 0.310
 713  715 1 0.310
 715  716 1 0.310
 716  718 1 0.310
 718  720 1 0.310
 720  723 1 0.33
 723  725 1 0.33
 725  727 1 0.310
 727  729 1 0.310
 729  731 1 0.310
 731  733 1 0.310
 733  735 1 0.310
 735  737 1 0.310
 737  739 1 0.310
 739  742 1 0.310
 742  744 1 0.310
 744  746 1 0.310
 746  750 1 0.310
 750  754 1 0.310
 754  756 1 0.310
 756  758 1 0.310
 758  760 1 0.310
 760  761 1 0.310
 761  763 1 0.310
 763  765 1 0.310
 765  767 1 0.310
 767  769 1 0.310
 769  771 1 0.310
 771  773 1 0.310
 773  775 1 0.310
 775  777 1 0.310
 777  779 1 0.310
 779  781 1 0.310
 781  782 1 0.310
 782  784 1 0.310
 784  785 1 0.310
 785  787 1 0.310
 787  792 1 0.310
 792  794 1 0.310
 794  796 1 0.310
 796  800 1 0.310
 800  802 1 0.310
 802  804 1 0.33
 808  810 1 0.33
 810  812 1 0.310
 812  814 1 0.310
 814  816 1 0.310
 816  818 1 0.310
 818  820 1 0.310
 820  825 1 0.310
 825  827 1 0.310
 827  829 1 0.310
 829  831 1 0.310
 831  833 1 0.310
 833  835 1 0.310
 835  837 1 0.310
 837  839 1 0.310
 839  840 1 0.310
 840  842 1 0.310
 842  844 1 0.310
 844  846 1 0.310
 846  848 1 0.310
 848  849 1 0.310
 849  851 1 0.310
 851  853 1 0.310
 853  855 1 0.310
 855  856 1 0.310
 856  858 1 0.310
 858  859 1 0.310
 859  861 1 0.310
 861  863 1 0.310
 863  864 1 0.310
 864  865 1 0.310
 865  868 1 0.310
 868  872 1 0.310
 872  874 1 0.310
 874  876 1 0.310
 876  877 1 0.310
 877  879 1 0.310
 879  881 1 0.310
 881  884 1 0.33
 890  892 1 0.33
 892  894 1 0.310
 894  896 1 0.310
 896  898 1 0.310
 898  900 1 0.310
 900  903 1 0.310
 903  905 1 0.310
 905  907 1 0.310
 907  911 1 0.310
 911  915 1 0.310
 915  917 1 0.310
 917  919 1 0.310
 919  921 1 0.310
 921  922 1 0.310
 922  924 1 0.310
 924  926 1 0.310
 926  928 1 0.310
 928  930 1 0.310
 930  932 1 0.310
 932  934 1 0.310
 934  936 1 0.310
 936  938 1 0.310
 938  940 1 0.310
 940  942 1 0.310
 942  943 1 0.310
 943  945 1 0.310
 945  946 1 0.310
 946  948 1 0.310
 948  953 1 0.310
 953  955 1 0.310
 955  957 1 0.310
 957  961 1 0.310
 961  963 1 0.310
 963  965 1 0.33
 967  969 1 0.33
 969  971 1 0.310
 971  973 1 0.310
 973  975 1 0.310
 975  977 1 0.310
 977  979 1 0.310
 979  981 1 0.310
 981  986 1 0.310
 986  988 1 0.310
 988  990 1 0.310
 990  992 1 0.310
 992  994 1 0.310
 994  996 1 0.310
 996  998 1 0.310
 998 1000 1 0.310
1000 1001 1 0.310
1001 1003 1 0.310
1003 1005 1 0.310
1005 1007 1 0.310
1007 1009 1 0.310
1009 1010 1 0.310
1010 1012 1 0.310
1012 1014 1 0.310
1014 1016 1 0.310
1016 1017 1 0.310
1017 1019 1 0.310
1019 1020 1 0.310
1020 1022 1 0.310
1022 1024 1 0.310
1024 1025 1 0.310
1025 1026 1 0.310
1026 1029 1 0.310
1029 1033 1 0.310
1033 1035 1 0.310
1035 1037 1 0.310
1037 1038 1 0.310
1038 1040 1 0.310
1040 1042 1 0.310
1042 1045 1 0.33
1051 1053 1 0.33
1053 1055 1 0.310
1055 1057 1 0.310
1057 1059 1 0.310
1059 1061 1 0.310
1061 1064 1 0.310
1064 1066 1 0.310
1066 1068 1 0.310
1068 1072 1 0.310
1072 1076 1 0.310
1076 1078 1 0.310
1078 1080 1 0.310
1080 1082 1 0.310
1082 1083 1 0.310
1083 1085 1 0.310
1085 1087 1 0.310
1087 1089 1 0.310
1089 1091 1 0.310
1091 1093 1 0.310
1093 1095 1 0.310
1095 1097 1 0.310
1097 1099 1 0.310
1099 1101 1 0.310
1101 1103 1 0.310
1103 1104 1 0.310
1104 1106 1 0.310
1106 1107 1 0.310
1107 1109 1 0.310
1109 1114 1 0.310
1114 1116 1 0.310
1116 1118 1 0.310
1118 1122 1 0.310
1122 1124 1 0.310
1124 1126 1 0.33
1128 1130 1 0.33
1130 1132 1 0.310
1132 1134 1 0.310
1134 1136 1 0.310
1136 1138 1 0.310
1138 1140 1 0.310
1140 1142 1 0.310
1142 1147 1 0.310
1147 1149 1 0.310
1149 1151 1 0.310
1151 1153 1 0.310
1153 1155 1 0.310
1155 1157 1 0.310
1157 1159 1 0.310
1159 1161 1 0.310
1161 1162 1 0.310
1162 1164 1 0.310
1164 1166 1 0.310
1166 1168 1 0.310
1168 1170 1 0.310
1170 1171 1 0.310
1171 1173 1 0.310
1173 1175 1 0.310
1175 1177 1 0.310
1177 1178 1 0.310
1178 1180 1 0.310
1180 1181 1 0.310
1181 1183 1 0.310
1183 1185 1 0.310
1185 1186 1 0.310
1186 1187 1 0.310
1187 1190 1 0.310
1190 1194 1 0.310
1194 1196 1 0.310
1196 1198 1 0.310
1198 1199 1 0.310
1199 1201 1 0.310
1201 1203 1 0.310
1203 1206 1 0.33
1206 1208 1 0.33
1208 1210 1 0.310
1210 1212 1 0.310
1212 1214 1 0.310
1214 1216 1 0.310
1216 1218 1 0.310
1218 1220 1 0.310
1220 1222 1 0.310
1222 1225 1 0.310
1225 1227 1 0.310
1227 1229 1 0.310
1229 1233 1 0.310
1233 1237 1 0.310
1237 1239 1 0.310
1239 1241 1 0.310
1241 1243 1 0.310
1243 1244 1 0.310
1244 1246 1 0.310
1246 1248 1 0.310
1248 1250 1 0.310
1250 1252 1 0.310
1252 1254 1 0.310
1254 1256 1 0.310
1256 1258 1 0.310
1258 1260 1 0.310
1260 1262 1 0.310
1262 1264 1 0.310
1264 1265 1 0.310
1265 1267 1 0.310
1267 1268 1 0.310
1268 1270 1 0.310
1270 1275 1 0.310
1275 1277 1 0.310
1277 1279 1 0.310
1279 1283 1 0.310
1283 1285 1 0.310
1285 1287 1 0.33
1289 1291 1 0.33
1291 1293 1 0.310
1293 1295 1 0.310
1295 1297 1 0.310
1297 1299 1 0.310
1299 1301 1 0.310
1301 1303 1 0.310
1303 1308 1 0.310
1308 1310 1 0.310
1310 1312 1 0.310
1312 1314 1 0.310
1314 1316 1 0.310
1316 1318 1 0.310
1318 1320 1 0.310
1320 1322 1 0.310
1322 1323 1 0.310
1323 1325 1 0.310
1325 1327 1 0.310
1327 1329 1 0.310
1329 1331 1 0.310
1331 1332 1 0.310
1332 1334 1 0.310
1334 1336 1 0.310
1336 1338 1 0.310
1338 1339 1 0.310
1339 1341 1 0.310
1341 1342 1 0.310
1342 1344 1 0.310
1344 1346 1 0.310
1346 1347 1 0.310
1347 1348 1 0.310
1348 1351 1 0.310
1351 1355 1 0.310
1355 1357 1 0.310
1357 1359 1 0.310
1359 1360 1 0.310
1360 1362 1 0.310
1362 1364 1 0.310
1364 1367 1 0.33
1373 1375 1 0.33
1375 1377 1 0.310
1377 1379 1 0.310
1379 1381 1 0.310
1381 1383 1 0.310
1383 1386 1 0.310
1386 1388 1 0.310
1388 1390 1 0.310
1390 1394 1 0.310
1394 1398 1 0.310
1398 1400 1 0.310
1400 1402 1 0.310
1402 1404 1 0.310
1404 1405 1 0.310
1405 1407 1 0.310
1407 1409 1 0.310
1409 1411 1 0.310
1411 1413 1 0.310
1413 1415 1 0.310
1415 1417 1 0.310
1417 1419 1 0.310
1419 1421 1 0.310
1421 1423 1 0.310
1423 1425 1 0.310
1425 1426 1 0.310
1426 1428 1 0.310
1428 1429 1 0.310
1429 1431 1 0.310
1431 1436 1 0.310
1436 1438 1 0.310
1438 1440 1 0.310
1440 1444 1 0.310
1444 1446 1 0.33
1450 1452 1 0.33
1452 1454 1 0.310
1454 1456 1 0.310
1456 1458 1 0.310
1458 1460 1 0.310
1460 1462 1 0.310
1462 1464 1 0.310
1464 1469 1 0.310
1469 1471 1 0.310
1471 1473 1 0.310
1473 1475 1 0.310
1475 1477 1 0.310
1477 1479 1 0.310
1479 1481 1 0.310
1481 1483 1 0.310
1483 1484 1 0.310
1484 1486 1 0.310
1486 1488 1 0.310
1488 1490 1 0.310
1490 1492 1 0.310
1492 1493 1 0.310
1493 1495 1 0.310
1495 1497 1 0.310
1497 1499 1 0.310
1499 1500 1 0.310
1500 1502 1 0.310
1502 1503 1 0.310
1503 1505 1 0.310
1505 1507 1 0.310
1507 1508 1 0.310
1508 1509 1 0.310
1509 1512 1 0.310
1512 1516 1 0.310
1516 1518 1 0.310
1518 1520 1 0.310
1520 1521 1 0.310
1521 1523 1 0.310
1523 1525 1 0.310
1525 1528 1 0.33
1528 1530 1 0.33
1530 1532 1 0.310
1532 1534 1 0.310
1534 1536 1 0.310
1536 1538 1 0.310
1538 1540 1 0.310
1540 1542 1 0.310
1542 1544 1 0.310
1544 1547 1 0.310
1547 1549 1 0.310
1549 1551 1 0.310
1551 1555 1 0.310
1555 1559 1 0.310
1559 1561 1 0.310
1561 1563 1 0.310
1563 1565 1 0.310
1565 1566 1 0.310
1566 1568 1 0.310
1568 1570 1 0.33
1570 1572 1 0.33
1572 1574 1 0.310
1574 1576 1 0.310
1576 1578 1 0.310
1578 1580 1 0.310
1580 1582 1 0.310
1582 1584 1 0.310
1584 1586 1 0.310
1586 1587 1 0.310
1587 1589 1 0.310
1589 1590 1 0.310
1590 1592 1 0.310
1592 1597 1 0.310
1597 1599 1 0.310
1599 1601 1 0.310
1601 1605 1 0.310
1605 1607 1 0.310
1607 1609 1 0.33

#ifndef FLEXIBLE
; Side chain bonds
  16   17 1 0.300
  16   18 1 0.300
  17   19 1 0.285
  18   19 1 0.285
  17   18 1 0.300
  22   23 1 0.270
  24   25 1 0.270
  26   27 1 0.270
  28   29 1 0.292
  37   38 1 0.270
  39   40 1 0.270
  41   42 1 0.341
  44   45 1 0.270
  46   47 1 0.270
  48   49 1 0.341
  51   52 1 0.341
  54   55 1 0.341
  64   65 1 0.340
  64   66 1 0.340
  65   66 1 0.290
  72   73 1 0.270
  74   75 1 0.270
  87   88 1 0.341
  98   99 1 0.305
 103  104 1 0.340
 103  105 1 0.340
 104  105 1 0.290
 107  108 1 0.340
 107  109 1 0.340
 108  109 1 0.290
 110  111 1 0.341
 112  113 1 0.292
 119  120 1 0.292
 123  124 1 0.270
 125  126 1 0.341
 131  132 1 0.341
 133  134 1 0.270
 135  136 1 0.292
 144  145 1 0.300
 144  146 1 0.300
 145  147 1 0.285
 146  147 1 0.285
 145  146 1 0.300
 148  149 1 0.292
 153  154 1 0.340
 153  155 1 0.340
 154  155 1 0.290
 156  157 1 0.270
 158  159 1 0.292
 160  161 1 0.270
 177  178 1 0.300
 177  179 1 0.300
 178  180 1 0.285
 179  180 1 0.285
 178  179 1 0.300
 183  184 1 0.270
 185  186 1 0.270
 187  188 1 0.270
 189  190 1 0.292
 198  199 1 0.270
 200  201 1 0.270
 202  203 1 0.341
 205  206 1 0.270
 207  208 1 0.270
 209  210 1 0.341
 212  213 1 0.341
 215  216 1 0.341
 225  226 1 0.340
 225  227 1 0.340
 226  227 1 0.290
 233  234 1 0.270
 235  236 1 0.270
 248  249 1 0.341
 259  260 1 0.305
 264  265 1 0.340
 264  266 1 0.340
 265  266 1 0.290
 268  269 1 0.340
 268  270 1 0.340
 269  270 1 0.290
 271  272 1 0.341
 273  274 1 0.292
 280  281 1 0.292
 284  285 1 0.270
 286  287 1 0.341
 292  293 1 0.341
 294  295 1 0.270
 296  297 1 0.292
 305  306 1 0.300
 305  307 1 0.300
 306  308 1 0.285
 307  308 1 0.285
 306  307 1 0.300
 309  310 1 0.292
 314  315 1 0.340
 314  316 1 0.340
 315  316 1 0.290
 317  318 1 0.270
 319  320 1 0.292
 321  322 1 0.270
 338  339 1 0.300
 338  340 1 0.300
 339  341 1 0.285
 340  341 1 0.285
 339  340 1 0.300
 344  345 1 0.270
 346  347 1 0.270
 348  349 1 0.270
 350  351 1 0.292
 359  360 1 0.270
 361  362 1 0.270
 363  364 1 0.341
 366  367 1 0.270
 368  369 1 0.270
 370  371 1 0.341
 373  374 1 0.341
 376  377 1 0.341
 386  387 1 0.340
 386  388 1 0.340
 387  388 1 0.290
 394  395 1 0.270
 396  397 1 0.270
 409  410 1 0.341
 420  421 1 0.305
 425  426 1 0.340
 425  427 1 0.340
 426  427 1 0.290
 429  430 1 0.340
 429  431 1 0.340
 430  431 1 0.290
 432  433 1 0.341
 434  435 1 0.292
 441  442 1 0.292
 445  446 1 0.270
 447  448 1 0.341
 453  454 1 0.341
 455  456 1 0.270
 457  458 1 0.292
 466  467 1 0.300
 466  468 1 0.300
 467  469 1 0.285
 468  469 1 0.285
 467  468 1 0.300
 470  471 1 0.292
 475  476 1 0.340
 475  477 1 0.340
 476  477 1 0.290
 478  479 1 0.270
 480  481 1 0.292
 482  483 1 0.270
 499  500 1 0.300
 499  501 1 0.300
 500  502 1 0.285
 501  502 1 0.285
 500  501 1 0.300
 505  506 1 0.270
 507  508 1 0.270
 509  510 1 0.270
 511  512 1 0.292
 520  521 1 0.270
 522  523 1 0.270
 524  525 1 0.341
 527  528 1 0.270
 529  530 1 0.270
 531  532 1 0.341
 534  535 1 0.341
 537  538 1 0.341
 547  548 1 0.340
 547  549 1 0.340
 548  549 1 0.290
 555  556 1 0.270
 557  558 1 0.270
 570  571 1 0.341
 581  582 1 0.305
 586  587 1 0.340
 586  588 1 0.340
 587  588 1 0.290
 590  591 1 0.340
 590  592 1 0.340
 591  592 1 0.290
 593  594 1 0.341
 595  596 1 0.292
 602  603 1 0.292
 606  607 1 0.270
 608  609 1 0.341
 614  615 1 0.341
 616  617 1 0.270
 618  619 1 0.292
 627  628 1 0.300
 627  629 1 0.300
 628  630 1 0.285
 629  630 1 0.285
 628  629 1 0.300
 631  632 1 0.292
 636  637 1 0.340
 636  638 1 0.340
 637  638 1 0.290
 639  640 1 0.270
 641  642 1 0.292
 643  644 1 0.270
 660  661 1 0.300
 660  662 1 0.300
 661  663 1 0.285
 662  663 1 0.285
 661  662 1 0.300
 666  667 1 0.270
 668  669 1 0.270
 670  671 1 0.270
 672  673 1 0.292
 681  682 1 0.270
 683  684 1 0.270
 685  686 1 0.341
 688  689 1 0.270
 690  691 1 0.270
 692  693 1 0.341
 695  696 1 0.341
 698  699 1 0.341
 708  709 1 0.340
 708  710 1 0.340
 709  710 1 0.290
 716  717 1 0.270
 718  719 1 0.270
 731  732 1 0.341
 742  743 1 0.305
 747  748 1 0.340
 747  749 1 0.340
 748  749 1 0.290
 751  752 1 0.340
 751  753 1 0.340
 752  753 1 0.290
 754  755 1 0.341
 756  757 1 0.292
 763  764 1 0.292
 767  768 1 0.270
 769  770 1 0.341
 775  776 1 0.341
 777  778 1 0.270
 779  780 1 0.292
 788  789 1 0.300
 788  790 1 0.300
 789  791 1 0.285
 790  791 1 0.285
 789  790 1 0.300
 792  793 1 0.292
 797  798 1 0.340
 797  799 1 0.340
 798  799 1 0.290
 800  801 1 0.270
 802  803 1 0.292
 804  805 1 0.270
 821  822 1 0.300
 821  823 1 0.300
 822  824 1 0.285
 823  824 1 0.285
 822  823 1 0.300
 827  828 1 0.270
 829  830 1 0.270
 831  832 1 0.270
 833  834 1 0.292
 842  843 1 0.270
 844  845 1 0.270
 846  847 1 0.341
 849  850 1 0.270
 851  852 1 0.270
 853  854 1 0.341
 856  857 1 0.341
 859  860 1 0.341
 869  870 1 0.340
 869  871 1 0.340
 870  871 1 0.290
 877  878 1 0.270
 879  880 1 0.270
 892  893 1 0.341
 903  904 1 0.305
 908  909 1 0.340
 908  910 1 0.340
 909  910 1 0.290
 912  913 1 0.340
 912  914 1 0.340
 913  914 1 0.290
 915  916 1 0.341
 917  918 1 0.292
 924  925 1 0.292
 928  929 1 0.270
 930  931 1 0.341
 936  937 1 0.341
 938  939 1 0.270
 940  941 1 0.292
 949  950 1 0.300
 949  951 1 0.300
 950  952 1 0.285
 951  952 1 0.285
 950  951 1 0.300
 953  954 1 0.292
 958  959 1 0.340
 958  960 1 0.340
 959  960 1 0.290
 961  962 1 0.270
 963  964 1 0.292
 965  966 1 0.270
 982  983 1 0.300
 982  984 1 0.300
 983  985 1 0.285
 984  985 1 0.285
 983  984 1 0.300
 988  989 1 0.270
 990  991 1 0.270
 992  993 1 0.270
 994  995 1 0.292
1003 1004 1 0.270
1005 1006 1 0.270
1007 1008 1 0.341
1010 1011 1 0.270
1012 1013 1 0.270
1014 1015 1 0.341
1017 1018 1 0.341
1020 1021 1 0.341
1030 1031 1 0.340
1030 1032 1 0.340
1031 1032 1 0.290
1038 1039 1 0.270
1040 1041 1 0.270
1053 1054 1 0.341
1064 1065 1 0.305
1069 1070 1 0.340
1069 1071 1 0.340
1070 1071 1 0.290
1073 1074 1 0.340
1073 1075 1 0.340
1074 1075 1 0.290
1076 1077 1 0.341
1078 1079 1 0.292
1085 1086 1 0.292
1089 1090 1 0.270
1091 1092 1 0.341
1097 1098 1 0.341
1099 1100 1 0.270
1101 1102 1 0.292
1110 1111 1 0.300
1110 1112 1 0.300
1111 1113 1 0.285
1112 1113 1 0.285
1111 1112 1 0.300
1114 1115 1 0.292
1119 1120 1 0.340
1119 1121 1 0.340
1120 1121 1 0.290
1122 1123 1 0.270
1124 1125 1 0.292
1126 1127 1 0.270
1143 1144 1 0.300
1143 1145 1 0.300
1144 1146 1 0.285
1145 1146 1 0.285
1144 1145 1 0.300
1149 1150 1 0.270
1151 1152 1 0.270
1153 1154 1 0.270
1155 1156 1 0.292
1164 1165 1 0.270
1166 1167 1 0.270
1168 1169 1 0.341
1171 1172 1 0.270
1173 1174 1 0.270
1175 1176 1 0.341
1178 1179 1 0.341
1181 1182 1 0.341
1191 1192 1 0.340
1191 1193 1 0.340
1192 1193 1 0.290
1199 1200 1 0.270
1201 1202 1 0.270
1214 1215 1 0.341
1225 1226 1 0.305
1230 1231 1 0.340
1230 1232 1 0.340
1231 1232 1 0.290
1234 1235 1 0.340
1234 1236 1 0.340
1235 1236 1 0.290
1237 1238 1 0.341
1239 1240 1 0.292
1246 1247 1 0.292
1250 1251 1 0.270
1252 1253 1 0.341
1258 1259 1 0.341
1260 1261 1 0.270
1262 1263 1 0.292
1271 1272 1 0.300
1271 1273 1 0.300
1272 1274 1 0.285
1273 1274 1 0.285
1272 1273 1 0.300
1275 1276 1 0.292
1280 1281 1 0.340
1280 1282 1 0.340
1281 1282 1 0.290
1283 1284 1 0.270
1285 1286 1 0.292
1287 1288 1 0.270
1304 1305 1 0.300
1304 1306 1 0.300
1305 1307 1 0.285
1306 1307 1 0.285
1305 1306 1 0.300
1310 1311 1 0.270
1312 1313 1 0.270
1314 1315 1 0.270
1316 1317 1 0.292
1325 1326 1 0.270
1327 1328 1 0.270
1329 1330 1 0.341
1332 1333 1 0.270
1334 1335 1 0.270
1336 1337 1 0.341
1339 1340 1 0.341
1342 1343 1 0.341
1352 1353 1 0.340
1352 1354 1 0.340
1353 1354 1 0.290
1360 1361 1 0.270
1362 1363 1 0.270
1375 1376 1 0.341
1386 1387 1 0.305
1391 1392 1 0.340
1391 1393 1 0.340
1392 1393 1 0.290
1395 1396 1 0.340
1395 1397 1 0.340
1396 1397 1 0.290
1398 1399 1 0.341
1400 1401 1 0.292
1407 1408 1 0.292
1411 1412 1 0.270
1413 1414 1 0.341
1419 1420 1 0.341
1421 1422 1 0.270
1423 1424 1 0.292
1432 1433 1 0.300
1432 1434 1 0.300
1433 1435 1 0.285
1434 1435 1 0.285
1433 1434 1 0.300
1436 1437 1 0.292
1441 1442 1 0.340
1441 1443 1 0.340
1442 1443 1 0.290
1444 1445 1 0.270
1446 1447 1 0.292
1448 1449 1 0.270
1465 1466 1 0.300
1465 1467 1 0.300
1466 1468 1 0.285
1467 1468 1 0.285
1466 1467 1 0.300
1471 1472 1 0.270
1473 1474 1 0.270
1475 1476 1 0.270
1477 1478 1 0.292
1486 1487 1 0.270
1488 1489 1 0.270
1490 1491 1 0.341
1493 1494 1 0.270
1495 1496 1 0.270
1497 1498 1 0.341
1500 1501 1 0.341
1503 1504 1 0.341
1513 1514 1 0.340
1513 1515 1 0.340
1514 1515 1 0.290
1521 1522 1 0.270
1523 1524 1 0.270
1536 1537 1 0.341
1547 1548 1 0.305
1552 1553 1 0.340
1552 1554 1 0.340
1553 1554 1 0.290
1556 1557 1 0.340
1556 1558 1 0.340
1557 1558 1 0.290
1559 1560 1 0.341
1561 1562 1 0.292
1568 1569 1 0.292
1572 1573 1 0.270
1574 1575 1 0.341
1580 1581 1 0.341
1582 1583 1 0.270
1584 1585 1 0.292
1593 1594 1 0.300
1593 1595 1 0.300
1594 1596 1 0.285
1595 1596 1 0.285
1594 1595 1 0.300
1597 1598 1 0.292
1602 1603 1 0.340
1602 1604 1 0.340
1603 1604 1 0.290
1605 1606 1 0.270
1607 1608 1 0.292
1609 1610 1 0.270
#endif

[ angles ]
; BBB angles
   1    3    5 10 127 20
   3    5    7 2 96 700
   5    7    9 2 96 700
   7    9   11 2 96 700
   9   11   13 2 96 700
  11   13   15 2 96 700
  13   15   20 2 96 700
  15   20   22 2 96 700
  20   22   24 2 96 700
  22   24   26 2 96 700
  24   26   28 2 96 700
  26   28   30 2 96 700
  28   30   32 2 96 700
  30   32   34 2 96 700
  32   34   35 2 96 700
  34   35   37 2 96 700
  35   37   39 2 96 700
  37   39   41 2 96 700
  39   41   43 2 96 700
  41   43   44 2 96 700
  43   44   46 2 96 700
  44   46   48 2 96 700
  46   48   50 2 96 700
  48   50   51 2 96 700
  50   51   53 2 96 700
  51   53   54 2 96 700
  53   54   56 2 96 700
  54   56   58 2 96 700
  56   58   59 2 96 700
  58   59   60 2 96 700
  59   60   63 2 96 700
  60   63   67 2 96 700
  63   67   69 2 96 700
  67   69   71 2 96 700
  69   71   72 2 96 700
  71   72   74 2 96 700
  72   74   76 2 96 700
  74   76   79 10 127 20
  76   79   81 10 127 20
  79   81   83 10 98 100
  81   83   85 2 98 100
  83   85   87 2 96 700
  85   87   89 2 98 100
  87   89   91 10 98 100
  89   91   93 2 98 100
  91   93   95 2 96 700
  93   95   98 2 96 700
  95   98  100 2 96 700
  98  100  102 2 96 700
 100  102  106 2 96 700
 102  106  110 2 96 700
 106  110  112 2 96 700
 110  112  114 2 96 700
 112  114  116 2 96 700
 114  116  117 2 96 700
 116  117  119 2 96 700
 117  119  121 2 96 700
 119  121  123 2 96 700
 121  123  125 2 96 700
 123  125  127 2 98 100
 125  127  129 10 98 100
 127  129  131 2 98 100
 129  131  133 2 96 700
 131  133  135 2 96 700
 133  135  137 2 96 700
 135  137  138 2 96 700
 137  138  140 2 96 700
 138  140  141 2 96 700
 140  141  143 2 96 700
 141  143  148 2 96 700
 143  148  150 2 96 700
 148  150  152 2 96 700
 150  152  156 2 96 700
 152  156  158 2 96 700
 156  158  160 10 127 20
 162  164  166 10 127 20
 164  166  168 2 96 700
 166  168  170 2 96 700
 168  170  172 2 96 700
 170  172  174 2 96 700
 172  174  176 2 96 700
 174  176  181 2 96 700
 176  181  183 2 96 700
 181  183  185 2 96 700
 183  185  187 2 96 700
 185  187  189 2 96 700
 187  189  191 2 96 700
 189  191  193 2 96 700
 191  193  195 2 96 700
 193  195  196 2 96 700
 195  196  198 2 96 700
 196  198  200 2 96 700
 198  200  202 2 96 700
 200  202  204 2 96 700
 202  204  205 2 96 700
 204  205  207 2 96 700
 205  207  209 2 96 700
 207  209  211 2 96 700
 209  211  212 2 96 700
 211  212  214 2 96 700
 212  214  215 2 96 700
 214  215  217 2 96 700
 215  217  219 2 96 700
 217  219  220 2 96 700
 219  220  221 2 96 700
 220  221  224 2 96 700
 221  224  228 2 96 700
 224  228  230 2 96 700
 228  230  232 2 96 700
 230  232  233 2 96 700
 232  233  235 2 96 700
 233  235  237 2 96 700
 235  237  240 10 130 20
 237  240  242 10 130 20
 244  246  248 10 100 20
 246  248  250 10 127 20
 248  250  252 10 98 100
 250  252  254 2 98 100
 252  254  256 2 96 700
 254  256  259 2 96 700
 256  259  261 2 96 700
 259  261  263 2 96 700
 261  263  267 2 96 700
 263  267  271 2 96 700
 267  271  273 2 96 700
 271  273  275 2 96 700
 273  275  277 2 96 700
 275  277  278 2 96 700
 277  278  280 2 96 700
 278  280  282 2 96 700
 280  282  284 2 96 700
 282  284  286 2 96 700
 284  286  288 2 98 100
 286  288  290 10 98 100
 288  290  292 2 98 100
 290  292  294 2 96 700
 292  294  296 2 96 700
 294  296  298 2 96 700
 296  298  299 2 96 700
 298  299  301 2 96 700
 299  301  302 2 96 700
 301  302  304 2 96 700
 302  304  309 2 96 700
 304  309  311 2 96 700
 309  311  313 2 96 700
 311  313  317 2 96 700
 313  317  319 2 96 700
 317  319  321 10 127 20
 240  242  244 10 100 20
 242  244  246 10 100 20
 323  325  327 10 127 20
 325  327  329 2 96 700
 327  329  331 2 96 700
 329  331  333 2 96 700
 331  333  335 2 96 700
 333  335  337 2 96 700
 335  337  342 2 96 700
 337  342  344 2 96 700
 342  344  346 2 96 700
 344  346  348 2 96 700
 346  348  350 2 96 700
 348  350  352 2 96 700
 350  352  354 2 96 700
 352  354  356 2 96 700
 354  356  357 2 96 700
 356  357  359 2 96 700
 357  359  361 2 96 700
 359  361  363 2 96 700
 361  363  365 2 96 700
 363  365  366 2 96 700
 365  366  368 2 96 700
 366  368  370 2 96 700
 368  370  372 2 96 700
 370  372  373 2 96 700
 372  373  375 2 96 700
 373  375  376 2 96 700
 375  376  378 2 96 700
 376  378  380 2 96 700
 378  380  381 2 96 700
 380  381  382 2 96 700
 381  382  385 2 96 700
 382  385  389 2 96 700
 385  389  391 2 96 700
 389  391  393 2 96 700
 391  393  394 2 96 700
 393  394  396 2 96 700
 394  396  398 2 96 700
 396  398  401 10 127 20
 398  401  403 10 127 20
 401  403  405 10 98 100
 403  405  407 2 98 100
 405  407  409 2 96 700
 407  409  411 2 98 100
 409  411  413 10 98 100
 411  413  415 2 98 100
 413  415  417 2 96 700
 415  417  420 2 96 700
 417  420  422 2 96 700
 420  422  424 2 96 700
 422  424  428 2 96 700
 424  428  432 2 96 700
 428  432  434 2 96 700
 432  434  436 2 96 700
 434  436  438 2 96 700
 436  438  439 2 96 700
 438  439  441 2 96 700
 439  441  443 2 96 700
 441  443  445 2 96 700
 443  445  447 2 96 700
 445  447  449 2 98 100
 447  449  451 10 98 100
 449  451  453 2 98 100
 451  453  455 2 96 700
 453  455  457 2 96 700
 455  457  459 2 96 700
 457  459  460 2 96 700
 459  460  462 2 96 700
 460  462  463 2 96 700
 462  463  465 2 96 700
 463  465  470 2 96 700
 465  470  472 2 96 700
 470  472  474 2 96 700
 472  474  478 2 96 700
 474  478  480 2 96 700
 478  480  482 10 127 20
 484  486  488 10 127 20
 486  488  490 2 96 700
 488  490  492 2 96 700
 490  492  494 2 96 700
 492  494  496 2 96 700
 494  496  498 2 96 700
 496  498  503 2 96 700
 498  503  505 2 96 700
 503  505  507 2 96 700
 505  507  509 2 96 700
 507  509  511 2 96 700
 509  511  513 2 96 700
 511  513  515 2 96 700
 513  515  517 2 96 700
 515  517  518 2 96 700
 517  518  520 2 96 700
 518  520  522 2 96 700
 520  522  524 2 96 700
 522  524  526 2 96 700
 524  526  527 2 96 700
 526  527  529 2 96 700
 527  529  531 2 96 700
 529  531  533 2 96 700
 531  533  534 2 96 700
 533  534  536 2 96 700
 534  536  537 2 96 700
 536  537  539 2 96 700
 537  539  541 2 96 700
 539  541  542 2 96 700
 541  542  543 2 96 700
 542  543  546 2 96 700
 543  546  550 2 96 700
 546  550  552 2 96 700
 550  552  554 2 96 700
 552  554  555 2 96 700
 554  555  557 2 96 700
 555  557  559 2 96 700
 557  559  562 10 127 20
 559  562  564 10 127 20
 562  564  566 10 98 100
 564  566  568 2 98 100
 566  568  570 2 96 700
 568  570  572 2 98 100
 570  572  574 10 98 100
 572  574  576 2 98 100
 574  576  578 2 96 700
 576  578  581 2 96 700
 578  581  583 2 96 700
 581  583  585 2 96 700
 583  585  589 2 96 700
 585  589  593 2 96 700
 589  593  595 2 96 700
 593  595  597 2 96 700
 595  597  599 2 96 700
 597  599  600 2 96 700
 599  600  602 2 96 700
 600  602  604 2 96 700
 602  604  606 2 96 700
 604  606  608 2 96 700
 606  608  610 2 98 100
 608  610  612 10 98 100
 610  612  614 2 98 100
 612  614  616 2 96 700
 614  616  618 2 96 700
 616  618  620 2 96 700
 618  620  621 2 96 700
 620  621  623 2 96 700
 621  623  624 2 96 700
 623  624  626 2 96 700
 624  626  631 2 96 700
 626  631  633 2 96 700
 631  633  635 2 96 700
 633  635  639 2 96 700
 635  639  641 2 96 700
 639  641  643 10 127 20
 645  647  649 10 127 20
 647  649  651 2 96 700
 649  651  653 2 96 700
 651  653  655 2 96 700
 653  655  657 2 96 700
 655  657  659 2 96 700
 657  659  664 2 96 700
 659  664  666 2 96 700
 664  666  668 2 96 700
 666  668  670 2 96 700
 668  670  672 2 96 700
 670  672  674 2 96 700
 672  674  676 2 96 700
 674  676  678 2 96 700
 676  678  679 2 96 700
 678  679  681 2 96 700
 679  681  683 2 96 700
 681  683  685 2 96 700
 683  685  687 2 96 700
 685  687  688 2 96 700
 687  688  690 2 96 700
 688  690  692 2 96 700
 690  692  694 2 96 700
 692  694  695 2 96 700
 694  695  697 2 96 700
 695  697  698 2 96 700
 697  698  700 2 96 700
 698  700  702 2 96 700
 700  702  703 2 96 700
 702  703  704 2 96 700
 703  704  707 2 96 700
 704  707  711 2 96 700
 707  711  713 2 96 700
 711  713  715 2 96 700
 713  715  716 2 96 700
 715  716  718 2 96 700
 716  718  720 2 96 700
 718  720  723 10 127 20
 720  723  725 10 127 20
 723  725  727 10 98 100
 725  727  729 2 98 100
 727  729  731 2 96 700
 729  731  733 2 98 100
 731  733  735 10 98 100
 733  735  737 2 98 100
 735  737  739 2 96 700
 737  739  742 2 96 700
 739  742  744 2 96 700
 742  744  746 2 96 700
 744  746  750 2 96 700
 746  750  754 2 96 700
 750  754  756 2 96 700
 754  756  758 2 96 700
 756  758  760 2 96 700
 758  760  761 2 96 700
 760  761  763 2 96 700
 761  763  765 2 96 700
 763  765  767 2 96 700
 765  767  769 2 96 700
 767  769  771 2 98 100
 769  771  773 10 98 100
 771  773  775 2 98 100
 773  775  777 2 96 700
 775  777  779 2 96 700
 777  779  781 2 96 700
 779  781  782 2 96 700
 781  782  784 2 96 700
 782  784  785 2 96 700
 784  785  787 2 96 700
 785  787  792 2 96 700
 787  792  794 2 96 700
 792  794  796 2 96 700
 794  796  800 2 96 700
 796  800  802 2 96 700
 800  802  804 10 127 20
 806  808  810 10 127 20
 808  810  812 10 127 20
 810  812  814 2 96 700
 812  814  816 2 96 700
 814  816  818 2 96 700
 816  818  820 2 96 700
 818  820  825 2 96 700
 820  825  827 2 96 700
 825  827  829 2 96 700
 827  829  831 2 96 700
 829  831  833 2 96 700
 831  833  835 2 96 700
 833  835  837 2 96 700
 835  837  839 2 96 700
 837  839  840 2 96 700
 839  840  842 2 96 700
 840  842  844 2 96 700
 842  844  846 2 96 700
 844  846  848 2 96 700
 846  848  849 2 96 700
 848  849  851 2 96 700
 849  851  853 2 96 700
 851  853  855 2 96 700
 853  855  856 2 96 700
 855  856  858 2 96 700
 856  858  859 2 96 700
 858  859  861 2 96 700
 859  861  863 2 96 700
 861  863  864 2 96 700
 863  864  865 2 96 700
 864  865  868 2 96 700
 865  868  872 2 96 700
 868  872  874 2 96 700
 872  874  876 2 96 700
 874  876  877 2 96 700
 876  877  879 2 96 700
 877  879  881 2 96 700
 879  881  884 10 127 20
 881  884  886 10 127 20
 888  890  892 10 100 20
 890  892  894 10 127 20
 892  894  896 10 98 100
 894  896  898 2 98 100
 896  898  900 2 96 700
 898  900  903 2 96 700
 900  903  905 2 96 700
 903  905  907 2 96 700
 905  907  911 2 96 700
 907  911  915 2 96 700
 911  915  917 2 96 700
 915  917  919 2 96 700
 917  919  921 2 96 700
 919  921  922 2 96 700
 921  922  924 2 96 700
 922  924  926 2 96 700
 924  926  928 2 96 700
 926  928  930 2 96 700
 928  930  932 2 98 100
 930  932  934 10 98 100
 932  934  936 2 98 100
 934  936  938 2 96 700
 936  938  940 2 96 700
 938  940  942 2 96 700
 940  942  943 2 96 700
 942  943  945 2 96 700
 943  945  946 2 96 700
 945  946  948 2 96 700
 946  948  953 2 96 700
 948  953  955 2 96 700
 953  955  957 2 96 700
 955  957  961 2 96 700
 957  961  963 2 96 700
 961  963  965 10 127 20
 884  886  888 10 100 20
 886  888  890 10 100 20
 967  969  971 10 127 20
 969  971  973 2 96 700
 971  973  975 2 96 700
 973  975  977 2 96 700
 975  977  979 2 96 700
 977  979  981 2 96 700
 979  981  986 2 96 700
 981  986  988 2 96 700
 986  988  990 2 96 700
 988  990  992 2 96 700
 990  992  994 2 96 700
 992  994  996 2 96 700
 994  996  998 2 96 700
 996  998 1000 2 96 700
 998 1000 1001 2 96 700
1000 1001 1003 2 96 700
1001 1003 1005 2 96 700
1003 1005 1007 2 96 700
1005 1007 1009 2 96 700
1007 1009 1010 2 96 700
1009 1010 1012 2 96 700
1010 1012 1014 2 96 700
1012 1014 1016 2 96 700
1014 1016 1017 2 96 700
1016 1017 1019 2 96 700
1017 1019 1020 2 96 700
1019 1020 1022 2 96 700
1020 1022 1024 2 96 700
1022 1024 1025 2 96 700
1024 1025 1026 2 96 700
1025 1026 1029 2 96 700
1026 1029 1033 2 96 700
1029 1033 1035 2 96 700
1033 1035 1037 2 96 700
1035 1037 1038 2 96 700
1037 1038 1040 2 96 700
1038 1040 1042 2 96 700
1040 1042 1045 10 127 20
1042 1045 1047 10 127 20
1049 1051 1053 10 100 20
1051 1053 1055 10 127 20
1053 1055 1057 10 98 100
1055 1057 1059 2 98 100
1057 1059 1061 2 96 700
1059 1061 1064 2 96 700
1061 1064 1066 2 96 700
1064 1066 1068 2 96 700
1066 1068 1072 2 96 700
1068 1072 1076 2 96 700
1072 1076 1078 2 96 700
1076 1078 1080 2 96 700
1078 1080 1082 2 96 700
1080 1082 1083 2 96 700
1082 1083 1085 2 96 700
1083 1085 1087 2 96 700
1085 1087 1089 2 96 700
1087 1089 1091 2 96 700
1089 1091 1093 2 98 100
1091 1093 1095 10 98 100
1093 1095 1097 2 98 100
1095 1097 1099 2 96 700
1097 1099 1101 2 96 700
1099 1101 1103 2 96 700
1101 1103 1104 2 96 700
1103 1104 1106 2 96 700
1104 1106 1107 2 96 700
1106 1107 1109 2 96 700
1107 1109 1114 2 96 700
1109 1114 1116 2 96 700
1114 1116 1118 2 96 700
1116 1118 1122 2 96 700
1118 1122 1124 2 96 700
1122 1124 1126 10 127 20
1045 1047 1049 10 100 20
1047 1049 1051 10 100 20
1128 1130 1132 10 127 20
1130 1132 1134 2 96 700
1132 1134 1136 2 96 700
1134 1136 1138 2 96 700
1136 1138 1140 2 96 700
1138 1140 1142 2 96 700
1140 1142 1147 2 96 700
1142 1147 1149 2 96 700
1147 1149 1151 2 96 700
1149 1151 1153 2 96 700
1151 1153 1155 2 96 700
1153 1155 1157 2 96 700
1155 1157 1159 2 96 700
1157 1159 1161 2 96 700
1159 1161 1162 2 96 700
1161 1162 1164 2 96 700
1162 1164 1166 2 96 700
1164 1166 1168 2 96 700
1166 1168 1170 2 96 700
1168 1170 1171 2 96 700
1170 1171 1173 2 96 700
1171 1173 1175 2 96 700
1173 1175 1177 2 96 700
1175 1177 1178 2 96 700
1177 1178 1180 2 96 700
1178 1180 1181 2 96 700
1180 1181 1183 2 96 700
1181 1183 1185 2 96 700
1183 1185 1186 2 96 700
1185 1186 1187 2 96 700
1186 1187 1190 2 96 700
1187 1190 1194 2 96 700
1190 1194 1196 2 96 700
1194 1196 1198 2 96 700
1196 1198 1199 2 96 700
1198 1199 1201 2 96 700
1199 1201 1203 2 96 700
1201 1203 1206 10 127 20
1203 1206 1208 10 127 20
1206 1208 1210 10 98 100
1208 1210 1212 2 98 100
1210 1212 1214 2 96 700
1212 1214 1216 2 98 100
1214 1216 1218 10 98 100
1216 1218 1220 2 98 100
1218 1220 1222 2 96 700
1220 1222 1225 2 96 700
1222 1225 1227 2 96 700
1225 1227 1229 2 96 700
1227 1229 1233 2 96 700
1229 1233 1237 2 96 700
1233 1237 1239 2 96 700
1237 1239 1241 2 96 700
1239 1241 1243 2 96 700
1241 1243 1244 2 96 700
1243 1244 1246 2 96 700
1244 1246 1248 2 96 700
1246 1248 1250 2 96 700
1248 1250 1252 2 96 700
1250 1252 1254 2 98 100
1252 1254 1256 10 98 100
1254 1256 1258 2 98 100
1256 1258 1260 2 96 700
1258 1260 1262 2 96 700
1260 1262 1264 2 96 700
1262 1264 1265 2 96 700
1264 1265 1267 2 96 700
1265 1267 1268 2 96 700
1267 1268 1270 2 96 700
1268 1270 1275 2 96 700
1270 1275 1277 2 96 700
1275 1277 1279 2 96 700
1277 1279 1283 2 96 700
1279 1283 1285 2 96 700
1283 1285 1287 10 127 20
1289 1291 1293 10 127 20
1291 1293 1295 2 96 700
1293 1295 1297 2 96 700
1295 1297 1299 2 96 700
1297 1299 1301 2 96 700
1299 1301 1303 2 96 700
1301 1303 1308 2 96 700
1303 1308 1310 2 96 700
1308 1310 1312 2 96 700
1310 1312 1314 2 96 700
1312 1314 1316 2 96 700
1314 1316 1318 2 96 700
1316 1318 1320 2 96 700
1318 1320 1322 2 96 700
1320 1322 1323 2 96 700
1322 1323 1325 2 96 700
1323 1325 1327 2 96 700
1325 1327 1329 2 96 700
1327 1329 1331 2 96 700
1329 1331 1332 2 96 700
1331 1332 1334 2 96 700
1332 1334 1336 2 96 700
1334 1336 1338 2 96 700
1336 1338 1339 2 96 700
1338 1339 1341 2 96 700
1339 1341 1342 2 96 700
1341 1342 1344 2 96 700
1342 1344 1346 2 96 700
1344 1346 1347 2 96 700
1346 1347 1348 2 96 700
1347 1348 1351 2 96 700
1348 1351 1355 2 96 700
1351 1355 1357 2 96 700
1355 1357 1359 2 96 700
1357 1359 1360 2 96 700
1359 1360 1362 2 96 700
1360 1362 1364 2 96 700
1362 1364 1367 10 127 20
1364 1367 1369 10 127 20
1371 1373 1375 10 100 20
1373 1375 1377 10 127 20
1375 1377 1379 10 98 100
1377 1379 1381 2 98 100
1379 1381 1383 2 96 700
1381 1383 1386 2 96 700
1383 1386 1388 2 96 700
1386 1388 1390 2 96 700
1388 1390 1394 2 96 700
1390 1394 1398 2 96 700
1394 1398 1400 2 96 700
1398 1400 1402 2 96 700
1400 1402 1404 2 96 700
1402 1404 1405 2 96 700
1404 1405 1407 2 96 700
1405 1407 1409 2 96 700
1407 1409 1411 2 96 700
1409 1411 1413 2 96 700
1411 1413 1415 2 98 100
1413 1415 1417 10 98 100
1415 1417 1419 2 98 100
1417 1419 1421 2 96 700
1419 1421 1423 2 96 700
1421 1423 1425 2 96 700
1423 1425 1426 2 96 700
1425 1426 1428 2 96 700
1426 1428 1429 2 96 700
1428 1429 1431 2 96 700
1429 1431 1436 2 96 700
1431 1436 1438 2 96 700
1436 1438 1440 2 96 700
1438 1440 1444 2 96 700
1440 1444 1446 10 127 20
1444 1446 1448 10 127 20
1367 1369 1371 10 100 20
1369 1371 1373 10 100 20
1450 1452 1454 10 127 20
1452 1454 1456 2 96 700
1454 1456 1458 2 96 700
1456 1458 1460 2 96 700
1458 1460 1462 2 96 700
1460 1462 1464 2 96 700
1462 1464 1469 2 96 700
1464 1469 1471 2 96 700
1469 1471 1473 2 96 700
1471 1473 1475 2 96 700
1473 1475 1477 2 96 700
1475 1477 1479 2 96 700
1477 1479 1481 2 96 700
1479 1481 1483 2 96 700
1481 1483 1484 2 96 700
1483 1484 1486 2 96 700
1484 1486 1488 2 96 700
1486 1488 1490 2 96 700
1488 1490 1492 2 96 700
1490 1492 1493 2 96 700
1492 1493 1495 2 96 700
1493 1495 1497 2 96 700
1495 1497 1499 2 96 700
1497 1499 1500 2 96 700
1499 1500 1502 2 96 700
1500 1502 1503 2 96 700
1502 1503 1505 2 96 700
1503 1505 1507 2 96 700
1505 1507 1508 2 96 700
1507 1508 1509 2 96 700
1508 1509 1512 2 96 700
1509 1512 1516 2 96 700
1512 1516 1518 2 96 700
1516 1518 1520 2 96 700
1518 1520 1521 2 96 700
1520 1521 1523 2 96 700
1521 1523 1525 2 96 700
1523 1525 1528 10 127 20
1525 1528 1530 10 127 20
1528 1530 1532 10 98 100
1530 1532 1534 2 98 100
1532 1534 1536 2 96 700
1534 1536 1538 2 98 100
1536 1538 1540 10 98 100
1538 1540 1542 2 98 100
1540 1542 1544 2 96 700
1542 1544 1547 2 96 700
1544 1547 1549 2 96 700
1547 1549 1551 2 96 700
1549 1551 1555 2 96 700
1551 1555 1559 2 96 700
1555 1559 1561 2 96 700
1559 1561 1563 2 96 700
1561 1563 1565 2 96 700
1563 1565 1566 2 96 700
1565 1566 1568 2 96 700
1566 1568 1570 10 100 20
1568 1570 1572 10 100 20
1570 1572 1574 10 100 20
1572 1574 1576 2 98 100
1574 1576 1578 10 98 100
1576 1578 1580 2 98 100
1578 1580 1582 2 96 700
1580 1582 1584 2 96 700
1582 1584 1586 2 96 700
1584 1586 1587 2 96 700
1586 1587 1589 2 96 700
1587 1589 1590 2 96 700
1589 1590 1592 2 96 700
1590 1592 1597 2 96 700
1592 1597 1599 2 96 700
1597 1599 1601 2 96 700
1599 1601 1605 2 96 700
1601 1605 1607 2 96 700
1605 1607 1609 10 127 20

; BBS angles regular martini
   1    3    4 2 100 25
   3    5    6 2 100 25
   5    7    8 2 100 25
   7    9   10 2 100 25
   9   11   12 2 100 25
  11   13   14 2 100 25
  13   15   16 2 100 25
  15   20   21 2 100 25
  20   22   23 2 100 25
  22   24   25 2 100 25
  24   26   27 2 100 25
  26   28   29 2 100 25
  28   30   31 2 100 25
  30   32   33 2 100 25
  34   35   36 2 100 25
  35   37   38 2 100 25
  37   39   40 2 100 25
  39   41   42 2 100 25
  43   44   45 2 100 25
  44   46   47 2 100 25
  46   48   49 2 100 25
  50   51   52 2 100 25
  53   54   55 2 100 25
  54   56   57 2 100 25
  59   60   61 2 100 25
  60   63   64 2 100 25
  63   67   68 2 100 25
  67   69   70 2 100 25
  71   72   73 2 100 25
  72   74   75 2 100 25
  74   76   77 2 100 25
  76   79   80 2 100 25
  79   81   82 2 100 25
  81   83   84 2 100 25
  83   85   86 2 100 25
  85   87   88 2 100 25
  87   89   90 2 100 25
  89   91   92 2 100 25
  91   93   94 2 100 25
  93   95   96 2 100 25
  95   98   99 2 100 25
  98  100  101 2 100 25
 100  102  103 2 100 25
 102  106  107 2 100 25
 106  110  111 2 100 25
 110  112  113 2 100 25
 112  114  115 2 100 25
 116  117  118 2 100 25
 117  119  120 2 100 25
 119  121  122 2 100 25
 121  123  124 2 100 25
 123  125  126 2 100 25
 125  127  128 2 100 25
 127  129  130 2 100 25
 129  131  132 2 100 25
 131  133  134 2 100 25
 133  135  136 2 100 25
 137  138  139 2 100 25
 140  141  142 2 100 25
 141  143  144 2 100 25
 143  148  149 2 100 25
 148  150  151 2 100 25
 150  152  153 2 100 25
 152  156  157 2 100 25
 156  158  159 2 100 25
 158  160  161 2 100 25
 162  164  165 2 100 25
 164  166  167 2 100 25
 166  168  169 2 100 25
 168  170  171 2 100 25
 170  172  173 2 100 25
 172  174  175 2 100 25
 174  176  177 2 100 25
 176  181  182 2 100 25
 181  183  184 2 100 25
 183  185  186 2 100 25
 185  187  188 2 100 25
 187  189  190 2 100 25
 189  191  192 2 100 25
 191  193  194 2 100 25
 195  196  197 2 100 25
 196  198  199 2 100 25
 198  200  201 2 100 25
 200  202  203 2 100 25
 204  205  206 2 100 25
 205  207  208 2 100 25
 207  209  210 2 100 25
 211  212  213 2 100 25
 214  215  216 2 100 25
 215  217  218 2 100 25
 220  221  222 2 100 25
 221  224  225 2 100 25
 224  228  229 2 100 25
 228  230  231 2 100 25
 232  233  234 2 100 25
 233  235  236 2 100 25
 235  237  238 2 100 25
 237  240  241 2 100 25
 240  242  243 2 100 25
 242  244  245 2 100 25
 244  246  247 2 100 25
 246  248  249 2 100 25
 248  250  251 2 100 25
 250  252  253 2 100 25
 252  254  255 2 100 25
 254  256  257 2 100 25
 256  259  260 2 100 25
 259  261  262 2 100 25
 261  263  264 2 100 25
 263  267  268 2 100 25
 267  271  272 2 100 25
 271  273  274 2 100 25
 273  275  276 2 100 25
 277  278  279 2 100 25
 278  280  281 2 100 25
 280  282  283 2 100 25
 282  284  285 2 100 25
 284  286  287 2 100 25
 286  288  289 2 100 25
 288  290  291 2 100 25
 290  292  293 2 100 25
 292  294  295 2 100 25
 294  296  297 2 100 25
 298  299  300 2 100 25
 301  302  303 2 100 25
 302  304  305 2 100 25
 304  309  310 2 100 25
 309  311  312 2 100 25
 311  313  314 2 100 25
 313  317  318 2 100 25
 317  319  320 2 100 25
 319  321  322 2 100 25
 323  325  326 2 100 25
 325  327  328 2 100 25
 327  329  330 2 100 25
 329  331  332 2 100 25
 331  333  334 2 100 25
 333  335  336 2 100 25
 335  337  338 2 100 25
 337  342  343 2 100 25
 342  344  345 2 100 25
 344  346  347 2 100 25
 346  348  349 2 100 25
 348  350  351 2 100 25
 350  352  353 2 100 25
 352  354  355 2 100 25
 356  357  358 2 100 25
 357  359  360 2 100 25
 359  361  362 2 100 25
 361  363  364 2 100 25
 365  366  367 2 100 25
 366  368  369 2 100 25
 368  370  371 2 100 25
 372  373  374 2 100 25
 375  376  377 2 100 25
 376  378  379 2 100 25
 381  382  383 2 100 25
 382  385  386 2 100 25
 385  389  390 2 100 25
 389  391  392 2 100 25
 393  394  395 2 100 25
 394  396  397 2 100 25
 396  398  399 2 100 25
 398  401  402 2 100 25
 401  403  404 2 100 25
 403  405  406 2 100 25
 405  407  408 2 100 25
 407  409  410 2 100 25
 409  411  412 2 100 25
 411  413  414 2 100 25
 413  415  416 2 100 25
 415  417  418 2 100 25
 417  420  421 2 100 25
 420  422  423 2 100 25
 422  424  425 2 100 25
 424  428  429 2 100 25
 428  432  433 2 100 25
 432  434  435 2 100 25
 434  436  437 2 100 25
 438  439  440 2 100 25
 439  441  442 2 100 25
 441  443  444 2 100 25
 443  445  446 2 100 25
 445  447  448 2 100 25
 447  449  450 2 100 25
 449  451  452 2 100 25
 451  453  454 2 100 25
 453  455  456 2 100 25
 455  457  458 2 100 25
 459  460  461 2 100 25
 462  463  464 2 100 25
 463  465  466 2 100 25
 465  470  471 2 100 25
 470  472  473 2 100 25
 472  474  475 2 100 25
 474  478  479 2 100 25
 478  480  481 2 100 25
 480  482  483 2 100 25
 484  486  487 2 100 25
 486  488  489 2 100 25
 488  490  491 2 100 25
 490  492  493 2 100 25
 492  494  495 2 100 25
 494  496  497 2 100 25
 496  498  499 2 100 25
 498  503  504 2 100 25
 503  505  506 2 100 25
 505  507  508 2 100 25
 507  509  510 2 100 25
 509  511  512 2 100 25
 511  513  514 2 100 25
 513  515  516 2 100 25
 517  518  519 2 100 25
 518  520  521 2 100 25
 520  522  523 2 100 25
 522  524  525 2 100 25
 526  527  528 2 100 25
 527  529  530 2 100 25
 529  531  532 2 100 25
 533  534  535 2 100 25
 536  537  538 2 100 25
 537  539  540 2 100 25
 542  543  544 2 100 25
 543  546  547 2 100 25
 546  550  551 2 100 25
 550  552  553 2 100 25
 554  555  556 2 100 25
 555  557  558 2 100 25
 557  559  560 2 100 25
 559  562  563 2 100 25
 562  564  565 2 100 25
 564  566  567 2 100 25
 566  568  569 2 100 25
 568  570  571 2 100 25
 570  572  573 2 100 25
 572  574  575 2 100 25
 574  576  577 2 100 25
 576  578  579 2 100 25
 578  581  582 2 100 25
 581  583  584 2 100 25
 583  585  586 2 100 25
 585  589  590 2 100 25
 589  593  594 2 100 25
 593  595  596 2 100 25
 595  597  598 2 100 25
 599  600  601 2 100 25
 600  602  603 2 100 25
 602  604  605 2 100 25
 604  606  607 2 100 25
 606  608  609 2 100 25
 608  610  611 2 100 25
 610  612  613 2 100 25
 612  614  615 2 100 25
 614  616  617 2 100 25
 616  618  619 2 100 25
 620  621  622 2 100 25
 623  624  625 2 100 25
 624  626  627 2 100 25
 626  631  632 2 100 25
 631  633  634 2 100 25
 633  635  636 2 100 25
 635  639  640 2 100 25
 639  641  642 2 100 25
 641  643  644 2 100 25
 645  647  648 2 100 25
 647  649  650 2 100 25
 649  651  652 2 100 25
 651  653  654 2 100 25
 653  655  656 2 100 25
 655  657  658 2 100 25
 657  659  660 2 100 25
 659  664  665 2 100 25
 664  666  667 2 100 25
 666  668  669 2 100 25
 668  670  671 2 100 25
 670  672  673 2 100 25
 672  674  675 2 100 25
 674  676  677 2 100 25
 678  679  680 2 100 25
 679  681  682 2 100 25
 681  683  684 2 100 25
 683  685  686 2 100 25
 687  688  689 2 100 25
 688  690  691 2 100 25
 690  692  693 2 100 25
 694  695  696 2 100 25
 697  698  699 2 100 25
 698  700  701 2 100 25
 703  704  705 2 100 25
 704  707  708 2 100 25
 707  711  712 2 100 25
 711  713  714 2 100 25
 715  716  717 2 100 25
 716  718  719 2 100 25
 718  720  721 2 100 25
 720  723  724 2 100 25
 723  725  726 2 100 25
 725  727  728 2 100 25
 727  729  730 2 100 25
 729  731  732 2 100 25
 731  733  734 2 100 25
 733  735  736 2 100 25
 735  737  738 2 100 25
 737  739  740 2 100 25
 739  742  743 2 100 25
 742  744  745 2 100 25
 744  746  747 2 100 25
 746  750  751 2 100 25
 750  754  755 2 100 25
 754  756  757 2 100 25
 756  758  759 2 100 25
 760  761  762 2 100 25
 761  763  764 2 100 25
 763  765  766 2 100 25
 765  767  768 2 100 25
 767  769  770 2 100 25
 769  771  772 2 100 25
 771  773  774 2 100 25
 773  775  776 2 100 25
 775  777  778 2 100 25
 777  779  780 2 100 25
 781  782  783 2 100 25
 784  785  786 2 100 25
 785  787  788 2 100 25
 787  792  793 2 100 25
 792  794  795 2 100 25
 794  796  797 2 100 25
 796  800  801 2 100 25
 800  802  803 2 100 25
 802  804  805 2 100 25
 806  808  809 2 100 25
 808  810  811 2 100 25
 810  812  813 2 100 25
 812  814  815 2 100 25
 814  816  817 2 100 25
 816  818  819 2 100 25
 818  820  821 2 100 25
 820  825  826 2 100 25
 825  827  828 2 100 25
 827  829  830 2 100 25
 829  831  832 2 100 25
 831  833  834 2 100 25
 833  835  836 2 100 25
 835  837  838 2 100 25
 839  840  841 2 100 25
 840  842  843 2 100 25
 842  844  845 2 100 25
 844  846  847 2 100 25
 848  849  850 2 100 25
 849  851  852 2 100 25
 851  853  854 2 100 25
 855  856  857 2 100 25
 858  859  860 2 100 25
 859  861  862 2 100 25
 864  865  866 2 100 25
 865  868  869 2 100 25
 868  872  873 2 100 25
 872  874  875 2 100 25
 876  877  878 2 100 25
 877  879  880 2 100 25
 879  881  882 2 100 25
 881  884  885 2 100 25
 884  886  887 2 100 25
 886  888  889 2 100 25
 888  890  891 2 100 25
 890  892  893 2 100 25
 892  894  895 2 100 25
 894  896  897 2 100 25
 896  898  899 2 100 25
 898  900  901 2 100 25
 900  903  904 2 100 25
 903  905  906 2 100 25
 905  907  908 2 100 25
 907  911  912 2 100 25
 911  915  916 2 100 25
 915  917  918 2 100 25
 917  919  920 2 100 25
 921  922  923 2 100 25
 922  924  925 2 100 25
 924  926  927 2 100 25
 926  928  929 2 100 25
 928  930  931 2 100 25
 930  932  933 2 100 25
 932  934  935 2 100 25
 934  936  937 2 100 25
 936  938  939 2 100 25
 938  940  941 2 100 25
 942  943  944 2 100 25
 945  946  947 2 100 25
 946  948  949 2 100 25
 948  953  954 2 100 25
 953  955  956 2 100 25
 955  957  958 2 100 25
 957  961  962 2 100 25
 961  963  964 2 100 25
 963  965  966 2 100 25
 967  969  970 2 100 25
 969  971  972 2 100 25
 971  973  974 2 100 25
 973  975  976 2 100 25
 975  977  978 2 100 25
 977  979  980 2 100 25
 979  981  982 2 100 25
 981  986  987 2 100 25
 986  988  989 2 100 25
 988  990  991 2 100 25
 990  992  993 2 100 25
 992  994  995 2 100 25
 994  996  997 2 100 25
 996  998  999 2 100 25
1000 1001 1002 2 100 25
1001 1003 1004 2 100 25
1003 1005 1006 2 100 25
1005 1007 1008 2 100 25
1009 1010 1011 2 100 25
1010 1012 1013 2 100 25
1012 1014 1015 2 100 25
1016 1017 1018 2 100 25
1019 1020 1021 2 100 25
1020 1022 1023 2 100 25
1025 1026 1027 2 100 25
1026 1029 1030 2 100 25
1029 1033 1034 2 100 25
1033 1035 1036 2 100 25
1037 1038 1039 2 100 25
1038 1040 1041 2 100 25
1040 1042 1043 2 100 25
1042 1045 1046 2 100 25
1045 1047 1048 2 100 25
1047 1049 1050 2 100 25
1049 1051 1052 2 100 25
1051 1053 1054 2 100 25
1053 1055 1056 2 100 25
1055 1057 1058 2 100 25
1057 1059 1060 2 100 25
1059 1061 1062 2 100 25
1061 1064 1065 2 100 25
1064 1066 1067 2 100 25
1066 1068 1069 2 100 25
1068 1072 1073 2 100 25
1072 1076 1077 2 100 25
1076 1078 1079 2 100 25
1078 1080 1081 2 100 25
1082 1083 1084 2 100 25
1083 1085 1086 2 100 25
1085 1087 1088 2 100 25
1087 1089 1090 2 100 25
1089 1091 1092 2 100 25
1091 1093 1094 2 100 25
1093 1095 1096 2 100 25
1095 1097 1098 2 100 25
1097 1099 1100 2 100 25
1099 1101 1102 2 100 25
1103 1104 1105 2 100 25
1106 1107 1108 2 100 25
1107 1109 1110 2 100 25
1109 1114 1115 2 100 25
1114 1116 1117 2 100 25
1116 1118 1119 2 100 25
1118 1122 1123 2 100 25
1122 1124 1125 2 100 25
1124 1126 1127 2 100 25
1128 1130 1131 2 100 25
1130 1132 1133 2 100 25
1132 1134 1135 2 100 25
1134 1136 1137 2 100 25
1136 1138 1139 2 100 25
1138 1140 1141 2 100 25
1140 1142 1143 2 100 25
1142 1147 1148 2 100 25
1147 1149 1150 2 100 25
1149 1151 1152 2 100 25
1151 1153 1154 2 100 25
1153 1155 1156 2 100 25
1155 1157 1158 2 100 25
1157 1159 1160 2 100 25
1161 1162 1163 2 100 25
1162 1164 1165 2 100 25
1164 1166 1167 2 100 25
1166 1168 1169 2 100 25
1170 1171 1172 2 100 25
1171 1173 1174 2 100 25
1173 1175 1176 2 100 25
1177 1178 1179 2 100 25
1180 1181 1182 2 100 25
1181 1183 1184 2 100 25
1186 1187 1188 2 100 25
1187 1190 1191 2 100 25
1190 1194 1195 2 100 25
1194 1196 1197 2 100 25
1198 1199 1200 2 100 25
1199 1201 1202 2 100 25
1201 1203 1204 2 100 25
1203 1206 1207 2 100 25
1206 1208 1209 2 100 25
1208 1210 1211 2 100 25
1210 1212 1213 2 100 25
1212 1214 1215 2 100 25
1214 1216 1217 2 100 25
1216 1218 1219 2 100 25
1218 1220 1221 2 100 25
1220 1222 1223 2 100 25
1222 1225 1226 2 100 25
1225 1227 1228 2 100 25
1227 1229 1230 2 100 25
1229 1233 1234 2 100 25
1233 1237 1238 2 100 25
1237 1239 1240 2 100 25
1239 1241 1242 2 100 25
1243 1244 1245 2 100 25
1244 1246 1247 2 100 25
1246 1248 1249 2 100 25
1248 1250 1251 2 100 25
1250 1252 1253 2 100 25
1252 1254 1255 2 100 25
1254 1256 1257 2 100 25
1256 1258 1259 2 100 25
1258 1260 1261 2 100 25
1260 1262 1263 2 100 25
1264 1265 1266 2 100 25
1267 1268 1269 2 100 25
1268 1270 1271 2 100 25
1270 1275 1276 2 100 25
1275 1277 1278 2 100 25
1277 1279 1280 2 100 25
1279 1283 1284 2 100 25
1283 1285 1286 2 100 25
1285 1287 1288 2 100 25
1289 1291 1292 2 100 25
1291 1293 1294 2 100 25
1293 1295 1296 2 100 25
1295 1297 1298 2 100 25
1297 1299 1300 2 100 25
1299 1301 1302 2 100 25
1301 1303 1304 2 100 25
1303 1308 1309 2 100 25
1308 1310 1311 2 100 25
1310 1312 1313 2 100 25
1312 1314 1315 2 100 25
1314 1316 1317 2 100 25
1316 1318 1319 2 100 25
1318 1320 1321 2 100 25
1322 1323 1324 2 100 25
1323 1325 1326 2 100 25
1325 1327 1328 2 100 25
1327 1329 1330 2 100 25
1331 1332 1333 2 100 25
1332 1334 1335 2 100 25
1334 1336 1337 2 100 25
1338 1339 1340 2 100 25
1341 1342 1343 2 100 25
1342 1344 1345 2 100 25
1347 1348 1349 2 100 25
1348 1351 1352 2 100 25
1351 1355 1356 2 100 25
1355 1357 1358 2 100 25
1359 1360 1361 2 100 25
1360 1362 1363 2 100 25
1362 1364 1365 2 100 25
1364 1367 1368 2 100 25
1367 1369 1370 2 100 25
1369 1371 1372 2 100 25
1371 1373 1374 2 100 25
1373 1375 1376 2 100 25
1375 1377 1378 2 100 25
1377 1379 1380 2 100 25
1379 1381 1382 2 100 25
1381 1383 1384 2 100 25
1383 1386 1387 2 100 25
1386 1388 1389 2 100 25
1388 1390 1391 2 100 25
1390 1394 1395 2 100 25
1394 1398 1399 2 100 25
1398 1400 1401 2 100 25
1400 1402 1403 2 100 25
1404 1405 1406 2 100 25
1405 1407 1408 2 100 25
1407 1409 1410 2 100 25
1409 1411 1412 2 100 25
1411 1413 1414 2 100 25
1413 1415 1416 2 100 25
1415 1417 1418 2 100 25
1417 1419 1420 2 100 25
1419 1421 1422 2 100 25
1421 1423 1424 2 100 25
1425 1426 1427 2 100 25
1428 1429 1430 2 100 25
1429 1431 1432 2 100 25
1431 1436 1437 2 100 25
1436 1438 1439 2 100 25
1438 1440 1441 2 100 25
1440 1444 1445 2 100 25
1444 1446 1447 2 100 25
1446 1448 1449 2 100 25
1450 1452 1453 2 100 25
1452 1454 1455 2 100 25
1454 1456 1457 2 100 25
1456 1458 1459 2 100 25
1458 1460 1461 2 100 25
1460 1462 1463 2 100 25
1462 1464 1465 2 100 25
1464 1469 1470 2 100 25
1469 1471 1472 2 100 25
1471 1473 1474 2 100 25
1473 1475 1476 2 100 25
1475 1477 1478 2 100 25
1477 1479 1480 2 100 25
1479 1481 1482 2 100 25
1483 1484 1485 2 100 25
1484 1486 1487 2 100 25
1486 1488 1489 2 100 25
1488 1490 1491 2 100 25
1492 1493 1494 2 100 25
1493 1495 1496 2 100 25
1495 1497 1498 2 100 25
1499 1500 1501 2 100 25
1502 1503 1504 2 100 25
1503 1505 1506 2 100 25
1508 1509 1510 2 100 25
1509 1512 1513 2 100 25
1512 1516 1517 2 100 25
1516 1518 1519 2 100 25
1520 1521 1522 2 100 25
1521 1523 1524 2 100 25
1523 1525 1526 2 100 25
1525 1528 1529 2 100 25
1528 1530 1531 2 100 25
1530 1532 1533 2 100 25
1532 1534 1535 2 100 25
1534 1536 1537 2 100 25
1536 1538 1539 2 100 25
1538 1540 1541 2 100 25
1540 1542 1543 2 100 25
1542 1544 1545 2 100 25
1544 1547 1548 2 100 25
1547 1549 1550 2 100 25
1549 1551 1552 2 100 25
1551 1555 1556 2 100 25
1555 1559 1560 2 100 25
1559 1561 1562 2 100 25
1561 1563 1564 2 100 25
1565 1566 1567 2 100 25
1566 1568 1569 2 100 25
1568 1570 1571 2 100 25
1570 1572 1573 2 100 25
1572 1574 1575 2 100 25
1574 1576 1577 2 100 25
1576 1578 1579 2 100 25
1578 1580 1581 2 100 25
1580 1582 1583 2 100 25
1582 1584 1585 2 100 25
1586 1587 1588 2 100 25
1589 1590 1591 2 100 25
1590 1592 1593 2 100 25
1592 1597 1598 2 100 25
1597 1599 1600 2 100 25
1599 1601 1602 2 100 25
1601 1605 1606 2 100 25
1605 1607 1608 2 100 25
1607 1609 1610 2 100 25

; First SBB regular martini
   2    1    3 2 100 25
 163  162  164 2 100 25
 324  323  325 2 100 25
 485  484  486 2 100 25
 646  645  647 2 100 25
 807  806  808 2 100 25
 968  967  969 2 100 25
1129 1128 1130 2 100 25
1290 1289 1291 2 100 25
1451 1450 1452 2 100 25

; Side chain angles
  15   16   17 2 120.000 60.0
  15   16   18 2 120.000 60.0
  60   61   62 2 180.000 25.0
  63   64   65 2 120.000 50.0
  63   64   66 2 120.000 50.0
  76   77   78 2 180.000 25.0
  95   96   97 2 180.000 25.0
 102  103  104 2 120.000 50.0
 102  103  105 2 120.000 50.0
 106  107  108 2 120.000 50.0
 106  107  109 2 120.000 50.0
 143  144  145 2 120.000 60.0
 143  144  146 2 120.000 60.0
 152  153  154 2 120.000 50.0
 152  153  155 2 120.000 50.0
 176  177  178 2 120.000 60.0
 176  177  179 2 120.000 60.0
 221  222  223 2 180.000 25.0
 224  225  226 2 120.000 50.0
 224  225  227 2 120.000 50.0
 237  238  239 2 180.000 25.0
 256  257  258 2 180.000 25.0
 263  264  265 2 120.000 50.0
 263  264  266 2 120.000 50.0
 267  268  269 2 120.000 50.0
 267  268  270 2 120.000 50.0
 304  305  306 2 120.000 60.0
 304  305  307 2 120.000 60.0
 313  314  315 2 120.000 50.0
 313  314  316 2 120.000 50.0
 337  338  339 2 120.000 60.0
 337  338  340 2 120.000 60.0
 382  383  384 2 180.000 25.0
 385  386  387 2 120.000 50.0
 385  386  388 2 120.000 50.0
 398  399  400 2 180.000 25.0
 417  418  419 2 180.000 25.0
 424  425  426 2 120.000 50.0
 424  425  427 2 120.000 50.0
 428  429  430 2 120.000 50.0
 428  429  431 2 120.000 50.0
 465  466  467 2 120.000 60.0
 465  466  468 2 120.000 60.0
 474  475  476 2 120.000 50.0
 474  475  477 2 120.000 50.0
 498  499  500 2 120.000 60.0
 498  499  501 2 120.000 60.0
 543  544  545 2 180.000 25.0
 546  547  548 2 120.000 50.0
 546  547  549 2 120.000 50.0
 559  560  561 2 180.000 25.0
 578  579  580 2 180.000 25.0
 585  586  587 2 120.000 50.0
 585  586  588 2 120.000 50.0
 589  590  591 2 120.000 50.0
 589  590  592 2 120.000 50.0
 626  627  628 2 120.000 60.0
 626  627  629 2 120.000 60.0
 635  636  637 2 120.000 50.0
 635  636  638 2 120.000 50.0
 659  660  661 2 120.000 60.0
 659  660  662 2 120.000 60.0
 704  705  706 2 180.000 25.0
 707  708  709 2 120.000 50.0
 707  708  710 2 120.000 50.0
 720  721  722 2 180.000 25.0
 739  740  741 2 180.000 25.0
 746  747  748 2 120.000 50.0
 746  747  749 2 120.000 50.0
 750  751  752 2 120.000 50.0
 750  751  753 2 120.000 50.0
 787  788  789 2 120.000 60.0
 787  788  790 2 120.000 60.0
 796  797  798 2 120.000 50.0
 796  797  799 2 120.000 50.0
 820  821  822 2 120.000 60.0
 820  821  823 2 120.000 60.0
 865  866  867 2 180.000 25.0
 868  869  870 2 120.000 50.0
 868  869  871 2 120.000 50.0
 881  882  883 2 180.000 25.0
 900  901  902 2 180.000 25.0
 907  908  909 2 120.000 50.0
 907  908  910 2 120.000 50.0
 911  912  913 2 120.000 50.0
 911  912  914 2 120.000 50.0
 948  949  950 2 120.000 60.0
 948  949  951 2 120.000 60.0
 957  958  959 2 120.000 50.0
 957  958  960 2 120.000 50.0
 981  982  983 2 120.000 60.0
 981  982  984 2 120.000 60.0
1026 1027 1028 2 180.000 25.0
1029 1030 1031 2 120.000 50.0
1029 1030 1032 2 120.000 50.0
1042 1043 1044 2 180.000 25.0
1061 1062 1063 2 180.000 25.0
1068 1069 1070 2 120.000 50.0
1068 1069 1071 2 120.000 50.0
1072 1073 1074 2 120.000 50.0
1072 1073 1075 2 120.000 50.0
1109 1110 1111 2 120.000 60.0
1109 1110 1112 2 120.000 60.0
1118 1119 1120 2 120.000 50.0
1118 1119 1121 2 120.000 50.0
1142 1143 1144 2 120.000 60.0
1142 1143 1145 2 120.000 60.0
1187 1188 1189 2 180.000 25.0
1190 1191 1192 2 120.000 50.0
1190 1191 1193 2 120.000 50.0
1203 1204 1205 2 180.000 25.0
1222 1223 1224 2 180.000 25.0
1229 1230 1231 2 120.000 50.0
1229 1230 1232 2 120.000 50.0
1233 1234 1235 2 120.000 50.0
1233 1234 1236 2 120.000 50.0
1270 1271 1272 2 120.000 60.0
1270 1271 1273 2 120.000 60.0
1279 1280 1281 2 120.000 50.0
1279 1280 1282 2 120.000 50.0
1303 1304 1305 2 120.000 60.0
1303 1304 1306 2 120.000 60.0
1348 1349 1350 2 180.000 25.0
1351 1352 1353 2 120.000 50.0
1351 1352 1354 2 120.000 50.0
1364 1365 1366 2 180.000 25.0
1383 1384 1385 2 180.000 25.0
1390 1391 1392 2 120.000 50.0
1390 1391 1393 2 120.000 50.0
1394 1395 1396 2 120.000 50.0
1394 1395 1397 2 120.000 50.0
1431 1432 1433 2 120.000 60.0
1431 1432 1434 2 120.000 60.0
1440 1441 1442 2 120.000 50.0
1440 1441 1443 2 120.000 50.0
1464 1465 1466 2 120.000 60.0
1464 1465 1467 2 120.000 60.0
1509 1510 1511 2 180.000 25.0
1512 1513 1514 2 120.000 50.0
1512 1513 1515 2 120.000 50.0
1525 1526 1527 2 180.000 25.0
1544 1545 1546 2 180.000 25.0
1551 1552 1553 2 120.000 50.0
1551 1552 1554 2 120.000 50.0
1555 1556 1557 2 120.000 50.0
1555 1556 1558 2 120.000 50.0
1592 1593 1594 2 120.000 60.0
1592 1593 1595 2 120.000 60.0
1601 1602 1603 2 120.000 50.0
1601 1602 1604 2 120.000 50.0

[ dihedrals ]
   3    5    7    9 1 -120 400 1
   5    7    9   11 1 -120 400 1
   7    9   11   13 1 -120 400 1
   9   11   13   15 1 -120 400 1
  11   13   15   20 1 -120 400 1
  13   15   20   22 1 -120 400 1
  15   20   22   24 1 -120 400 1
  20   22   24   26 1 -120 400 1
  22   24   26   28 1 -120 400 1
  24   26   28   30 1 -120 400 1
  26   28   30   32 1 -120 400 1
  28   30   32   34 1 -120 400 1
  30   32   34   35 1 -120 400 1
  32   34   35   37 1 -120 400 1
  34   35   37   39 1 -120 400 1
  35   37   39   41 1 -120 400 1
  37   39   41   43 1 -120 400 1
  39   41   43   44 1 -120 400 1
  41   43   44   46 1 -120 400 1
  43   44   46   48 1 -120 400 1
  44   46   48   50 1 -120 400 1
  46   48   50   51 1 -120 400 1
  48   50   51   53 1 -120 400 1
  50   51   53   54 1 -120 400 1
  51   53   54   56 1 -120 400 1
  53   54   56   58 1 -120 400 1
  54   56   58   59 1 -120 400 1
  56   58   59   60 1 -120 400 1
  58   59   60   63 1 -120 400 1
  59   60   63   67 1 -120 400 1
  60   63   67   69 1 -120 400 1
  63   67   69   71 1 -120 400 1
  67   69   71   72 1 -120 400 1
  69   71   72   74 1 -120 400 1
  71   72   74   76 1 -120 400 1
  81   83   85   87 1 -120 400 1
  83   85   87   89 1 -120 400 1
  85   87   89   91 1 -120 400 1
  87   89   91   93 1 -120 400 1
  89   91   93   95 1 -120 400 1
  91   93   95   98 1 -120 400 1
  93   95   98  100 1 -120 400 1
  95   98  100  102 1 -120 400 1
  98  100  102  106 1 -120 400 1
 100  102  106  110 1 -120 400 1
 102  106  110  112 1 -120 400 1
 106  110  112  114 1 -120 400 1
 110  112  114  116 1 -120 400 1
 112  114  116  117 1 -120 400 1
 114  116  117  119 1 -120 400 1
 116  117  119  121 1 -120 400 1
 117  119  121  123 1 -120 400 1
 119  121  123  125 1 -120 400 1
 121  123  125  127 1 -120 400 1
 123  125  127  129 1 -120 400 1
 125  127  129  131 1 -120 400 1
 127  129  131  133 1 -120 400 1
 129  131  133  135 1 -120 400 1
 131  133  135  137 1 -120 400 1
 133  135  137  138 1 -120 400 1
 135  137  138  140 1 -120 400 1
 137  138  140  141 1 -120 400 1
 138  140  141  143 1 -120 400 1
 140  141  143  148 1 -120 400 1
 141  143  148  150 1 -120 400 1
 143  148  150  152 1 -120 400 1
 148  150  152  156 1 -120 400 1
 150  152  156  158 1 -120 400 1
 164  166  168  170 1 -120 400 1
 166  168  170  172 1 -120 400 1
 168  170  172  174 1 -120 400 1
 170  172  174  176 1 -120 400 1
 172  174  176  181 1 -120 400 1
 174  176  181  183 1 -120 400 1
 176  181  183  185 1 -120 400 1
 181  183  185  187 1 -120 400 1
 183  185  187  189 1 -120 400 1
 185  187  189  191 1 -120 400 1
 187  189  191  193 1 -120 400 1
 189  191  193  195 1 -120 400 1
 191  193  195  196 1 -120 400 1
 193  195  196  198 1 -120 400 1
 195  196  198  200 1 -120 400 1
 196  198  200  202 1 -120 400 1
 198  200  202  204 1 -120 400 1
 200  202  204  205 1 -120 400 1
 202  204  205  207 1 -120 400 1
 204  205  207  209 1 -120 400 1
 205  207  209  211 1 -120 400 1
 207  209  211  212 1 -120 400 1
 209  211  212  214 1 -120 400 1
 211  212  214  215 1 -120 400 1
 212  214  215  217 1 -120 400 1
 214  215  217  219 1 -120 400 1
 215  217  219  220 1 -120 400 1
 217  219  220  221 1 -120 400 1
 219  220  221  224 1 -120 400 1
 220  221  224  228 1 -120 400 1
 221  224  228  230 1 -120 400 1
 224  228  230  232 1 -120 400 1
 228  230  232  233 1 -120 400 1
 230  232  233  235 1 -120 400 1
 232  233  235  237 1 -120 400 1
 248  250  252  254 1 -120 400 1
 250  252  254  256 1 -120 400 1
 252  254  256  259 1 -120 400 1
 254  256  259  261 1 -120 400 1
 256  259  261  263 1 -120 400 1
 259  261  263  267 1 -120 400 1
 261  263  267  271 1 -120 400 1
 263  267  271  273 1 -120 400 1
 267  271  273  275 1 -120 400 1
 271  273  275  277 1 -120 400 1
 273  275  277  278 1 -120 400 1
 275  277  278  280 1 -120 400 1
 277  278  280  282 1 -120 400 1
 278  280  282  284 1 -120 400 1
 280  282  284  286 1 -120 400 1
 282  284  286  288 1 -120 400 1
 284  286  288  290 1 -120 400 1
 286  288  290  292 1 -120 400 1
 288  290  292  294 1 -120 400 1
 290  292  294  296 1 -120 400 1
 292  294  296  298 1 -120 400 1
 294  296  298  299 1 -120 400 1
 296  298  299  301 1 -120 400 1
 298  299  301  302 1 -120 400 1
 299  301  302  304 1 -120 400 1
 301  302  304  309 1 -120 400 1
 302  304  309  311 1 -120 400 1
 304  309  311  313 1 -120 400 1
 309  311  313  317 1 -120 400 1
 311  313  317  319 1 -120 400 1
 325  327  329  331 1 -120 400 1
 327  329  331  333 1 -120 400 1
 329  331  333  335 1 -120 400 1
 331  333  335  337 1 -120 400 1
 333  335  337  342 1 -120 400 1
 335  337  342  344 1 -120 400 1
 337  342  344  346 1 -120 400 1
 342  344  346  348 1 -120 400 1
 344  346  348  350 1 -120 400 1
 346  348  350  352 1 -120 400 1
 348  350  352  354 1 -120 400 1
 350  352  354  356 1 -120 400 1
 352  354  356  357 1 -120 400 1
 354  356  357  359 1 -120 400 1
 356  357  359  361 1 -120 400 1
 357  359  361  363 1 -120 400 1
 359  361  363  365 1 -120 400 1
 361  363  365  366 1 -120 400 1
 363  365  366  368 1 -120 400 1
 365  366  368  370 1 -120 400 1
 366  368  370  372 1 -120 400 1
 368  370  372  373 1 -120 400 1
 370  372  373  375 1 -120 400 1
 372  373  375  376 1 -120 400 1
 373  375  376  378 1 -120 400 1
 375  376  378  380 1 -120 400 1
 376  378  380  381 1 -120 400 1
 378  380  381  382 1 -120 400 1
 380  381  382  385 1 -120 400 1
 381  382  385  389 1 -120 400 1
 382  385  389  391 1 -120 400 1
 385  389  391  393 1 -120 400 1
 389  391  393  394 1 -120 400 1
 391  393  394  396 1 -120 400 1
 393  394  396  398 1 -120 400 1
 403  405  407  409 1 -120 400 1
 405  407  409  411 1 -120 400 1
 407  409  411  413 1 -120 400 1
 409  411  413  415 1 -120 400 1
 411  413  415  417 1 -120 400 1
 413  415  417  420 1 -120 400 1
 415  417  420  422 1 -120 400 1
 417  420  422  424 1 -120 400 1
 420  422  424  428 1 -120 400 1
 422  424  428  432 1 -120 400 1
 424  428  432  434 1 -120 400 1
 428  432  434  436 1 -120 400 1
 432  434  436  438 1 -120 400 1
 434  436  438  439 1 -120 400 1
 436  438  439  441 1 -120 400 1
 438  439  441  443 1 -120 400 1
 439  441  443  445 1 -120 400 1
 441  443  445  447 1 -120 400 1
 443  445  447  449 1 -120 400 1
 445  447  449  451 1 -120 400 1
 447  449  451  453 1 -120 400 1
 449  451  453  455 1 -120 400 1
 451  453  455  457 1 -120 400 1
 453  455  457  459 1 -120 400 1
 455  457  459  460 1 -120 400 1
 457  459  460  462 1 -120 400 1
 459  460  462  463 1 -120 400 1
 460  462  463  465 1 -120 400 1
 462  463  465  470 1 -120 400 1
 463  465  470  472 1 -120 400 1
 465  470  472  474 1 -120 400 1
 470  472  474  478 1 -120 400 1
 472  474  478  480 1 -120 400 1
 486  488  490  492 1 -120 400 1
 488  490  492  494 1 -120 400 1
 490  492  494  496 1 -120 400 1
 492  494  496  498 1 -120 400 1
 494  496  498  503 1 -120 400 1
 496  498  503  505 1 -120 400 1
 498  503  505  507 1 -120 400 1
 503  505  507  509 1 -120 400 1
 505  507  509  511 1 -120 400 1
 507  509  511  513 1 -120 400 1
 509  511  513  515 1 -120 400 1
 511  513  515  517 1 -120 400 1
 513  515  517  518 1 -120 400 1
 515  517  518  520 1 -120 400 1
 517  518  520  522 1 -120 400 1
 518  520  522  524 1 -120 400 1
 520  522  524  526 1 -120 400 1
 522  524  526  527 1 -120 400 1
 524  526  527  529 1 -120 400 1
 526  527  529  531 1 -120 400 1
 527  529  531  533 1 -120 400 1
 529  531  533  534 1 -120 400 1
 531  533  534  536 1 -120 400 1
 533  534  536  537 1 -120 400 1
 534  536  537  539 1 -120 400 1
 536  537  539  541 1 -120 400 1
 537  539  541  542 1 -120 400 1
 539  541  542  543 1 -120 400 1
 541  542  543  546 1 -120 400 1
 542  543  546  550 1 -120 400 1
 543  546  550  552 1 -120 400 1
 546  550  552  554 1 -120 400 1
 550  552  554  555 1 -120 400 1
 552  554  555  557 1 -120 400 1
 554  555  557  559 1 -120 400 1
 564  566  568  570 1 -120 400 1
 566  568  570  572 1 -120 400 1
 568  570  572  574 1 -120 400 1
 570  572  574  576 1 -120 400 1
 572  574  576  578 1 -120 400 1
 574  576  578  581 1 -120 400 1
 576  578  581  583 1 -120 400 1
 578  581  583  585 1 -120 400 1
 581  583  585  589 1 -120 400 1
 583  585  589  593 1 -120 400 1
 585  589  593  595 1 -120 400 1
 589  593  595  597 1 -120 400 1
 593  595  597  599 1 -120 400 1
 595  597  599  600 1 -120 400 1
 597  599  600  602 1 -120 400 1
 599  600  602  604 1 -120 400 1
 600  602  604  606 1 -120 400 1
 602  604  606  608 1 -120 400 1
 604  606  608  610 1 -120 400 1
 606  608  610  612 1 -120 400 1
 608  610  612  614 1 -120 400 1
 610  612  614  616 1 -120 400 1
 612  614  616  618 1 -120 400 1
 614  616  618  620 1 -120 400 1
 616  618  620  621 1 -120 400 1
 618  620  621  623 1 -120 400 1
 620  621  623  624 1 -120 400 1
 621  623  624  626 1 -120 400 1
 623  624  626  631 1 -120 400 1
 624  626  631  633 1 -120 400 1
 626  631  633  635 1 -120 400 1
 631  633  635  639 1 -120 400 1
 633  635  639  641 1 -120 400 1
 647  649  651  653 1 -120 400 1
 649  651  653  655 1 -120 400 1
 651  653  655  657 1 -120 400 1
 653  655  657  659 1 -120 400 1
 655  657  659  664 1 -120 400 1
 657  659  664  666 1 -120 400 1
 659  664  666  668 1 -120 400 1
 664  666  668  670 1 -120 400 1
 666  668  670  672 1 -120 400 1
 668  670  672  674 1 -120 400 1
 670  672  674  676 1 -120 400 1
 672  674  676  678 1 -120 400 1
 674  676  678  679 1 -120 400 1
 676  678  679  681 1 -120 400 1
 678  679  681  683 1 -120 400 1
 679  681  683  685 1 -120 400 1
 681  683  685  687 1 -120 400 1
 683  685  687  688 1 -120 400 1
 685  687  688  690 1 -120 400 1
 687  688  690  692 1 -120 400 1
 688  690  692  694 1 -120 400 1
 690  692  694  695 1 -120 400 1
 692  694  695  697 1 -120 400 1
 694  695  697  698 1 -120 400 1
 695  697  698  700 1 -120 400 1
 697  698  700  702 1 -120 400 1
 698  700  702  703 1 -120 400 1
 700  702  703  704 1 -120 400 1
 702  703  704  707 1 -120 400 1
 703  704  707  711 1 -120 400 1
 704  707  711  713 1 -120 400 1
 707  711  713  715 1 -120 400 1
 711  713  715  716 1 -120 400 1
 713  715  716  718 1 -120 400 1
 715  716  718  720 1 -120 400 1
 725  727  729  731 1 -120 400 1
 727  729  731  733 1 -120 400 1
 729  731  733  735 1 -120 400 1
 731  733  735  737 1 -120 400 1
 733  735  737  739 1 -120 400 1
 735  737  739  742 1 -120 400 1
 737  739  742  744 1 -120 400 1
 739  742  744  746 1 -120 400 1
 742  744  746  750 1 -120 400 1
 744  746  750  754 1 -120 400 1
 746  750  754  756 1 -120 400 1
 750  754  756  758 1 -120 400 1
 754  756  758  760 1 -120 400 1
 756  758  760  761 1 -120 400 1
 758  760  761  763 1 -120 400 1
 760  761  763  765 1 -120 400 1
 761  763  765  767 1 -120 400 1
 763  765  767  769 1 -120 400 1
 765  767  769  771 1 -120 400 1
 767  769  771  773 1 -120 400 1
 769  771  773  775 1 -120 400 1
 771  773  775  777 1 -120 400 1
 773  775  777  779 1 -120 400 1
 775  777  779  781 1 -120 400 1
 777  779  781  782 1 -120 400 1
 779  781  782  784 1 -120 400 1
 781  782  784  785 1 -120 400 1
 782  784  785  787 1 -120 400 1
 784  785  787  792 1 -120 400 1
 785  787  792  794 1 -120 400 1
 787  792  794  796 1 -120 400 1
 792  794  796  800 1 -120 400 1
 794  796  800  802 1 -120 400 1
 810  812  814  816 1 -120 400 1
 812  814  816  818 1 -120 400 1
 814  816  818  820 1 -120 400 1
 816  818  820  825 1 -120 400 1
 818  820  825  827 1 -120 400 1
 820  825  827  829 1 -120 400 1
 825  827  829  831 1 -120 400 1
 827  829  831  833 1 -120 400 1
 829  831  833  835 1 -120 400 1
 831  833  835  837 1 -120 400 1
 833  835  837  839 1 -120 400 1
 835  837  839  840 1 -120 400 1
 837  839  840  842 1 -120 400 1
 839  840  842  844 1 -120 400 1
 840  842  844  846 1 -120 400 1
 842  844  846  848 1 -120 400 1
 844  846  848  849 1 -120 400 1
 846  848  849  851 1 -120 400 1
 848  849  851  853 1 -120 400 1
 849  851  853  855 1 -120 400 1
 851  853  855  856 1 -120 400 1
 853  855  856  858 1 -120 400 1
 855  856  858  859 1 -120 400 1
 856  858  859  861 1 -120 400 1
 858  859  861  863 1 -120 400 1
 859  861  863  864 1 -120 400 1
 861  863  864  865 1 -120 400 1
 863  864  865  868 1 -120 400 1
 864  865  868  872 1 -120 400 1
 865  868  872  874 1 -120 400 1
 868  872  874  876 1 -120 400 1
 872  874  876  877 1 -120 400 1
 874  876  877  879 1 -120 400 1
 876  877  879  881 1 -120 400 1
 892  894  896  898 1 -120 400 1
 894  896  898  900 1 -120 400 1
 896  898  900  903 1 -120 400 1
 898  900  903  905 1 -120 400 1
 900  903  905  907 1 -120 400 1
 903  905  907  911 1 -120 400 1
 905  907  911  915 1 -120 400 1
 907  911  915  917 1 -120 400 1
 911  915  917  919 1 -120 400 1
 915  917  919  921 1 -120 400 1
 917  919  921  922 1 -120 400 1
 919  921  922  924 1 -120 400 1
 921  922  924  926 1 -120 400 1
 922  924  926  928 1 -120 400 1
 924  926  928  930 1 -120 400 1
 926  928  930  932 1 -120 400 1
 928  930  932  934 1 -120 400 1
 930  932  934  936 1 -120 400 1
 932  934  936  938 1 -120 400 1
 934  936  938  940 1 -120 400 1
 936  938  940  942 1 -120 400 1
 938  940  942  943 1 -120 400 1
 940  942  943  945 1 -120 400 1
 942  943  945  946 1 -120 400 1
 943  945  946  948 1 -120 400 1
 945  946  948  953 1 -120 400 1
 946  948  953  955 1 -120 400 1
 948  953  955  957 1 -120 400 1
 953  955  957  961 1 -120 400 1
 955  957  961  963 1 -120 400 1
 969  971  973  975 1 -120 400 1
 971  973  975  977 1 -120 400 1
 973  975  977  979 1 -120 400 1
 975  977  979  981 1 -120 400 1
 977  979  981  986 1 -120 400 1
 979  981  986  988 1 -120 400 1
 981  986  988  990 1 -120 400 1
 986  988  990  992 1 -120 400 1
 988  990  992  994 1 -120 400 1
 990  992  994  996 1 -120 400 1
 992  994  996  998 1 -120 400 1
 994  996  998 1000 1 -120 400 1
 996  998 1000 1001 1 -120 400 1
 998 1000 1001 1003 1 -120 400 1
1000 1001 1003 1005 1 -120 400 1
1001 1003 1005 1007 1 -120 400 1
1003 1005 1007 1009 1 -120 400 1
1005 1007 1009 1010 1 -120 400 1
1007 1009 1010 1012 1 -120 400 1
1009 1010 1012 1014 1 -120 400 1
1010 1012 1014 1016 1 -120 400 1
1012 1014 1016 1017 1 -120 400 1
1014 1016 1017 1019 1 -120 400 1
1016 1017 1019 1020 1 -120 400 1
1017 1019 1020 1022 1 -120 400 1
1019 1020 1022 1024 1 -120 400 1
1020 1022 1024 1025 1 -120 400 1
1022 1024 1025 1026 1 -120 400 1
1024 1025 1026 1029 1 -120 400 1
1025 1026 1029 1033 1 -120 400 1
1026 1029 1033 1035 1 -120 400 1
1029 1033 1035 1037 1 -120 400 1
1033 1035 1037 1038 1 -120 400 1
1035 1037 1038 1040 1 -120 400 1
1037 1038 1040 1042 1 -120 400 1
1053 1055 1057 1059 1 -120 400 1
1055 1057 1059 1061 1 -120 400 1
1057 1059 1061 1064 1 -120 400 1
1059 1061 1064 1066 1 -120 400 1
1061 1064 1066 1068 1 -120 400 1
1064 1066 1068 1072 1 -120 400 1
1066 1068 1072 1076 1 -120 400 1
1068 1072 1076 1078 1 -120 400 1
1072 1076 1078 1080 1 -120 400 1
1076 1078 1080 1082 1 -120 400 1
1078 1080 1082 1083 1 -120 400 1
1080 1082 1083 1085 1 -120 400 1
1082 1083 1085 1087 1 -120 400 1
1083 1085 1087 1089 1 -120 400 1
1085 1087 1089 1091 1 -120 400 1
1087 1089 1091 1093 1 -120 400 1
1089 1091 1093 1095 1 -120 400 1
1091 1093 1095 1097 1 -120 400 1
1093 1095 1097 1099 1 -120 400 1
1095 1097 1099 1101 1 -120 400 1
1097 1099 1101 1103 1 -120 400 1
1099 1101 1103 1104 1 -120 400 1
1101 1103 1104 1106 1 -120 400 1
1103 1104 1106 1107 1 -120 400 1
1104 1106 1107 1109 1 -120 400 1
1106 1107 1109 1114 1 -120 400 1
1107 1109 1114 1116 1 -120 400 1
1109 1114 1116 1118 1 -120 400 1
1114 1116 1118 1122 1 -120 400 1
1116 1118 1122 1124 1 -120 400 1
1130 1132 1134 1136 1 -120 400 1
1132 1134 1136 1138 1 -120 400 1
1134 1136 1138 1140 1 -120 400 1
1136 1138 1140 1142 1 -120 400 1
1138 1140 1142 1147 1 -120 400 1
1140 1142 1147 1149 1 -120 400 1
1142 1147 1149 1151 1 -120 400 1
1147 1149 1151 1153 1 -120 400 1
1149 1151 1153 1155 1 -120 400 1
1151 1153 1155 1157 1 -120 400 1
1153 1155 1157 1159 1 -120 400 1
1155 1157 1159 1161 1 -120 400 1
1157 1159 1161 1162 1 -120 400 1
1159 1161 1162 1164 1 -120 400 1
1161 1162 1164 1166 1 -120 400 1
1162 1164 1166 1168 1 -120 400 1
1164 1166 1168 1170 1 -120 400 1
1166 1168 1170 1171 1 -120 400 1
1168 1170 1171 1173 1 -120 400 1
1170 1171 1173 1175 1 -120 400 1
1171 1173 1175 1177 1 -120 400 1
1173 1175 1177 1178 1 -120 400 1
1175 1177 1178 1180 1 -120 400 1
1177 1178 1180 1181 1 -120 400 1
1178 1180 1181 1183 1 -120 400 1
1180 1181 1183 1185 1 -120 400 1
1181 1183 1185 1186 1 -120 400 1
1183 1185 1186 1187 1 -120 400 1
1185 1186 1187 1190 1 -120 400 1
1186 1187 1190 1194 1 -120 400 1
1187 1190 1194 1196 1 -120 400 1
1190 1194 1196 1198 1 -120 400 1
1194 1196 1198 1199 1 -120 400 1
1196 1198 1199 1201 1 -120 400 1
1198 1199 1201 1203 1 -120 400 1
1208 1210 1212 1214 1 -120 400 1
1210 1212 1214 1216 1 -120 400 1
1212 1214 1216 1218 1 -120 400 1
1214 1216 1218 1220 1 -120 400 1
1216 1218 1220 1222 1 -120 400 1
1218 1220 1222 1225 1 -120 400 1
1220 1222 1225 1227 1 -120 400 1
1222 1225 1227 1229 1 -120 400 1
1225 1227 1229 1233 1 -120 400 1
1227 1229 1233 1237 1 -120 400 1
1229 1233 1237 1239 1 -120 400 1
1233 1237 1239 1241 1 -120 400 1
1237 1239 1241 1243 1 -120 400 1
1239 1241 1243 1244 1 -120 400 1
1241 1243 1244 1246 1 -120 400 1
1243 1244 1246 1248 1 -120 400 1
1244 1246 1248 1250 1 -120 400 1
1246 1248 1250 1252 1 -120 400 1
1248 1250 1252 1254 1 -120 400 1
1250 1252 1254 1256 1 -120 400 1
1252 1254 1256 1258 1 -120 400 1
1254 1256 1258 1260 1 -120 400 1
1256 1258 1260 1262 1 -120 400 1
1258 1260 1262 1264 1 -120 400 1
1260 1262 1264 1265 1 -120 400 1
1262 1264 1265 1267 1 -120 400 1
1264 1265 1267 1268 1 -120 400 1
1265 1267 1268 1270 1 -120 400 1
1267 1268 1270 1275 1 -120 400 1
1268 1270 1275 1277 1 -120 400 1
1270 1275 1277 1279 1 -120 400 1
1275 1277 1279 1283 1 -120 400 1
1277 1279 1283 1285 1 -120 400 1
1291 1293 1295 1297 1 -120 400 1
1293 1295 1297 1299 1 -120 400 1
1295 1297 1299 1301 1 -120 400 1
1297 1299 1301 1303 1 -120 400 1
1299 1301 1303 1308 1 -120 400 1
1301 1303 1308 1310 1 -120 400 1
1303 1308 1310 1312 1 -120 400 1
1308 1310 1312 1314 1 -120 400 1
1310 1312 1314 1316 1 -120 400 1
1312 1314 1316 1318 1 -120 400 1
1314 1316 1318 1320 1 -120 400 1
1316 1318 1320 1322 1 -120 400 1
1318 1320 1322 1323 1 -120 400 1
1320 1322 1323 1325 1 -120 400 1
1322 1323 1325 1327 1 -120 400 1
1323 1325 1327 1329 1 -120 400 1
1325 1327 1329 1331 1 -120 400 1
1327 1329 1331 1332 1 -120 400 1
1329 1331 1332 1334 1 -120 400 1
1331 1332 1334 1336 1 -120 400 1
1332 1334 1336 1338 1 -120 400 1
1334 1336 1338 1339 1 -120 400 1
1336 1338 1339 1341 1 -120 400 1
1338 1339 1341 1342 1 -120 400 1
1339 1341 1342 1344 1 -120 400 1
1341 1342 1344 1346 1 -120 400 1
1342 1344 1346 1347 1 -120 400 1
1344 1346 1347 1348 1 -120 400 1
1346 1347 1348 1351 1 -120 400 1
1347 1348 1351 1355 1 -120 400 1
1348 1351 1355 1357 1 -120 400 1
1351 1355 1357 1359 1 -120 400 1
1355 1357 1359 1360 1 -120 400 1
1357 1359 1360 1362 1 -120 400 1
1359 1360 1362 1364 1 -120 400 1
1375 1377 1379 1381 1 -120 400 1
1377 1379 1381 1383 1 -120 400 1
1379 1381 1383 1386 1 -120 400 1
1381 1383 1386 1388 1 -120 400 1
1383 1386 1388 1390 1 -120 400 1
1386 1388 1390 1394 1 -120 400 1
1388 1390 1394 1398 1 -120 400 1
1390 1394 1398 1400 1 -120 400 1
1394 1398 1400 1402 1 -120 400 1
1398 1400 1402 1404 1 -120 400 1
1400 1402 1404 1405 1 -120 400 1
1402 1404 1405 1407 1 -120 400 1
1404 1405 1407 1409 1 -120 400 1
1405 1407 1409 1411 1 -120 400 1
1407 1409 1411 1413 1 -120 400 1
1409 1411 1413 1415 1 -120 400 1
1411 1413 1415 1417 1 -120 400 1
1413 1415 1417 1419 1 -120 400 1
1415 1417 1419 1421 1 -120 400 1
1417 1419 1421 1423 1 -120 400 1
1419 1421 1423 1425 1 -120 400 1
1421 1423 1425 1426 1 -120 400 1
1423 1425 1426 1428 1 -120 400 1
1425 1426 1428 1429 1 -120 400 1
1426 1428 1429 1431 1 -120 400 1
1428 1429 1431 1436 1 -120 400 1
1429 1431 1436 1438 1 -120 400 1
1431 1436 1438 1440 1 -120 400 1
1436 1438 1440 1444 1 -120 400 1
1452 1454 1456 1458 1 -120 400 1
1454 1456 1458 1460 1 -120 400 1
1456 1458 1460 1462 1 -120 400 1
1458 1460 1462 1464 1 -120 400 1
1460 1462 1464 1469 1 -120 400 1
1462 1464 1469 1471 1 -120 400 1
1464 1469 1471 1473 1 -120 400 1
1469 1471 1473 1475 1 -120 400 1
1471 1473 1475 1477 1 -120 400 1
1473 1475 1477 1479 1 -120 400 1
1475 1477 1479 1481 1 -120 400 1
1477 1479 1481 1483 1 -120 400 1
1479 1481 1483 1484 1 -120 400 1
1481 1483 1484 1486 1 -120 400 1
1483 1484 1486 1488 1 -120 400 1
1484 1486 1488 1490 1 -120 400 1
1486 1488 1490 1492 1 -120 400 1
1488 1490 1492 1493 1 -120 400 1
1490 1492 1493 1495 1 -120 400 1
1492 1493 1495 1497 1 -120 400 1
1493 1495 1497 1499 1 -120 400 1
1495 1497 1499 1500 1 -120 400 1
1497 1499 1500 1502 1 -120 400 1
1499 1500 1502 1503 1 -120 400 1
1500 1502 1503 1505 1 -120 400 1
1502 1503 1505 1507 1 -120 400 1
1503 1505 1507 1508 1 -120 400 1
1505 1507 1508 1509 1 -120 400 1
1507 1508 1509 1512 1 -120 400 1
1508 1509 1512 1516 1 -120 400 1
1509 1512 1516 1518 1 -120 400 1
1512 1516 1518 1520 1 -120 400 1
1516 1518 1520 1521 1 -120 400 1
1518 1520 1521 1523 1 -120 400 1
1520 1521 1523 1525 1 -120 400 1
1530 1532 1534 1536 1 -120 400 1
1532 1534 1536 1538 1 -120 400 1
1534 1536 1538 1540 1 -120 400 1
1536 1538 1540 1542 1 -120 400 1
1538 1540 1542 1544 1 -120 400 1
1540 1542 1544 1547 1 -120 400 1
1542 1544 1547 1549 1 -120 400 1
1544 1547 1549 1551 1 -120 400 1
1547 1549 1551 1555 1 -120 400 1
1549 1551 1555 1559 1 -120 400 1
1551 1555 1559 1561 1 -120 400 1
1555 1559 1561 1563 1 -120 400 1
1559 1561 1563 1565 1 -120 400 1
1561 1563 1565 1566 1 -120 400 1
1563 1565 1566 1568 1 -120 400 1
1572 1574 1576 1578 1 -120 400 1
1574 1576 1578 1580 1 -120 400 1
1576 1578 1580 1582 1 -120 400 1
1578 1580 1582 1584 1 -120 400 1
1580 1582 1584 1586 1 -120 400 1
1582 1584 1586 1587 1 -120 400 1
1584 1586 1587 1589 1 -120 400 1
1586 1587 1589 1590 1 -120 400 1
1587 1589 1590 1592 1 -120 400 1
1589 1590 1592 1597 1 -120 400 1
1590 1592 1597 1599 1 -120 400 1
1592 1597 1599 1601 1 -120 400 1
1597 1599 1601 1605 1 -120 400 1
1599 1601 1605 1607 1 -120 400 1

[ dihedrals ]
  19   17   18   16 2 180.0 50.0
 147  145  146  144 2 180.0 50.0
 180  178  179  177 2 180.0 50.0
 308  306  307  305 2 180.0 50.0
 341  339  340  338 2 180.0 50.0
 469  467  468  466 2 180.0 50.0
 502  500  501  499 2 180.0 50.0
 630  628  629  627 2 180.0 50.0
 663  661  662  660 2 180.0 50.0
 791  789  790  788 2 180.0 50.0
 824  822  823  821 2 180.0 50.0
 952  950  951  949 2 180.0 50.0
 985  983  984  982 2 180.0 50.0
1113 1111 1112 1110 2 180.0 50.0
1146 1144 1145 1143 2 180.0 50.0
1274 1272 1273 1271 2 180.0 50.0
1307 1305 1306 1304 2 180.0 50.0
1435 1433 1434 1432 2 180.0 50.0
1468 1466 1467 1465 2 180.0 50.0
1596 1594 1595 1593 2 180.0 50.0

[ exclusions ]
  15   16   17   18   19 
  16   17   18   19 
  17   18   19 
  18   19 
  63   64   65   66 
  64   65   66 
  65   66 
 102  103  104  105 
 103  104  105 
 104  105 
 106  107  108  109 
 107  108  109 
 108  109 
 143  144  145  146  147 
 144  145  146  147 
 145  146  147 
 146  147 
 152  153  154  155 
 153  154  155 
 154  155 
 176  177  178  179  180 
 177  178  179  180 
 178  179  180 
 179  180 
 224  225  226  227 
 225  226  227 
 226  227 
 263  264  265  266 
 264  265  266 
 265  266 
 267  268  269  270 
 268  269  270 
 269  270 
 304  305  306  307  308 
 305  306  307  308 
 306  307  308 
 307  308 
 313  314  315  316 
 314  315  316 
 315  316 
 337  338  339  340  341 
 338  339  340  341 
 339  340  341 
 340  341 
 385  386  387  388 
 386  387  388 
 387  388 
 424  425  426  427 
 425  426  427 
 426  427 
 428  429  430  431 
 429  430  431 
 430  431 
 465  466  467  468  469 
 466  467  468  469 
 467  468  469 
 468  469 
 474  475  476  477 
 475  476  477 
 476  477 
 498  499  500  501  502 
 499  500  501  502 
 500  501  502 
 501  502 
 546  547  548  549 
 547  548  549 
 548  549 
 585  586  587  588 
 586  587  588 
 587  588 
 589  590  591  592 
 590  591  592 
 591  592 
 626  627  628  629  630 
 627  628  629  630 
 628  629  630 
 629  630 
 635  636  637  638 
 636  637  638 
 637  638 
 659  660  661  662  663 
 660  661  662  663 
 661  662  663 
 662  663 
 707  708  709  710 
 708  709  710 
 709  710 
 746  747  748  749 
 747  748  749 
 748  749 
 750  751  752  753 
 751  752  753 
 752  753 
 787  788  789  790  791 
 788  789  790  791 
 789  790  791 
 790  791 
 796  797  798  799 
 797  798  799 
 798  799 
 820  821  822  823  824 
 821  822  823  824 
 822  823  824 
 823  824 
 868  869  870  871 
 869  870  871 
 870  871 
 907  908  909  910 
 908  909  910 
 909  910 
 911  912  913  914 
 912  913  914 
 913  914 
 948  949  950  951  952 
 949  950  951  952 
 950  951  952 
 951  952 
 957  958  959  960 
 958  959  960 
 959  960 
 981  982  983  984  985 
 982  983  984  985 
 983  984  985 
 984  985 
1029 1030 1031 1032 
1030 1031 1032 
1031 1032 
1068 1069 1070 1071 
1069 1070 1071 
1070 1071 
1072 1073 1074 1075 
1073 1074 1075 
1074 1075 
1109 1110 1111 1112 1113 
1110 1111 1112 1113 
1111 1112 1113 
1112 1113 
1118 1119 1120 1121 
1119 1120 1121 
1120 1121 
1142 1143 1144 1145 1146 
1143 1144 1145 1146 
1144 1145 1146 
1145 1146 
1190 1191 1192 1193 
1191 1192 1193 
1192 1193 
1229 1230 1231 1232 
1230 1231 1232 
1231 1232 
1233 1234 1235 1236 
1234 1235 1236 
1235 1236 
1270 1271 1272 1273 1274 
1271 1272 1273 1274 
1272 1273 1274 
1273 1274 
1279 1280 1281 1282 
1280 1281 1282 
1281 1282 
1303 1304 1305 1306 1307 
1304 1305 1306 1307 
1305 1306 1307 
1306 1307 
1351 1352 1353 1354 
1352 1353 1354 
1353 1354 
1390 1391 1392 1393 
1391 1392 1393 
1392 1393 
1394 1395 1396 1397 
1395 1396 1397 
1396 1397 
1431 1432 1433 1434 1435 
1432 1433 1434 1435 
1433 1434 1435 
1434 1435 
1440 1441 1442 1443 
1441 1442 1443 
1442 1443 
1464 1465 1466 1467 1468 
1465 1466 1467 1468 
1466 1467 1468 
1467 1468 
1512 1513 1514 1515 
1513 1514 1515 
1514 1515 
1551 1552 1553 1554 
1552 1553 1554 
1553 1554 
1555 1556 1557 1558 
1556 1557 1558 
1557 1558 
1592 1593 1594 1595 1596 
1593 1594 1595 1596 
1594 1595 1596 
1595 1596 
1601 1602 1603 1604 
1602 1603 1604 
1603 1604 
