# Supplementary material for: Rotation of the c‐Ring Promotes the Curvature Sorting of Monomeric ATP Synthases
Source: Adv Sci (Weinh). 2023 Sep 13;10(31):2301606. doi: 10.1002/advs.202301606 (PMC10625105; doi:10.1002/advs.202301606)
Supplement: Supplementary file 6 — Supporting Archive 2 [file ADVS-10-2301606-s001.zip › SuppArchive1/md.mdp]

integrator               = md
dt                       = 0.02
nsteps                   = -1
nstcomm                  = 100
comm-grps                = Solvent Bilayer

nstxout                  = 0
nstvout                  = 0
nstfout                  = 0
nstlog                   = 250000
nstenergy                = 250000
nstxout-compressed       = 250000
compressed-x-precision   = 100

cutoff-scheme            = Verlet
nstlist                  = 20
pbc                      = xyz
verlet-buffer-tolerance  = 0.005

coulombtype              = reaction-field
rcoulomb                 = 1.1
epsilon_r                = 15	; 2.5 (with polarizable water)
epsilon_rf               = 0
vdw_type                 = cutoff
vdw-modifier             = Potential-shift-verlet
rvdw                     = 1.1

tcoupl                   = v-rescale
tc-grps                  = Solvent Bilayer
tau_t                    = 1.0 1.0
ref_t                    = 300 300
Pcoupl                   = no; parrinello-rahman
; Pcoupltype               = semiisotropic
; tau_p                    = 12.0
; compressibility          = 3e-4  3e-4
; ref_p                    = 1.0 1.0

gen_vel                  = no
continuation             = yes

lincs-iter               = 2
lincs-order              = 8
