# Supplementary material for: Rotation of the c‐Ring Promotes the Curvature Sorting of Monomeric ATP Synthases
Source: Adv Sci (Weinh). 2023 Sep 13;10(31):2301606. doi: 10.1002/advs.202301606 (PMC10625105; doi:10.1002/advs.202301606)
Supplement: Supplementary file 6 — Supporting Archive 2 [file ADVS-10-2301606-s001.zip › SuppArchive1/Note]

# Run with
gmx grompp -f md.mdp -p topol.top -c start.gro -n index.ndx 
gmx mdrun -v ..run_options.. -plumed plumed_tor.dat
