# Supplementary material for: Rotation of the c‐Ring Promotes the Curvature Sorting of Monomeric ATP Synthases
Source: Adv Sci (Weinh). 2023 Sep 13;10(31):2301606. doi: 10.1002/advs.202301606 (PMC10625105; doi:10.1002/advs.202301606)
Supplement: Supplementary file 6 — Supporting Archive 2 [file ADVS-10-2301606-s001.zip › SuppArchive1/plumed_tor.dat]

rotor_bb0: GROUP NDX_FILE=index.ndx NDX_GROUP=rotor_bb0
rest_bb0: GROUP NDX_FILE=index.ndx NDX_GROUP=rest_bb0
first_mon_bb0: GROUP NDX_FILE=index.ndx NDX_GROUP=first_mon_bb0
rest_hi_bb0: GROUP NDX_FILE=index.ndx NDX_GROUP=rest_hi_bb0
rest_mid_bb0: GROUP NDX_FILE=index.ndx NDX_GROUP=rest_mid_bb0
rest_lo_bb0: GROUP NDX_FILE=index.ndx NDX_GROUP=rest_lo_bb0
top_pros0: GROUP NDX_FILE=index.ndx NDX_GROUP=top_pros_bb0

rotor_center0: CENTER ATOMS=rotor_bb0
rest_hi0: CENTER ATOMS=rest_hi_bb0
rest_mid0: CENTER ATOMS=rest_mid_bb0
rest_lo0: CENTER ATOMS=rest_lo_bb0
monomer_center0: CENTER ATOMS=first_mon_bb0
top_center0: CENTER ATOMS=top_pros0
rest_center0: CENTER ATOMS=rest_bb0

dist_hi0: DISTANCE ATOMS=rotor_center0,rest_hi0
dist_mid0: DISTANCE ATOMS=rotor_center0,rest_mid0
dist_lo0: DISTANCE ATOMS=rotor_center0,rest_lo0

ang0: TORSION AXIS=top_center0,rotor_center0 VECTOR1=rotor_center0,monomer_center0 VECTOR2=rotor_center0,rest_center0


rotor_bb1: GROUP NDX_FILE=index.ndx NDX_GROUP=rotor_bb1
rest_bb1: GROUP NDX_FILE=index.ndx NDX_GROUP=rest_bb1
first_mon_bb1: GROUP NDX_FILE=index.ndx NDX_GROUP=first_mon_bb1
rest_hi_bb1: GROUP NDX_FILE=index.ndx NDX_GROUP=rest_hi_bb1
rest_mid_bb1: GROUP NDX_FILE=index.ndx NDX_GROUP=rest_mid_bb1
rest_lo_bb1: GROUP NDX_FILE=index.ndx NDX_GROUP=rest_lo_bb1
top_pros1: GROUP NDX_FILE=index.ndx NDX_GROUP=top_pros_bb1

rotor_center1: CENTER ATOMS=rotor_bb1
rest_hi1: CENTER ATOMS=rest_hi_bb1
rest_mid1: CENTER ATOMS=rest_mid_bb1
rest_lo1: CENTER ATOMS=rest_lo_bb1
monomer_center1: CENTER ATOMS=first_mon_bb1
top_center1: CENTER ATOMS=top_pros1
rest_center1: CENTER ATOMS=rest_bb1

dist_hi1: DISTANCE ATOMS=rotor_center1,rest_hi1
dist_mid1: DISTANCE ATOMS=rotor_center1,rest_mid1
dist_lo1: DISTANCE ATOMS=rotor_center1,rest_lo1

ang1: TORSION AXIS=top_center1,rotor_center1 VECTOR1=rotor_center1,monomer_center1 VECTOR2=rotor_center1,rest_center1


rotor_bb2: GROUP NDX_FILE=index.ndx NDX_GROUP=rotor_bb2
rest_bb2: GROUP NDX_FILE=index.ndx NDX_GROUP=rest_bb2
first_mon_bb2: GROUP NDX_FILE=index.ndx NDX_GROUP=first_mon_bb2
rest_hi_bb2: GROUP NDX_FILE=index.ndx NDX_GROUP=rest_hi_bb2
rest_mid_bb2: GROUP NDX_FILE=index.ndx NDX_GROUP=rest_mid_bb2
rest_lo_bb2: GROUP NDX_FILE=index.ndx NDX_GROUP=rest_lo_bb2
top_pros2: GROUP NDX_FILE=index.ndx NDX_GROUP=top_pros_bb2

rotor_center2: CENTER ATOMS=rotor_bb2
rest_hi2: CENTER ATOMS=rest_hi_bb2
rest_mid2: CENTER ATOMS=rest_mid_bb2
rest_lo2: CENTER ATOMS=rest_lo_bb2
monomer_center2: CENTER ATOMS=first_mon_bb2
top_center2: CENTER ATOMS=top_pros2
rest_center2: CENTER ATOMS=rest_bb2

dist_hi2: DISTANCE ATOMS=rotor_center2,rest_hi2
dist_mid2: DISTANCE ATOMS=rotor_center2,rest_mid2
dist_lo2: DISTANCE ATOMS=rotor_center2,rest_lo2

ang2: TORSION AXIS=top_center2,rotor_center2 VECTOR1=rotor_center2,monomer_center2 VECTOR2=rotor_center2,rest_center2


rotor_bb3: GROUP NDX_FILE=index.ndx NDX_GROUP=rotor_bb3
rest_bb3: GROUP NDX_FILE=index.ndx NDX_GROUP=rest_bb3
first_mon_bb3: GROUP NDX_FILE=index.ndx NDX_GROUP=first_mon_bb3
rest_hi_bb3: GROUP NDX_FILE=index.ndx NDX_GROUP=rest_hi_bb3
rest_mid_bb3: GROUP NDX_FILE=index.ndx NDX_GROUP=rest_mid_bb3
rest_lo_bb3: GROUP NDX_FILE=index.ndx NDX_GROUP=rest_lo_bb3
top_pros3: GROUP NDX_FILE=index.ndx NDX_GROUP=top_pros_bb3

rotor_center3: CENTER ATOMS=rotor_bb3
rest_hi3: CENTER ATOMS=rest_hi_bb3
rest_mid3: CENTER ATOMS=rest_mid_bb3
rest_lo3: CENTER ATOMS=rest_lo_bb3
monomer_center3: CENTER ATOMS=first_mon_bb3
top_center3: CENTER ATOMS=top_pros3
rest_center3: CENTER ATOMS=rest_bb3

dist_hi3: DISTANCE ATOMS=rotor_center3,rest_hi3
dist_mid3: DISTANCE ATOMS=rotor_center3,rest_mid3
dist_lo3: DISTANCE ATOMS=rotor_center3,rest_lo3

ang3: TORSION AXIS=top_center3,rotor_center3 VECTOR1=rotor_center3,monomer_center3 VECTOR2=rotor_center3,rest_center3


dist_force: RESTRAINT ARG=dist_hi0,dist_mid0,dist_lo0,dist_hi1,dist_mid1,dist_lo1,dist_hi2,dist_mid2,dist_lo2,dist_hi3,dist_mid3,dist_lo3 KAPPA=600,600,600,600,600,600,600,600,600,600,600,600 AT=3.499,2.792,2.742,3.499,2.792,2.742,3.499,2.792,2.742,3.499,2.792,2.742
rot_force: RESTRAINT ARG=ang0,ang1,ang2,ang3 AT=4.0,4.0,4.0,4.0 SLOPE=-400,-400,-400,-400
PRINT STRIDE=10000 FILE=rot.xvg ARG=ang0,dist_hi0,dist_mid0,dist_lo0,ang1,dist_hi1,dist_mid1,dist_lo1,ang2,dist_hi2,dist_mid2,dist_lo2,ang3,dist_hi3,dist_mid3,dist_lo3
