# Supplementary material for: Rotation of the c‐Ring Promotes the Curvature Sorting of Monomeric ATP Synthases
Source: Adv Sci (Weinh). 2023 Sep 13;10(31):2301606. doi: 10.1002/advs.202301606 (PMC10625105; doi:10.1002/advs.202301606)
Supplement: Supplementary file 6 — Supporting Archive 2 [file ADVS-10-2301606-s001.zip › SuppArchive1/start.gro]

ATPase in POPC
88984
    3ASN     BB    1   7.733   8.385   4.675  0.2069  0.1831  0.0768
    3ASN    SC1    2   8.037   8.419   4.518 -0.2738 -0.1005  0.2888
    4LEU     BB    3   7.880   8.112   4.789 -0.1229 -0.1259 -0.2135
    4LEU    SC1    4   7.830   7.793   4.612 -0.0317 -0.0673 -0.0703
    5ASN     BB    5   8.114   8.167   4.984 -0.2655  0.0163 -0.0788
    5ASN    SC1    6   8.311   7.928   4.856  0.0127 -0.0068 -0.1475
    6MET     BB    7   7.984   8.376   5.171 -0.2583  0.0158 -0.0733
    6MET    SC1    8   7.928   8.642   4.976 -0.2378 -0.0998 -0.0653
    7ASP     BB    9   7.754   8.203   5.288 -0.1827  0.0066  0.0634
    7ASP    SC1   10   7.508   8.204   5.078 -0.1180  0.1104 -0.2352
    8LEU     BB   11   7.942   7.987   5.406 -0.1535  0.0194  0.0403
    8LEU    SC1   12   7.699   7.747   5.515  0.3281 -0.0483  0.3543
    9LEU     BB   13   8.126   8.154   5.591  0.0568  0.1116 -0.2448
    9LEU    SC1   14   8.272   8.466   5.619  0.1768 -0.0903  0.1231
   10TYR     BB   15   7.918   8.231   5.808  0.1739  0.0925 -0.1246
   10TYR    SC1   16   7.925   8.585   5.789  0.0020  0.0417 -0.0772
   10TYR    SC2   17   7.783   8.828   5.685  0.1250  0.1356 -0.0279
   10TYR    SC3   18   7.938   8.653   5.497  0.0389  0.0966 -0.0629
   10TYR    SC4   19   7.842   8.909   5.418 -0.1284  0.0171 -0.1233
   11MET     BB   20   7.843   7.939   5.883  0.0343  0.1570 -0.0101
   11MET    SC1   21   7.549   7.775   6.163  0.1664 -0.0212  0.1852
   12ALA     BB   22   8.108   7.840   6.010  0.0533 -0.2015 -0.3138
   12ALA    SC1   23   8.306   7.957   5.869  0.2375 -0.1283 -0.0027
   13ALA     BB   24   8.133   8.061   6.226 -0.1983 -0.0790 -0.4053
   13ALA    SC1   25   8.257   8.268   6.104 -0.0410  0.0728 -0.0034
   14ALA     BB   26   7.863   8.019   6.372  0.0675 -0.0663  0.1140
   14ALA    SC1   27   7.722   8.165   6.193  0.1696 -0.2178 -0.0952
   15VAL     BB   28   7.905   7.723   6.452  0.1958 -0.0297  0.1846
   15VAL    SC1   29   7.652   7.667   6.587  0.2590  0.0335  0.3316
   16MET     BB   30   8.165   7.784   6.610  0.1695  0.1700  0.1527
   16MET    SC1   31   8.473   7.946   6.537 -0.1433  0.1740 -0.1016
   17MET     BB   32   8.052   8.000   6.801  0.0494  0.2724 -0.0311
   17MET    SC1   33   8.138   8.300   6.597  0.0247 -0.3409 -0.1868
   18GLY     BB   34   7.807   7.848   6.915  0.0614  0.1586 -0.1539
   19LEU     BB   35   7.946   7.589   7.014 -0.1547  0.1028  0.0122
   19LEU    SC1   36   7.916   7.294   6.833  0.1708  0.3848 -0.1363
   20ALA     BB   37   8.124   7.741   7.217 -0.0761 -0.2694  0.2308
   20ALA    SC1   38   8.332   7.716   7.046 -0.0688 -0.0618  0.2072
   21ALA     BB   39   7.884   7.870   7.365  0.0373 -0.0318  0.2122
   21ALA    SC1   40   7.851   8.081   7.199 -0.2446 -0.2114  0.0309
   22ILE     BB   41   7.747   7.618   7.481 -0.2939  0.0620  0.0362
   22ILE    SC1   42   7.446   7.497   7.374 -0.2323 -0.0858  0.0267
   23GLY     BB   43   7.984   7.492   7.636 -0.1420  0.2031 -0.0777
   24ALA     BB   44   8.048   7.732   7.822 -0.0314 -0.0710  0.2487
   24ALA    SC1   45   8.283   7.733   7.954  0.2531  0.3370 -0.2245
   25ALA     BB   46   7.776   7.783   7.960 -0.2803 -0.0107 -0.2405
   25ALA    SC1   47   7.723   7.991   7.796 -0.2724  0.1383 -0.0575
   26ILE     BB   48   7.750   7.502   8.089 -0.0683  0.1136  0.0846
   26ILE    SC1   49   7.514   7.332   7.912 -0.0965  0.4750 -0.2388
   27GLY     BB   50   8.031   7.500   8.220  0.0391 -0.1847 -0.1400
   28ILE     BB   51   8.005   7.765   8.378  0.1264 -0.1852 -0.1248
   28ILE    SC1   52   8.072   8.039   8.186  0.0862 -0.1378 -0.0716
   29GLY     BB   53   7.760   7.669   8.541  0.1629 -0.1278 -0.0349
   30ILE     BB   54   7.883   7.436   8.706  0.1442 -0.0122  0.1447
   30ILE    SC1   55   7.842   7.169   8.498  0.0749 -0.2554  0.4629
   31LEU     BB   56   8.105   7.599   8.848 -0.0197  0.2746  0.0806
   31LEU    SC1   57   8.419   7.564   8.629 -0.1975 -0.1342  0.0032
   32GLY     BB   58   7.892   7.800   8.950 -0.0772  0.3279 -0.1390
   33GLY     BB   59   7.719   7.597   9.107  0.0421  0.3018 -0.0398
   34LYS     BB   60   7.929   7.493   9.310 -0.0787 -0.0220 -0.0747
   34LYS    SC1   61   7.932   7.212   9.145 -0.0689  0.0031  0.0354
   34LYS    SC2   62   7.989   6.902   9.022 -0.1911 -0.0027  0.2207
   35PHE     BB   63   7.965   7.779   9.423 -0.1741 -0.1813  0.3820
   35PHE    SC1   64   8.217   7.968   9.300  0.1262  0.2695  0.2042
   35PHE    SC2   65   8.213   8.056   8.972 -0.0992 -0.0217  0.1247
   35PHE    SC3   66   8.324   8.255   9.152  0.0712  0.1205 -0.1313
   36LEU     BB   67   7.681   7.816   9.541 -0.2654  0.1919  0.0685
   36LEU    SC1   68   7.525   8.066   9.318 -0.2948  0.3362  0.5484
   37GLU     BB   69   7.667   7.581   9.744 -0.0259  0.0756 -0.0458
   37GLU    SC1   70   7.320   7.443   9.799  0.0893 -0.1822  0.3241
   38GLY     BB   71   7.924   7.642   9.906 -0.0093 -0.1218  0.0048
   39ALA     BB   72   7.847   7.930   9.994 -0.1151 -0.1267 -0.0699
   39ALA    SC1   73   7.689   8.046   9.808 -0.1442 -0.0645 -0.0068
   40ALA     BB   74   7.601   7.868  10.173 -0.1041  0.3147  0.1093
   40ALA    SC1   75   7.430   7.880   9.964  0.0177 -0.1204 -0.0250
   41ARG     BB   76   7.780   7.715  10.374 -0.0447  0.3340  0.0717
   41ARG    SC1   77   7.701   7.437  10.433  0.2102  0.1221 -0.3003
   41ARG    SC2   78   7.444   7.132  10.454  0.0930  0.0694  0.0908
   42GLN     BB   79   8.046   7.898  10.439  0.3040 -0.1138 -0.0394
   42GLN    SC1   80   8.222   7.848  10.770  0.1144 -0.2790 -0.1193
   43PRO     BB   81   8.106   8.222  10.423  0.2344 -0.0809  0.2861
   43PRO    SC1   82   8.068   8.288  10.742 -0.2649 -0.3005  0.0083
   44ASP     BB   83   8.413   8.198  10.461  0.2278 -0.1116  0.3197
   44ASP    SC1   84   8.419   8.569  10.563 -0.1331 -0.1496  0.1388
   45LEU     BB   85   8.433   7.994  10.228  0.1213  0.1906  0.0382
   45LEU    SC1   86   8.425   7.714  10.411 -0.1326 -0.0343  0.2209
   46ILE     BB   87   8.379   8.174   9.982  0.1540  0.0706 -0.0574
   46ILE    SC1   88   8.245   7.935   9.779  0.0650  0.0569  0.0171
   47PRO     BB   89   8.623   8.357   9.926  0.1643 -0.0087 -0.2847
   47PRO    SC1   90   8.738   8.596   9.715 -0.1834  0.3219  0.0639
   48LEU     BB   91   8.820   8.124   9.873 -0.0815 -0.3843  0.3451
   48LEU    SC1   92   8.850   8.080  10.239  0.0448  0.2102  0.4678
   49LEU     BB   93   8.645   8.003   9.648  0.1252  0.0232 -0.0519
   49LEU    SC1   94   8.611   7.736   9.863  0.0175 -0.3357  0.1960
   50ARG     BB   95   8.599   8.257   9.478 -0.1996  0.0625  0.0866
   50ARG    SC1   96   8.330   8.306   9.533  0.1526  0.2559  0.0026
   50ARG    SC2   97   7.933   8.237   9.576 -0.1184 -0.0305  0.3419
   51THR     BB   98   8.886   8.277   9.362 -0.2514  0.0198 -0.0515
   51THR    SC1   99   9.109   8.448   9.481 -0.0874 -0.0998 -0.1816
   52GLN     BB  100   8.917   7.993   9.241  0.0839 -0.0544  0.1936
   52GLN    SC1  101   9.183   7.892   9.520 -0.0470  0.1113  0.3919
   53PHE     BB  102   8.687   8.022   9.035  0.1461  0.0033  0.1317
   53PHE    SC1  103   8.486   7.787   9.032  0.2474 -0.0840 -0.0267
   53PHE    SC2  104   8.304   7.555   9.201 -0.0740  0.0938 -0.1193
   53PHE    SC3  105   8.492   7.706   9.362  0.1171 -0.2053 -0.0532
   54PHE     BB  106   8.814   8.231   8.845 -0.1542  0.0378 -0.0379
   54PHE    SC1  107   8.531   8.395   8.799  0.0325 -0.3139 -0.1841
   54PHE    SC2  108   8.328   8.665   8.834  0.1875 -0.2383  0.1740
   54PHE    SC3  109   8.203   8.409   8.888  0.0368 -0.2449 -0.1781
   55ILE     BB  110   9.034   8.046   8.729 -0.0573  0.0026  0.1960
   55ILE    SC1  111   9.143   8.305   8.536 -0.1315 -0.0992  0.0147
   56VAL     BB  112   8.826   7.831   8.649 -0.0683  0.0715  0.0356
   56VAL    SC1  113   8.991   7.590   8.659  0.2312  0.2790  0.3372
   57MET     BB  114   8.655   7.995   8.449  0.0376  0.1619  0.0182
   57MET    SC1  115   8.357   8.016   8.584 -0.2175  0.2961 -0.0781
   58GLY     BB  116   8.891   8.073   8.264  0.0395  0.0491 -0.0274
   59LEU     BB  117   8.983   7.796   8.159  0.1461  0.0592  0.0369
   59LEU    SC1  118   9.242   7.786   8.362 -0.1312 -0.1319 -0.0156
   60VAL     BB  119   8.713   7.741   8.017  0.1222  0.2627  0.0004
   60VAL    SC1  120   8.552   7.603   8.219  0.0836  0.0591 -0.1664
   61ASP0    BB  121   8.688   8.009   7.864 -0.6752 -0.0347 -0.4573
   61ASP0   SC1  122   8.500   8.213   8.052  0.2720  0.2152 -0.0180
   62ALA     BB  123   8.953   8.008   7.703 -0.2862 -0.0838  0.1478
   62ALA    SC1  124   9.157   8.126   7.834 -0.5578  0.0600  0.4553
   63ILE     BB  125   8.901   7.799   7.479  0.1457 -0.0955  0.0486
   63ILE    SC1  126   8.816   7.491   7.599 -0.1588 -0.0048  0.0737
   64PRO     BB  127   8.646   7.941   7.376  0.2003  0.0340  0.0904
   64PRO    SC1  128   8.413   7.856   7.571  0.0240 -0.2031 -0.1568
   65MET     BB  129   8.749   8.226   7.307  0.1030  0.0064 -0.1794
   65MET    SC1  130   8.488   8.351   7.565 -0.1308 -0.1257 -0.2259
   66ILE     BB  131   8.947   8.147   7.081  0.0301  0.1484 -0.2946
   66ILE    SC1  132   9.170   8.396   7.014  0.2339  0.0165 -0.1203
   67ALA     BB  133   8.726   8.016   6.907 -0.0198 -0.0371 -0.0963
   67ALA    SC1  134   8.839   7.779   6.970 -0.5259 -0.1600  0.4358
   68VAL     BB  135   8.560   8.277   6.888  0.1020  0.0518  0.0404
   68VAL    SC1  136   8.358   8.174   7.071 -0.2248 -0.0635 -0.3697
   69GLY     BB  137   8.791   8.447   6.770  0.0312  0.0604 -0.0876
   70LEU     BB  138   8.806   8.290   6.503  0.0977  0.0172 -0.0588
   70LEU    SC1  139   9.129   8.216   6.593  0.2902 -0.1283  0.0053
   71GLY     BB  140   8.525   8.370   6.400  0.1644  0.0367 -0.2277
   72LEU     BB  141   8.550   8.679   6.395 -0.2192  0.0712 -0.5184
   72LEU    SC1  142   8.426   8.679   6.757  0.0256  0.0416  0.0172
   73TYR     BB  143   8.780   8.671   6.187  0.1251  0.3354 -0.1628
   73TYR    SC1  144   8.984   8.422   6.134 -0.0321 -0.1071  0.0307
   73TYR    SC2  145   9.175   8.427   5.902 -0.1175  0.2246 -0.0370
   73TYR    SC3  146   9.279   8.399   6.182  0.0192  0.2529 -0.0844
   73TYR    SC4  147   9.446   8.356   5.955 -0.2404 -0.4088 -0.1733
   74VAL     BB  148   8.620   8.515   5.972  0.0021 -0.0886  0.2188
   74VAL    SC1  149   8.627   8.224   5.966  0.0218 -0.0852 -0.1590
   75MET     BB  150   8.414   8.736   5.903  0.1577  0.0275  0.1180
   75MET    SC1  151   8.150   8.719   6.179  0.1157 -0.0201 -0.1238
   76PHE     BB  152   8.613   8.972   5.871  0.0828  0.0836  0.0616
   76PHE    SC1  153   8.508   9.120   6.145 -0.1549  0.1033 -0.1549
   76PHE    SC2  154   8.650   9.102   6.454 -0.3229  0.0253 -0.0811
   76PHE    SC3  155   8.828   9.188   6.241 -0.1962  0.0414  0.0299
   77ALA     BB  156   8.792   8.839   5.656 -0.0437  0.1015 -0.0568
   77ALA    SC1  157   9.016   8.743   5.774 -0.2136 -0.0557  0.1457
   78VAL     BB  158   8.567   8.772   5.454  0.0281 -0.1552 -0.0559
   78VAL    SC1  159   8.725   8.810   5.211  0.0925 -0.0899 -0.0046
   79ALA     BB  160   8.279   8.934   5.449  0.0479 -0.1139  0.0848
   79ALA    SC1  161   8.207   8.876   5.195  0.0962  0.3378 -0.0395
   82ASN     BB  162   8.744   6.017   4.348 -0.0288 -0.0404  0.1422
   82ASN    SC1  163   8.703   6.372   4.410  0.0638  0.1976  0.1238
   83LEU     BB  164   8.486   5.931   4.535  0.0473 -0.1013  0.2202
   83LEU    SC1  165   8.210   5.905   4.317 -0.2525  0.1050  0.6638
   84ASN     BB  166   8.512   5.675   4.708  0.2190 -0.2786 -0.0596
   84ASN    SC1  167   8.228   5.494   4.720 -0.3840  0.2701  0.2565
   85MET     BB  168   8.750   5.775   4.880  0.3031  0.1002 -0.3817
   85MET    SC1  169   9.062   5.726   4.731  0.0589  0.0345 -0.3814
   86ASP     BB  170   8.615   6.001   5.045 -0.0443 -0.3623 -0.0038
   86ASP    SC1  171   8.529   6.263   4.873 -0.2255 -0.2089  0.2230
   87LEU     BB  172   8.373   5.847   5.161 -0.2380 -0.1026 -0.0544
   87LEU    SC1  173   8.167   5.900   4.838 -0.0350 -0.1676 -0.2206
   88LEU     BB  174   8.545   5.634   5.308  0.0230  0.0684 -0.1065
   88LEU    SC1  175   8.676   5.296   5.294 -0.0506  0.1775  0.1203
   89TYR     BB  176   8.676   5.828   5.511 -0.0667  0.0225 -0.0035
   89TYR    SC1  177   8.947   5.666   5.384  0.3212 -0.0032 -0.1911
   89TYR    SC2  178   9.175   5.798   5.527  0.5137 -0.5289  0.0118
   89TYR    SC3  179   9.189   5.755   5.231  0.2669  0.2478 -0.1343
   89TYR    SC4  180   9.387   5.905   5.370  0.1954  0.1879  0.0340
   90MET     BB  181   8.424   5.957   5.636 -0.1905  0.0723 -0.2952
   90MET    SC1  182   8.388   6.274   5.486  0.2602 -0.2671 -0.0652
   91ALA     BB  183   8.297   5.698   5.748  0.0464  0.1262  0.1209
   91ALA    SC1  184   8.057   5.702   5.871  0.0490  0.3518  0.1214
   92ALA     BB  185   8.530   5.612   5.934  0.1211 -0.1047 -0.0736
   92ALA    SC1  186   8.551   5.437   5.730 -0.1501 -0.3724  0.1195
   93ALA     BB  187   8.553   5.877   6.094  0.0117 -0.0051 -0.2199
   93ALA    SC1  188   8.734   5.950   5.907  0.0781  0.0908 -0.1196
   94VAL     BB  189   8.268   5.899   6.212  0.0709  0.1097 -0.0962
   94VAL    SC1  190   8.243   6.170   6.317  0.0382  0.0259  0.1181
   95MET     BB  191   8.281   5.631   6.368  0.3937 -0.1013 -0.4688
   95MET    SC1  192   8.318   5.331   6.226 -0.0874 -0.3654 -0.0121
   96MET     BB  193   8.531   5.672   6.547  0.0159  0.0972  0.0386
   96MET    SC1  194   8.809   5.532   6.305  0.0114 -0.2931  0.0550
   97GLY     BB  195   8.441   5.924   6.703 -0.0722  0.0691  0.0341
   98LEU     BB  196   8.187   5.805   6.833  0.0548  0.1081  0.3253
   98LEU    SC1  197   7.968   5.960   6.589 -0.5413 -0.2168 -0.0567
   99ALA     BB  198   8.312   5.557   6.972 -0.1397 -0.1366  0.0762
   99ALA    SC1  199   8.189   5.434   7.178  0.2158 -0.0237  0.3679
  100ALA     BB  200   8.527   5.714   7.131 -0.0666  0.0415 -0.1911
  100ALA    SC1  201   8.743   5.769   6.978  0.0822 -0.3164 -0.1191
  101ILE     BB  202   8.347   5.912   7.286  0.1158 -0.0033  0.0852
  101ILE    SC1  203   8.269   6.203   7.126 -0.1563 -0.3008 -0.3428
  102GLY     BB  204   8.183   5.701   7.444 -0.1622  0.0267 -0.1543
  103ALA     BB  205   8.420   5.544   7.569 -0.2840  0.1749  0.2803
  103ALA    SC1  206   8.309   5.312   7.649 -0.0557 -0.0796 -0.1069
  104ALA     BB  207   8.529   5.776   7.744 -0.0759  0.1981  0.1236
  104ALA    SC1  208   8.679   5.825   7.524  0.1029 -0.0033  0.1971
  105ILE     BB  209   8.282   5.830   7.923 -0.1199 -0.0859  0.1529
  105ILE    SC1  210   8.153   6.145   7.910 -0.0741 -0.0663  0.1715
  106GLY     BB  211   8.250   5.538   8.022  0.0094 -0.1709 -0.0507
  107ILE     BB  212   8.538   5.527   8.136  0.0385  0.0071 -0.1037
  107ILE    SC1  213   8.629   5.271   7.930 -0.1730 -0.3491  0.2319
  108GLY     BB  214   8.527   5.771   8.327 -0.1123  0.0024 -0.1051
  109ILE     BB  215   8.291   5.684   8.507  0.0089  0.1943  0.1525
  109ILE    SC1  216   7.996   5.724   8.340 -0.0087  0.3490  0.2190
  110LEU     BB  217   8.411   5.419   8.615 -0.3789  0.0234  0.1802
  110LEU    SC1  218   8.283   5.195   8.368 -0.3421  0.1074  0.2543
  111GLY     BB  219   8.669   5.546   8.730 -0.0516 -0.2759 -0.1973
  112GLY     BB  220   8.515   5.729   8.927  0.0691 -0.2277 -0.1469
  113LYS     BB  221   8.401   5.487   9.085  0.1230 -0.2047 -0.0717
  113LYS    SC1  222   8.133   5.640   9.188 -0.1939  0.0967  0.3737
  113LYS    SC2  223   7.775   5.632   9.215  0.0884 -0.2700  0.0098
  114PHE     BB  224   8.680   5.381   9.169  0.2518  0.0639 -0.1483
  114PHE    SC1  225   8.636   5.090   9.038  0.0852  0.2941  0.1282
  114PHE    SC2  226   8.759   5.155   8.727 -0.3873 -0.2146 -0.1834
  114PHE    SC3  227   8.889   4.938   8.869 -0.3444 -0.1565 -0.1326
  115LEU     BB  228   8.792   5.627   9.322 -0.1219  0.2086 -0.0955
  115LEU    SC1  229   8.987   5.874   9.461  0.2553  0.0710 -0.3097
  116GLU     BB  230   8.586   5.647   9.552 -0.0798 -0.1540 -0.0202
  116GLU    SC1  231   8.432   6.038   9.545  0.0207 -0.0499 -0.0619
  117GLY     BB  232   8.648   5.364   9.662  0.3529 -0.0927 -0.0906
  118ALA     BB  233   8.945   5.432   9.718  0.2606 -0.0343  0.3706
  118ALA    SC1  234   9.069   5.233   9.583  0.2701  0.2224 -0.0138
  119ALA     BB  235   8.893   5.685   9.888 -0.1103  0.1110  0.0557
  119ALA    SC1  236   8.740   5.893   9.967  0.1531  0.5151 -0.4348
  120ARG     BB  237   8.723   5.529  10.095  0.0445  0.1575  0.2207
  120ARG    SC1  238   8.446   5.410  10.044  0.4198  0.1881 -0.0605
  120ARG    SC2  239   8.111   5.365   9.916 -0.2026  0.2804 -0.2462
  121GLN     BB  240   8.849   5.228  10.146  0.0729  0.1230 -0.0396
  121GLN    SC1  241   8.585   5.032  10.276  0.2033 -0.2033  0.0846
  122PRO     BB  242   9.169   5.111  10.053  0.2642 -0.1559  0.2222
  122PRO    SC1  243   9.298   5.414   9.944 -0.1441  0.1029  0.2233
  123ASP     BB  244   9.183   4.807  10.136 -0.1563 -0.0347  0.1049
  123ASP    SC1  245   9.016   4.855  10.444 -0.1994  0.1438  0.5193
  124LEU     BB  246   9.010   4.741   9.825 -0.1051  0.0671 -0.3400
  124LEU    SC1  247   8.853   5.000   9.789 -0.1668  0.1293  0.0259
  125ILE     BB  248   9.210   4.752   9.563  0.3226 -0.0965 -0.0321
  125ILE    SC1  249   9.524   4.626   9.605  0.3820  0.0705  0.0323
  126PRO     BB  250   9.136   4.480   9.433  0.1331 -0.0925  0.0632
  126PRO    SC1  251   9.428   4.411   9.239 -0.2355 -0.3093  0.1141
  127LEU     BB  252   8.829   4.444   9.421  0.0976  0.1552  0.1667
  127LEU    SC1  253   8.607   4.640   9.630 -0.0048 -0.2293  0.0169
  128LEU     BB  254   8.797   4.689   9.234  0.0298 -0.0291 -0.0684
  128LEU    SC1  255   8.906   5.001   9.336  0.0186  0.0727  0.2620
  129ARG     BB  256   8.972   4.576   9.004  0.0505 -0.0814 -0.0274
  129ARG    SC1  257   9.225   4.710   9.024  0.1011 -0.2698 -0.1541
  129ARG    SC2  258   9.561   4.830   9.227 -0.4113  0.1641 -0.2141
  130THR     BB  259   8.777   4.347   8.929 -0.0310 -0.0577  0.1083
  130THR    SC1  260   8.970   4.153   9.064  0.2454  0.1808  0.0681
  131GLN     BB  261   8.523   4.514   8.870 -0.0081  0.0366  0.2715
  131GLN    SC1  262   8.167   4.299   8.841  0.0673 -0.0684  0.0901
  132PHE     BB  263   8.633   4.706   8.654 -0.1387 -0.0933  0.0868
  132PHE    SC1  264   8.434   4.922   8.651  0.0510 -0.3371  0.2853
  132PHE    SC2  265   8.213   4.832   8.893 -0.3728  0.0648  0.0654
  132PHE    SC3  266   8.250   5.118   8.860  0.5064  0.0166  0.3700
  133PHE     BB  267   8.697   4.503   8.429 -0.1448 -0.0299  0.0273
  133PHE    SC1  268   8.848   4.442   8.136  0.0477 -0.0406 -0.2935
  133PHE    SC2  269   9.160   4.572   8.171  0.0202  0.0745 -0.4649
  133PHE    SC3  270   9.147   4.282   8.163  0.0794  0.0550 -0.0513
  134ILE     BB  271   8.403   4.424   8.372 -0.1402  0.1499 -0.2702
  134ILE    SC1  272   8.352   4.193   8.127  0.0461 -0.5068  0.2777
  135VAL     BB  273   8.288   4.701   8.293 -0.0850  0.1546 -0.3344
  135VAL    SC1  274   8.027   4.829   8.317 -0.1745 -0.0211 -0.3491
  136MET     BB  275   8.504   4.795   8.092  0.1638  0.1451 -0.0784
  136MET    SC1  276   8.720   4.997   8.307 -0.3173  0.1780 -0.1412
  137GLY     BB  277   8.447   4.569   7.888 -0.1089  0.0772  0.0688
  138LEU     BB  278   8.157   4.630   7.798 -0.1683 -0.2583  0.0167
  138LEU    SC1  279   7.946   4.474   8.109  0.0759 -0.3986  0.0119
  139VAL     BB  280   8.215   4.915   7.690  0.0876 -0.1899  0.3206
  139VAL    SC1  281   8.171   5.066   7.936 -0.3829 -0.0434  0.1576
  140ASP0    BB  282   8.450   4.845   7.500 -0.2271  0.1196 -0.2069
  140ASP0   SC1  283   8.647   5.143   7.557 -0.1068  0.1287  0.1590
  141ALA     BB  284   8.305   4.660   7.298 -0.1293  0.2108 -0.3632
  141ALA    SC1  285   8.480   4.471   7.218  0.0132  0.2732 -0.2060
  142ILE     BB  286   8.112   4.870   7.177 -0.4839  0.3446  0.3744
  142ILE    SC1  287   7.907   4.726   7.408 -0.2261 -0.1481  0.3097
  143PRO     BB  288   8.356   5.034   7.079 -0.0646 -0.3949  0.0991
  143PRO    SC1  289   8.582   5.294   7.187  0.1481  0.1454  0.5662
  144MET     BB  290   8.541   4.833   6.932  0.1383 -0.1443  0.0043
  144MET    SC1  291   8.852   4.932   6.969  0.0006 -0.1631  0.3358
  145ILE     BB  292   8.384   4.732   6.684 -0.0422 -0.0380  0.0732
  145ILE    SC1  293   8.597   4.481   6.595 -0.0312 -0.1267  0.3418
  146ALA     BB  294   8.366   5.005   6.537  0.0424 -0.1470 -0.1438
  146ALA    SC1  295   8.217   5.131   6.724  0.2817 -0.1993  0.0891
  147VAL     BB  296   8.670   5.068   6.528  0.0856 -0.2537  0.3096
  147VAL    SC1  297   8.678   5.317   6.681 -0.0340  0.1363 -0.2867
  148GLY     BB  298   8.752   4.825   6.353 -0.0492 -0.1775  0.1368
  149LEU     BB  299   8.581   4.903   6.107  0.1788 -0.1161 -0.0058
  149LEU    SC1  300   8.295   4.709   6.131  0.2696  0.1567 -0.0018
  150GLY     BB  301   8.712   5.180   6.057 -0.0833 -0.0151 -0.1526
  151LEU     BB  302   9.002   5.078   6.022 -0.0108  0.0878  0.1229
  151LEU    SC1  303   9.115   5.110   6.382  0.2357 -0.0359 -0.0388
  152TYR     BB  304   8.952   4.885   5.784  0.2022 -0.0458  0.1830
  152TYR    SC1  305   8.716   4.655   5.728 -0.1934 -0.0371 -0.1141
  152TYR    SC2  306   8.432   4.740   5.688 -0.2168 -0.1695 -0.2402
  152TYR    SC3  307   8.542   4.509   5.532 -0.1061 -0.2630 -0.0273
  152TYR    SC4  308   8.268   4.584   5.515 -0.0071  0.0174 -0.6196
  153VAL     BB  309   8.823   5.071   5.572 -0.1646 -0.0622  0.3836
  153VAL    SC1  310   8.674   4.869   5.423 -0.1359  0.0682  0.1750
  154MET     BB  311   9.063   5.264   5.539  0.0432 -0.3050  0.4418
  154MET    SC1  312   9.013   5.547   5.787  0.3207 -0.0087 -0.1570
  155PHE     BB  313   9.285   5.054   5.486  0.1121 -0.1227 -0.0434
  155PHE    SC1  314   9.448   5.048   5.768  0.4287 -0.3715  0.3071
  155PHE    SC2  315   9.434   5.194   6.075  0.2629  0.0487  0.1091
  155PHE    SC3  316   9.645   5.290   5.902  0.3660 -0.1981  0.0932
  156ALA     BB  317   9.131   4.893   5.271  0.4688 -0.2673 -0.1981
  156ALA    SC1  318   9.030   4.719   5.450 -0.2246  0.2985  0.0047
  157VAL     BB  319   9.015   5.109   5.081  0.0874 -0.1582  0.1462
  157VAL    SC1  320   8.776   4.986   4.965 -0.1475  0.3949  0.0133
  158ALA     BB  321   9.187   5.390   5.091  0.2445 -0.2569  0.2645
  158ALA    SC1  322   8.954   5.525   5.082  0.3133 -0.1523 -0.1546
  161ASN     BB  323   9.006   6.894   4.416  0.0791  0.0385  0.0369
  161ASN    SC1  324   9.305   6.775   4.536  0.1769  0.4135  0.1218
  162LEU     BB  325   8.784   6.763   4.623 -0.1078  0.0962 -0.1241
  162LEU    SC1  326   8.452   6.691   4.470 -0.2475 -0.2645 -0.3189
  163ASN     BB  327   8.934   6.547   4.787 -0.2813  0.0498 -0.0240
  163ASN    SC1  328   8.959   6.209   4.695  0.0584  0.1017  0.4677
  164MET     BB  329   9.057   6.744   4.992  0.0580 -0.1310 -0.0453
  164MET    SC1  330   9.439   6.806   5.002 -0.0297  0.0232  0.0482
  165ASP     BB  331   8.798   6.848   5.128  0.0687 -0.0293 -0.1022
  165ASP    SC1  332   8.789   7.125   4.912  0.2903 -0.2655 -0.3411
  166LEU     BB  333   8.677   6.578   5.220 -0.2373  0.1738  0.1100
  166LEU    SC1  334   8.402   6.775   5.373  0.2176  0.0477  0.3044
  167LEU     BB  335   8.911   6.477   5.396 -0.1322  0.0099 -0.1193
  167LEU    SC1  336   8.941   6.166   5.567  0.2474 -0.2039  0.0700
  168TYR     BB  337   8.933   6.710   5.599 -0.2007 -0.0107 -0.0881
  168TYR    SC1  338   9.236   6.775   5.537  0.6136 -0.3459 -0.2320
  168TYR    SC2  339   9.330   6.980   5.338 -0.0134  0.0557 -0.1450
  168TYR    SC3  340   9.384   7.019   5.631  0.1414 -0.0769 -0.1541
  168TYR    SC4  341   9.483   7.200   5.434 -0.3301  0.2617 -0.0981
  169MET     BB  342   8.644   6.680   5.707 -0.1632 -0.1843 -0.0336
  169MET    SC1  343   8.448   6.889   5.907  0.3912  0.0650  0.0680
  170ALA     BB  344   8.686   6.402   5.839 -0.0554 -0.1021  0.1081
  170ALA    SC1  345   8.421   6.363   5.876 -0.0227 -0.0631  0.4094
  171ALA     BB  346   8.922   6.484   6.022 -0.1121  0.0391  0.1191
  171ALA    SC1  347   9.129   6.364   5.897 -0.1658 -0.0775  0.1420
  172ALA     BB  348   8.762   6.701   6.175 -0.0285  0.2446 -0.0784
  172ALA    SC1  349   8.896   6.884   6.028  0.5174  0.1148  0.2325
  173VAL     BB  350   8.557   6.494   6.281  0.1368  0.1428  0.0459
  173VAL    SC1  351   8.357   6.669   6.401 -0.2654 -0.1326 -0.1975
  174MET     BB  352   8.755   6.325   6.450  0.0519 -0.0833 -0.0766
  174MET    SC1  353   8.910   6.035   6.286 -0.0763 -0.3062 -0.1780
  175MET     BB  354   8.882   6.551   6.620 -0.4085  0.1114  0.0247
  175MET    SC1  355   9.221   6.594   6.436  0.0891 -0.0698  0.0035
  176GLY     BB  356   8.640   6.674   6.769 -0.3214  0.1921  0.1012
  177LEU     BB  357   8.535   6.410   6.893  0.0620 -0.0978 -0.1676
  177LEU    SC1  358   8.209   6.414   6.711 -0.2493  0.3118 -0.0852
  178ALA     BB  359   8.793   6.333   7.047 -0.0088 -0.0525 -0.0250
  178ALA    SC1  360   8.673   6.119   7.159 -0.3000  0.1689  0.1016
  179ALA     BB  361   8.795   6.573   7.244 -0.1473  0.0374 -0.1311
  179ALA    SC1  362   8.893   6.771   7.090  0.2366 -0.1764 -0.1740
  180ILE     BB  363   8.521   6.546   7.388 -0.2093  0.1269 -0.2306
  180ILE    SC1  364   8.282   6.656   7.171 -0.3246 -0.0723 -0.2068
  181GLY     BB  365   8.569   6.259   7.496  0.1435  0.1807 -0.2331
  182ALA     BB  366   8.826   6.331   7.654  0.0020 -0.1910  0.1872
  182ALA    SC1  367   8.898   6.082   7.729  0.1420 -0.2649 -0.1720
  183ALA     BB  368   8.723   6.571   7.821 -0.0385 -0.0448 -0.0425
  183ALA    SC1  369   8.826   6.735   7.633  0.3321 -0.1185  0.0869
  184ILE     BB  370   8.497   6.424   7.975  0.0991  0.0765  0.2836
  184ILE    SC1  371   8.317   6.636   8.173 -0.1949 -0.3871  0.5299
  185GLY     BB  372   8.674   6.193   8.081  0.2526 -0.0560 -0.2332
  186ILE     BB  373   8.873   6.370   8.240 -0.0374  0.2028 -0.1492
  186ILE    SC1  374   9.119   6.364   8.004  0.2987  0.0587  0.1948
  187GLY     BB  375   8.655   6.503   8.417  0.1844  0.0143  0.2801
  188ILE     BB  376   8.553   6.264   8.586 -0.2112 -0.1247 -0.1367
  188ILE    SC1  377   8.347   6.492   8.733  0.2142  0.2888 -0.1583
  189LEU     BB  378   8.819   6.163   8.708 -0.1343  0.1677 -0.0564
  189LEU    SC1  379   9.168   6.160   8.695  0.0440 -0.0926  0.1027
  190GLY     BB  380   8.900   6.427   8.849 -0.1562  0.0255  0.2283
  191GLY     BB  381   8.656   6.456   9.039 -0.0869  0.2024  0.2926
  192LYS     BB  382   8.702   6.184   9.182  0.2299  0.0508 -0.0784
  192LYS    SC1  383   8.364   6.139   9.073  0.2753  0.1581  0.1994
  192LYS    SC2  384   8.205   6.056   8.810 -0.0373  0.1246  0.0125
  193PHE     BB  385   8.983   6.263   9.285  0.1851  0.2453 -0.0993
  193PHE    SC1  386   9.213   6.070   9.134 -0.2288  0.1838  0.1186
  193PHE    SC2  387   9.202   5.731   9.108 -0.1782  0.1646  0.3311
  193PHE    SC3  388   9.007   5.873   8.948  0.0172  0.0517 -0.0196
  194LEU     BB  389   8.896   6.517   9.439 -0.0464  0.0544  0.0934
  194LEU    SC1  390   9.042   6.829   9.557  0.3304 -0.0330  0.1721
  195GLU     BB  391   8.739   6.404   9.682 -0.1178 -0.0418  0.0034
  195GLU    SC1  392   8.462   6.678   9.801  0.2316 -0.1229  0.1590
  196GLY     BB  393   8.982   6.233   9.770  0.1998  0.3558 -0.0664
  197ALA     BB  394   9.178   6.469   9.815  0.2136  0.3177  0.0779
  197ALA    SC1  395   9.434   6.400   9.763  0.1582  0.0677  0.1215
  198ALA     BB  396   9.001   6.619  10.020 -0.4982 -0.0691 -0.2145
  198ALA    SC1  397   8.984   6.885   9.975  0.0112  0.0277  0.0839
  199ARG     BB  398   9.003   6.395  10.234  0.0955 -0.0567 -0.1884
  199ARG    SC1  399   8.790   6.231  10.139 -0.1282  0.0876 -0.0662
  199ARG    SC2  400   8.428   6.200  10.046  0.0122  0.1323 -0.0510
  200GLN     BB  401   9.309   6.274  10.210  0.1658  0.0478  0.1363
  200GLN    SC1  402   9.363   6.400  10.560  0.2521 -0.3617  0.0771
  201PRO     BB  403   9.614   6.359  10.117  0.0783 -0.0673 -0.2724
  201PRO    SC1  404   9.765   6.511  10.352 -0.3794 -0.0527  0.4108
  202ASP     BB  405   9.802   6.117  10.158  0.0743 -0.0045  0.1540
  202ASP    SC1  406  10.045   6.224   9.972  0.3994  0.1912  0.1749
  203LEU     BB  407   9.620   5.923   9.999 -0.0367  0.0009  0.2723
  203LEU    SC1  408   9.261   5.938   9.914  0.3617 -0.2405 -0.0680
  204ILE     BB  409   9.654   6.071   9.729  0.1139 -0.1778  0.1914
  204ILE    SC1  410   9.386   6.121   9.525  0.1127 -0.4208  0.1296
  205PRO     BB  411   9.902   6.015   9.551 -0.2201  0.1741 -0.4204
  205PRO    SC1  412   9.837   6.275   9.402 -0.2851 -0.4792 -0.6281
  206LEU     BB  413   9.847   5.714   9.503  0.3163  0.0219 -0.1637
  206LEU    SC1  414   9.791   5.441   9.686  0.0714  0.5595  0.1540
  207LEU     BB  415   9.581   5.783   9.360  0.1436 -0.0479  0.1166
  207LEU    SC1  416   9.354   5.636   9.610  0.4122  0.4834 -0.0407
  208ARG     BB  417   9.710   5.946   9.130  0.0207  0.1528  0.1868
  208ARG    SC1  418   9.561   6.265   9.097  0.0404 -0.1564 -0.1229
  208ARG    SC2  419   9.311   6.497   8.977  0.1238 -0.1051  0.2510
  209THR     BB  420   9.848   5.703   8.997  0.0644  0.1971  0.1510
  209THR    SC1  421  10.133   5.732   9.104  0.0578  0.1957  0.1690
  210GLN     BB  422   9.584   5.557   8.928  0.1749  0.0300  0.0740
  210GLN    SC1  423   9.518   5.169   8.901 -0.2236  0.2169  0.1034
  211PHE     BB  424   9.467   5.777   8.744 -0.0632 -0.2634 -0.1376
  211PHE    SC1  425   9.197   5.550   8.766  0.1487 -0.0292  0.3772
  211PHE    SC2  426   9.055   5.276   8.908 -0.0962  0.0198  0.2325
  211PHE    SC3  427   9.101   5.257   8.623 -0.1833  0.1562  0.2087
  212PHE     BB  428   9.670   5.748   8.512  0.0035  0.0425 -0.1228
  212PHE    SC1  429   9.796   5.898   8.306  0.2423  0.1914  0.0974
  212PHE    SC2  430  10.064   5.800   8.122  0.1598  0.2227 -0.0406
  212PHE    SC3  431   9.814   5.820   7.975  0.0357 -0.0149  0.1317
  213ILE     BB  432   9.592   5.463   8.415 -0.2041  0.0871 -0.0919
  213ILE    SC1  433   9.815   5.498   8.160 -0.0392  0.0648  0.0468
  214VAL     BB  434   9.306   5.545   8.331 -0.2468 -0.0879 -0.1200
  214VAL    SC1  435   9.029   5.452   8.324 -0.2147 -0.1853 -0.1041
  215MET     BB  436   9.356   5.780   8.135  0.0859 -0.0449  0.0105
  215MET    SC1  437   9.322   6.074   8.299  0.0478  0.2914 -0.2232
  216GLY     BB  438   9.495   5.598   7.926  0.1004 -0.1094  0.0758
  217LEU     BB  439   9.242   5.438   7.846  0.0670 -0.1291  0.2186
  217LEU    SC1  440   9.461   5.213   7.714 -0.1775  0.0472 -0.1118
  218VAL     BB  441   9.074   5.679   7.747 -0.0704 -0.3372 -0.0708
  218VAL    SC1  442   8.958   5.778   7.997  0.4155  0.0633  0.0124
  219ASP0    BB  443   9.300   5.797   7.570  0.0874 -0.2939  0.1548
  219ASP0   SC1  444   9.456   6.055   7.811  0.3603  0.2441  0.2325
  220ALA     BB  445   9.333   5.572   7.360  0.0904 -0.2491  0.1073
  220ALA    SC1  446   9.588   5.494   7.320  0.0455 -0.5313  0.3398
  221ILE     BB  447   9.063   5.588   7.208  0.1247 -0.1181  0.0588
  221ILE    SC1  448   8.894   5.436   7.461  0.0094  0.2568  0.2132
  222PRO     BB  449   9.131   5.884   7.147  0.0200 -0.0744  0.1524
  222PRO    SC1  450   8.951   6.012   7.363  0.3644 -0.2047 -0.1668
  223MET     BB  451   9.418   5.891   7.030 -0.2242  0.0583 -0.4856
  223MET    SC1  452   9.522   6.212   7.221 -0.1307  0.1762  0.2849
  224ILE     BB  453   9.349   5.707   6.791  0.1090 -0.5707 -0.1277
  224ILE    SC1  454   9.493   5.463   6.979  0.3517 -0.2169  0.1588
  225ALA     BB  455   9.153   5.909   6.661  0.3593 -0.1461  0.1317
  225ALA    SC1  456   8.902   6.001   6.699  0.3421  0.1155 -0.4847
  226VAL     BB  457   9.351   6.146   6.633  0.0942  0.0670 -0.0033
  226VAL    SC1  458   9.196   6.305   6.822  0.1916  0.0227  0.1156
  227GLY     BB  459   9.564   5.980   6.480 -0.0620 -0.0799 -0.0641
  228LEU     BB  460   9.394   5.889   6.237  0.0176 -0.2895 -0.0429
  228LEU    SC1  461   9.241   5.595   6.391 -0.0845 -0.1519  0.0414
  229GLY     BB  462   9.325   6.183   6.167  0.1588 -0.1625  0.3256
  230LEU     BB  463   9.610   6.301   6.135  0.0199  0.0873 -0.0550
  230LEU    SC1  464   9.698   6.520   6.427 -0.0096 -0.4208  0.3858
  231TYR     BB  465   9.721   6.137   5.897  0.0416  0.0938 -0.0495
  231TYR    SC1  466   9.743   5.803   5.877  0.2853  0.3637  0.0874
  231TYR    SC2  467   9.515   5.614   5.927  0.2401  0.4103  0.0589
  231TYR    SC3  468   9.532   5.764   5.667  0.6730 -0.1130 -0.2356
  231TYR    SC4  469   9.397   5.514   5.688  0.2432  0.1370  0.1685
  232VAL     BB  470   9.531   6.203   5.661  0.0553  0.1750 -0.0379
  232VAL    SC1  471   9.309   6.056   5.780 -0.0205  0.1381 -0.2217
  233MET     BB  472   9.548   6.513   5.663 -0.2206  0.1930 -0.1392
  233MET    SC1  473   9.325   6.747   5.958 -0.1327 -0.2597  0.1323
  234PHE     BB  474   9.856   6.546   5.662 -0.1857 -0.0606  0.2060
  234PHE    SC1  475   9.833   6.676   5.973 -0.0063 -0.1755 -0.0659
  234PHE    SC2  476  10.045   6.531   6.195  0.0026  0.0727  0.0922
  234PHE    SC3  477  10.097   6.811   6.141 -0.1173  0.0629 -0.0785
  235ALA     BB  478   9.914   6.392   5.399 -0.1935 -0.0364  0.1900
  235ALA    SC1  479  10.070   6.185   5.475  0.1187  0.1481  0.0705
  236VAL     BB  480   9.744   6.581   5.222 -0.2103 -0.0850  0.1541
  236VAL    SC1  481   9.732   6.836   5.363  0.1599 -0.1809  0.3726
  237ALA     BB  482   9.557   6.314   5.172 -0.3033 -0.0033  0.0602
  237ALA    SC1  483   9.341   6.470   5.211 -0.2987 -0.0316  0.2041
  240ASN     BB  484   7.964   5.345   4.349 -0.0488 -0.0156  0.0332
  240ASN    SC1  485   8.148   5.054   4.411  0.2761 -0.0067  0.2602
  241LEU     BB  486   7.760   5.511   4.549  0.2975  0.1369  0.2698
  241LEU    SC1  487   7.806   5.828   4.628  0.0887  0.1052 -0.2529
  242ASN     BB  488   7.596   5.282   4.680 -0.0872  0.1629 -0.1412
  242ASN    SC1  489   7.641   5.074   4.457 -0.2892  0.2823 -0.1705
  243MET     BB  490   7.831   5.194   4.862 -0.1522  0.0875 -0.0934
  243MET    SC1  491   7.925   4.912   4.759 -0.0041 -0.5614  0.2218
  244ASP     BB  492   7.898   5.462   5.002  0.1685 -0.0389  0.0048
  244ASP    SC1  493   8.215   5.419   5.139 -0.0272  0.6432 -0.1400
  245LEU     BB  494   7.617   5.514   5.124  0.1837  0.1449 -0.0356
  245LEU    SC1  495   7.664   5.858   5.073 -0.1260 -0.2402 -0.1142
  246LEU     BB  496   7.599   5.267   5.310  0.0896  0.0641 -0.1502
  246LEU    SC1  497   7.407   5.098   5.543 -0.1772 -0.1052  0.1369
  247TYR     BB  498   7.859   5.301   5.475  0.1757 -0.1949 -0.2275
  247TYR    SC1  499   7.992   5.033   5.410  0.1804 -0.1097  0.2478
  247TYR    SC2  500   8.260   4.978   5.286  0.0326  0.0673 -0.1676
  247TYR    SC3  501   8.018   4.826   5.194 -0.0966  0.2691 -0.1670
  247TYR    SC4  502   8.268   4.804   5.060 -0.1332  0.1151 -0.2121
  248MET     BB  503   7.777   5.573   5.600 -0.0619 -0.2641 -0.2284
  248MET    SC1  504   7.998   5.823   5.416 -0.0700  0.1185  0.2483
  249ALA     BB  505   7.529   5.463   5.749 -0.1074 -0.0095 -0.1105
  249ALA    SC1  506   7.284   5.430   5.641 -0.1822  0.4126 -0.0853
  250ALA     BB  507   7.671   5.245   5.918  0.1358  0.0727 -0.2053
  250ALA    SC1  508   7.724   5.054   5.735 -0.6122  0.0681 -0.4510
  251ALA     BB  509   7.854   5.426   6.090 -0.1061  0.2500 -0.1300
  251ALA    SC1  510   8.066   5.331   5.952 -0.2055 -0.0752 -0.0666
  252VAL     BB  511   7.611   5.592   6.188 -0.1014  0.1685  0.0235
  252VAL    SC1  512   7.807   5.807   6.157 -0.2865  0.3430  0.0466
  253MET     BB  513   7.460   5.375   6.350  0.0696 -0.0436 -0.0966
  253MET    SC1  514   7.284   5.150   6.100  0.0987 -0.0622 -0.0918
  254MET     BB  515   7.702   5.262   6.508 -0.0560  0.1466  0.2402
  254MET    SC1  516   7.864   4.990   6.297  0.2017 -0.1590 -0.0169
  255GLY     BB  517   7.799   5.524   6.642  0.2500 -0.0026  0.3171
  256LEU     BB  518   7.544   5.586   6.807  0.0962  0.1759  0.0192
  256LEU    SC1  519   7.546   5.919   6.797 -0.0400  0.0656 -0.1509
  257ALA     BB  520   7.538   5.318   6.962 -0.2398  0.0022 -0.2802
  257ALA    SC1  521   7.473   5.150   6.760 -0.0092 -0.2464 -0.1532
  258ALA     BB  522   7.813   5.339   7.103 -0.3097  0.1621 -0.1653
  258ALA    SC1  523   7.891   5.133   6.947  0.0417  0.0280  0.1712
  259ILE     BB  524   7.760   5.595   7.270 -0.2047  0.0731  0.0070
  259ILE    SC1  525   7.869   5.908   7.188  0.1377 -0.0620 -0.0705
  260GLY     BB  526   7.510   5.504   7.429 -0.0496  0.3553  0.4290
  261ALA     BB  527   7.634   5.237   7.527 -0.1842  0.0517 -0.1815
  261ALA    SC1  528   7.511   5.026   7.641 -0.1279  0.1559  0.0783
  262ALA     BB  529   7.885   5.345   7.672 -0.2698  0.1626 -0.1135
  262ALA    SC1  530   8.031   5.283   7.453 -0.3157 -0.4201  0.0053
  263ILE     BB  531   7.722   5.527   7.862 -0.1081  0.0833  0.1060
  263ILE    SC1  532   7.882   5.806   7.750  0.1712 -0.0282  0.2199
  264GLY     BB  533   7.530   5.320   7.990 -0.0769  0.1003  0.1809
  265ILE     BB  534   7.749   5.131   8.101 -0.0321 -0.0037 -0.0762
  265ILE    SC1  535   7.747   4.836   7.931 -0.2418 -0.0900  0.0716
  266GLY     BB  536   7.895   5.344   8.274  0.0442 -0.0918 -0.0310
  267ILE     BB  537   7.657   5.433   8.452 -0.0626 -0.0802 -0.1772
  267ILE    SC1  538   7.565   5.755   8.386  0.1344  0.1585  0.6045
  268LEU     BB  539   7.612   5.147   8.562  0.0210 -0.0620 -0.0945
  268LEU    SC1  540   7.348   5.034   8.314  0.2389 -0.0095 -0.2591
  269GLY     BB  541   7.895   5.068   8.662  0.0546  0.0671 -0.0862
  270GLY     BB  542   7.940   5.286   8.878  0.2509 -0.0670  0.0104
  271LYS     BB  543   7.716   5.214   9.079  0.1287  0.0490 -0.0822
  271LYS    SC1  544   7.551   5.408   8.913  0.1226  0.1861 -0.4000
  271LYS    SC2  545   7.404   5.728   8.802  0.1380  0.2108  0.1000
  272PHE     BB  546   7.832   4.936   9.153 -0.1370  0.0029  0.1838
  272PHE    SC1  547   7.864   4.618   9.018  0.1265  0.0244 -0.0442
  272PHE    SC2  548   7.761   4.420   8.761  0.0017  0.3298 -0.2361
  272PHE    SC3  549   7.907   4.658   8.683  0.3825  0.1851  0.0051
  273LEU     BB  550   8.103   5.047   9.255  0.0364 -0.0434 -0.2066
  273LEU    SC1  551   8.405   4.918   9.324 -0.3235  0.2530  0.0415
  274GLU     BB  552   8.011   5.195   9.511 -0.1814 -0.0403 -0.2844
  274GLU    SC1  553   7.670   5.332   9.601  0.2312 -0.0482  0.0157
  275GLY     BB  554   7.887   4.956   9.664  0.1244  0.0269  0.0860
  276ALA     BB  555   8.115   4.747   9.638 -0.0777 -0.1631 -0.2378
  276ALA    SC1  556   8.101   4.480   9.676 -0.0884 -0.1493 -0.1435
  277ALA     BB  557   8.300   4.920   9.817 -0.2661  0.1128 -0.3026
  277ALA    SC1  558   8.347   5.123   9.645 -0.2012  0.4617  0.1087
  278ARG     BB  559   8.128   4.908  10.074  0.1496 -0.0099 -0.0190
  278ARG    SC1  560   8.153   5.060  10.421 -0.0404  0.1423  0.1064
  278ARG    SC2  561   8.264   4.875  10.755  0.0174 -0.2829 -0.0300
  279GLN     BB  562   8.051   4.588  10.093  0.0184  0.0061 -0.2438
  279GLN    SC1  563   8.185   4.495  10.460 -0.2598  0.0748  0.0034
  280PRO     BB  564   8.108   4.278   9.996 -0.1258 -0.1746  0.2220
  280PRO    SC1  565   8.430   4.424   9.959  0.4977  0.0641 -0.0667
  281ASP     BB  566   7.829   4.144  10.002 -0.2673  0.0895 -0.1532
  281ASP    SC1  567   7.764   4.331  10.304  0.4832  0.0120  0.2832
  282LEU     BB  568   7.673   4.341   9.819 -0.4739  0.0783  0.0074
  282LEU    SC1  569   7.685   4.674   9.874  0.0963 -0.1212 -0.1501
  283ILE     BB  570   7.829   4.265   9.563  0.0543  0.1190  0.3040
  283ILE    SC1  571   7.792   4.572   9.420 -0.1075 -0.1077 -0.1607
  284PRO     BB  572   7.701   3.990   9.499  0.1096  0.2120 -0.2598
  284PRO    SC1  573   7.921   3.786   9.665 -0.0306 -0.0947 -0.0110
  285LEU     BB  574   7.398   4.055   9.497  0.0639  0.0141 -0.1133
  285LEU    SC1  575   7.424   3.838   9.780  0.0600  0.2046 -0.1627
  286LEU     BB  576   7.424   4.304   9.315 -0.0087 -0.0021 -0.1460
  286LEU    SC1  577   7.307   4.610   9.434 -0.0173  0.1304 -0.1764
  287ARG     BB  578   7.557   4.174   9.066 -0.1645  0.0549 -0.2610
  287ARG    SC1  579   7.856   4.186   9.127  0.0365  0.0129 -0.0857
  287ARG    SC2  580   8.107   3.926   9.282 -0.1433 -0.0596 -0.2658
  288THR     BB  581   7.320   3.997   8.976  0.0807 -0.3733 -0.0950
  288THR    SC1  582   7.151   3.867   9.194  0.0751  0.1224  0.2110
  289GLN     BB  583   7.140   4.244   8.923  0.0371 -0.3282  0.2402
  289GLN    SC1  584   6.964   4.353   9.222  0.0032  0.2524  0.1198
  290PHE     BB  585   7.328   4.382   8.718 -0.0484 -0.3053  0.1766
  290PHE    SC1  586   7.318   4.707   8.670  0.0029  0.3905 -0.0234
  290PHE    SC2  587   7.608   4.824   8.802  0.1823  0.1669 -0.2107
  290PHE    SC3  588   7.378   4.995   8.841  0.2733  0.2085  0.1975
  291PHE     BB  589   7.309   4.179   8.486  0.0172  0.0344 -0.1356
  291PHE    SC1  590   7.636   4.118   8.505 -0.0038  0.2087 -0.2826
  291PHE    SC2  591   7.825   4.012   8.768 -0.2694  0.2392 -0.0750
  291PHE    SC3  592   7.666   3.807   8.639 -0.0717  0.2065 -0.2721
  292ILE     BB  593   7.013   4.237   8.413 -0.0398  0.1232  0.1543
  292ILE    SC1  594   7.048   3.965   8.210 -0.1691  0.0287  0.2573
  293VAL     BB  595   7.062   4.536   8.347  0.1115  0.0454 -0.1048
  293VAL    SC1  596   6.969   4.794   8.247 -0.0852  0.0668  0.1207
  294MET     BB  597   7.293   4.506   8.144  0.3580 -0.2308  0.2055
  294MET    SC1  598   7.589   4.620   8.352 -0.1562  0.3338 -0.0774
  295GLY     BB  599   7.135   4.358   7.921  0.0598  0.0692  0.2100
  296LEU     BB  600   6.932   4.573   7.829  0.2666  0.1332 -0.1112
  296LEU    SC1  601   6.681   4.550   8.090  0.1068  0.2294  0.2516
  297VAL     BB  602   7.122   4.788   7.710  0.1281  0.1904 -0.2316
  297VAL    SC1  603   7.233   4.969   7.910 -0.2092  0.1047  0.0438
  298ASP0    BB  604   7.297   4.625   7.513  0.1828  0.1394 -0.1418
  298ASP0   SC1  605   7.525   4.534   7.769 -0.2008  0.1636  0.3227
  299ALA     BB  606   7.061   4.549   7.326 -0.0641  0.0784  0.1862
  299ALA    SC1  607   7.084   4.282   7.299  0.0453  0.1101 -0.0590
  300ILE     BB  608   6.983   4.819   7.195 -0.0930 -0.0403 -0.0454
  300ILE    SC1  609   6.774   4.733   6.939  0.1670 -0.1060 -0.2402
  301PRO     BB  610   7.273   4.812   7.086 -0.0535 -0.0577  0.0597
  301PRO    SC1  611   7.405   5.065   7.235 -0.0303  0.2879  0.1188
  302MET     BB  612   7.311   4.555   6.916 -0.1407 -0.0010 -0.0469
  302MET    SC1  613   7.480   4.353   7.129  0.2922 -0.1915  0.0500
  303ILE     BB  614   7.110   4.584   6.682 -0.0569  0.1442 -0.1027
  303ILE    SC1  615   7.144   4.249   6.629 -0.1960  0.1099  0.0167
  304ALA     BB  616   7.243   4.834   6.557  0.0999  0.2152  0.1961
  304ALA    SC1  617   7.129   5.077   6.585 -0.3841  0.0357 -0.1024
  305VAL     BB  618   7.518   4.700   6.508  0.0194  0.1166  0.0002
  305VAL    SC1  619   7.698   4.808   6.711 -0.0355 -0.0982  0.1667
  306GLY     BB  620   7.400   4.460   6.353  0.4888  0.0846 -0.3268
  307LEU     BB  621   7.299   4.640   6.122  0.0483  0.0708 -0.1546
  307LEU    SC1  622   6.980   4.647   6.199  0.0162  0.2663  0.0442
  308GLY     BB  623   7.580   4.755   6.055  0.0432  0.1603 -0.0269
  309LEU     BB  624   7.728   4.485   6.018  0.1765  0.2546 -0.1980
  309LEU    SC1  625   7.886   4.530   6.292 -0.0744 -0.1348  0.0894
  310TYR     BB  626   7.537   4.388   5.794 -0.1555  0.2861  0.0638
  310TYR    SC1  627   7.236   4.379   5.828 -0.1422 -0.0930 -0.0471
  310TYR    SC2  628   7.095   4.432   5.569  0.1102  0.1360 -0.1430
  310TYR    SC3  629   6.974   4.524   5.828 -0.2049 -0.2048 -0.1611
  310TYR    SC4  630   6.815   4.479   5.595  0.0811  0.1456 -0.4363
  311VAL     BB  631   7.558   4.608   5.576 -0.0966  0.1238 -0.0963
  311VAL    SC1  632   7.301   4.709   5.671 -0.1469 -0.3261  0.2839
  312MET     BB  633   7.866   4.590   5.542 -0.0440  0.0082  0.3625
  312MET    SC1  634   8.017   4.774   5.798  0.1088 -0.1776  0.2564
  313PHE     BB  635   7.916   4.291   5.480  0.2319  0.0932  0.1554
  313PHE    SC1  636   8.017   4.142   5.811 -0.0882 -0.0320  0.1992
  313PHE    SC2  637   8.084   4.178   6.143 -0.0820  0.3797  0.1591
  313PHE    SC3  638   8.124   4.416   5.982 -0.3093  0.2491 -0.0995
  314ALA     BB  639   7.703   4.267   5.256  0.2680  0.0190  0.1288
  314ALA    SC1  640   7.453   4.349   5.313  0.1996 -0.1956  0.1486
  315VAL     BB  641   7.792   4.492   5.061 -0.0728  0.0603  0.0151
  315VAL    SC1  642   8.045   4.367   4.988 -0.1249 -0.1259  0.1430
  316ALA     BB  643   7.579   4.741   5.095  0.0526  0.1816 -0.0802
  316ALA    SC1  644   7.349   4.671   5.219  0.1271  0.1711  0.0543
  319ASN     BB  645   5.686   7.035   4.470 -0.2232 -0.1516 -0.0533
  319ASN    SC1  646   5.357   6.999   4.458  0.1315 -0.5497 -0.1076
  320LEU     BB  647   5.943   7.103   4.665 -0.1166  0.0753 -0.2676
  320LEU    SC1  648   6.193   6.953   4.495  0.1733 -0.1858  0.3296
  321ASN     BB  649   5.835   7.286   4.891 -0.0779  0.0333 -0.2148
  321ASN    SC1  650   5.803   7.607   4.813 -0.1729  0.2451  0.2503
  322MET     BB  651   5.706   7.072   5.075  0.2753  0.2052  0.2509
  322MET    SC1  652   5.335   6.967   4.919 -0.0223  0.1775  0.0657
  323ASP     BB  653   5.951   6.904   5.163  0.1269 -0.1046  0.0883
  323ASP    SC1  654   6.004   6.643   4.943  0.0387  0.1699  0.3002
  324LEU     BB  655   6.097   7.135   5.310 -0.0769  0.3594 -0.4043
  324LEU    SC1  656   6.423   6.996   5.316  0.1486 -0.1030 -0.0091
  325LEU     BB  657   5.884   7.172   5.532 -0.0236 -0.1501 -0.2552
  325LEU    SC1  658   5.921   7.475   5.759 -0.3038  0.1010  0.1920
  326TYR     BB  659   5.872   6.883   5.643 -0.0937 -0.1232 -0.1911
  326TYR    SC1  660   5.569   6.893   5.560 -0.3020  0.2816 -0.1872
  326TYR    SC2  661   5.514   6.618   5.665  0.1364  0.1878 -0.1854
  326TYR    SC3  662   5.380   6.712   5.414 -0.4516  0.1905  0.1125
  326TYR    SC4  663   5.350   6.445   5.510 -0.0109  0.1108  0.0505
  327MET     BB  664   6.157   6.871   5.766 -0.1547  0.0038 -0.0344
  327MET    SC1  665   6.344   6.652   5.558  0.3383 -0.2467 -0.0593
  328ALA     BB  666   6.136   7.138   5.922 -0.0514  0.0519 -0.1021
  328ALA    SC1  667   6.300   7.263   6.096  0.3592 -0.5515 -0.0234
  329ALA     BB  668   5.888   7.061   6.091 -0.0700 -0.0858 -0.1906
  329ALA    SC1  669   5.680   7.150   5.942  0.0371  0.4156 -0.0596
  330ALA     BB  670   6.030   6.823   6.230 -0.1342  0.1712  0.3401
  330ALA    SC1  671   5.892   6.693   6.037  0.0709 -0.1028  0.3722
  331VAL     BB  672   6.268   6.962   6.371 -0.0972  0.2071  0.2431
  331VAL    SC1  673   6.411   6.717   6.438 -0.2890  0.0991  0.2660
  332MET     BB  674   6.090   7.110   6.577 -0.2027  0.1593  0.1869
  332MET    SC1  675   5.936   7.402   6.438  0.0588  0.2693  0.1589
  333MET     BB  676   5.957   6.861   6.707  0.1972 -0.0003  0.3054
  333MET    SC1  677   5.616   6.803   6.466  0.0097 -0.0064 -0.1079
  334GLY     BB  678   6.215   6.717   6.799  0.0555 -0.1671  0.4481
  335LEU     BB  679   6.332   6.948   6.970 -0.1046  0.2290  0.0431
  335LEU    SC1  680   6.672   6.852   6.896 -0.6053  0.2691  0.0650
  336ALA     BB  681   6.084   7.000   7.148 -0.2553  0.0060 -0.0960
  336ALA    SC1  682   5.911   7.186   7.057 -0.1634  0.0059 -0.2742
  337ALA     BB  683   6.066   6.712   7.261  0.2747  0.0498  0.1308
  337ALA    SC1  684   5.878   6.644   7.079  0.3010 -0.0497  0.1402
  338ILE     BB  685   6.339   6.716   7.407  0.3123 -0.0926  0.0666
  338ILE    SC1  686   6.575   6.508   7.276  0.1494 -0.1919 -0.0728
  339GLY     BB  687   6.309   6.953   7.605 -0.0396  0.0388 -0.1361
  340ALA     BB  688   6.050   6.842   7.735 -0.0075 -0.1614 -0.2394
  340ALA    SC1  689   6.039   7.034   7.925  0.6749 -0.5037  0.1881
  341ALA     BB  690   6.158   6.577   7.856  0.0382 -0.0640 -0.0634
  341ALA    SC1  691   5.974   6.458   7.699  0.0814 -0.3155  0.0719
  342ILE     BB  692   6.397   6.681   8.024 -0.0391 -0.0509  0.0399
  342ILE    SC1  693   6.620   6.518   7.824  0.1342  0.2897 -0.0529
  343GLY     BB  694   6.247   6.893   8.195 -0.1870  0.0341 -0.1900
  344ILE     BB  695   6.023   6.714   8.314 -0.0515  0.0902  0.1612
  344ILE    SC1  696   5.736   6.533   8.347  0.0468 -0.0826  0.0833
  345GLY     BB  697   6.211   6.516   8.460  0.2229  0.0583 -0.2184
  346ILE     BB  698   6.355   6.696   8.668  0.1272 -0.1687  0.0504
  346ILE    SC1  699   6.579   6.916   8.534  0.0505  0.0395  0.2569
  347LEU     BB  700   6.088   6.759   8.812 -0.0227 -0.0834 -0.2563
  347LEU    SC1  701   5.972   7.066   8.648 -0.2201  0.0492  0.0083
  348GLY     BB  702   6.000   6.465   8.855  0.2357 -0.1359 -0.0577
  349GLY     BB  703   6.235   6.383   9.040  0.1063  0.0408  0.1909
  350LYS     BB  704   6.178   6.582   9.271  0.0506  0.2670 -0.0131
  350LYS    SC1  705   6.426   6.750   9.201  0.2372  0.0959 -0.2218
  350LYS    SC2  706   6.646   6.879   9.378  0.0103 -0.0931  0.0793
  351PHE     BB  707   5.890   6.479   9.321  0.2095 -0.2544 -0.1057
  351PHE    SC1  708   5.654   6.504   9.169 -0.2439  0.0511  0.1335
  351PHE    SC2  709   5.386   6.384   8.998 -0.1701  0.0127  0.0435
  351PHE    SC3  710   5.581   6.525   8.837 -0.0266 -0.1522  0.0693
  352LEU     BB  711   5.957   6.192   9.418  0.0810 -0.2152  0.1055
  352LEU    SC1  712   5.661   6.056   9.299  0.0119 -0.0127  0.0966
  353GLU     BB  713   6.144   6.270   9.653  0.0411  0.1789  0.0148
  353GLU    SC1  714   6.404   6.045   9.654  0.2254  0.0749 -0.0765
  354GLY     BB  715   5.956   6.433   9.837 -0.0985  0.0554 -0.0158
  355ALA     BB  716   5.750   6.209   9.892 -0.1543  0.0646 -0.1829
  355ALA    SC1  717   5.601   6.140   9.678  0.1717 -0.2253 -0.3269
  356ALA     BB  718   5.932   6.012  10.047 -0.3879 -0.0265 -0.0187
  356ALA    SC1  719   5.908   5.777   9.916 -0.6777 -0.0663  0.0985
  357ARG     BB  720   6.002   6.207  10.278 -0.0524 -0.1724  0.0087
  357ARG    SC1  721   6.266   6.284  10.115 -0.1740 -0.1032  0.0767
  357ARG    SC2  722   6.601   6.349  10.001 -0.0963  0.2528  0.2755
  358GLN     BB  723   5.734   6.398  10.297  0.0377 -0.0250 -0.1696
  358GLN    SC1  724   5.926   6.666  10.341 -0.2658 -0.0903  0.0096
  359PRO     BB  725   5.409   6.415  10.354  0.0248 -0.0811 -0.2249
  359PRO    SC1  726   5.398   6.125  10.218  0.0656  0.1235  0.0964
  360ASP     BB  727   5.320   6.712  10.356  0.1386 -0.0421  0.2719
  360ASP    SC1  728   5.358   6.835  10.690  0.0012  0.2054 -0.0598
  361LEU     BB  729   5.450   6.765  10.080 -0.1319 -0.0977  0.1303
  361LEU    SC1  730   5.552   7.109  10.117  0.0954  0.1720 -0.1527
  362ILE     BB  731   5.267   6.608   9.884  0.0221 -0.0470 -0.0576
  362ILE    SC1  732   5.518   6.518   9.671  0.0346 -0.0564 -0.0390
  363PRO     BB  733   5.049   6.824   9.842  0.0928  0.0315 -0.0252
  363PRO    SC1  734   4.975   6.930  10.191  0.0990  0.3272 -0.0110
  364LEU     BB  735   5.232   7.058   9.755 -0.0307  0.1425  0.0117
  364LEU    SC1  736   5.121   7.288  10.026 -0.3021  0.2377  0.1806
  365LEU     BB  737   5.387   6.917   9.527 -0.2504  0.0347 -0.0744
  365LEU    SC1  738   5.652   7.134   9.632 -0.1822 -0.0198 -0.0160
  366ARG     BB  739   5.159   6.913   9.317 -0.0004 -0.3860 -0.3537
  366ARG    SC1  740   5.195   6.621   9.298 -0.1633 -0.1007 -0.0712
  366ARG    SC2  741   4.970   6.509   9.544 -0.5130  0.1066  0.1116
  367THR     BB  742   5.116   7.220   9.315 -0.0177 -0.3834 -0.0696
  367THR    SC1  743   4.815   7.211   9.359 -0.0319  0.3261  0.1137
  368GLN     BB  744   5.403   7.311   9.239 -0.0405 -0.1563  0.1030
  368GLN    SC1  745   5.424   7.697   9.268  0.1517 -0.2358  0.0367
  369PHE     BB  746   5.425   7.128   8.989 -0.0918 -0.1199  0.0718
  369PHE    SC1  747   5.691   6.915   9.028 -0.1225 -0.0478  0.2483
  369PHE    SC2  748   5.775   6.878   9.355  0.1291 -0.1892  0.1711
  369PHE    SC3  749   5.998   6.916   9.174 -0.0241  0.1614  0.0469
  370PHE     BB  750   5.199   7.238   8.807  0.0176  0.0534  0.0383
  370PHE    SC1  751   5.137   6.939   8.660 -0.1568 -0.0585  0.1239
  370PHE    SC2  752   5.331   6.753   8.869  0.2731 -0.1619 -0.3474
  370PHE    SC3  753   5.045   6.727   8.909  0.3382 -0.5306 -0.0741
  371ILE     BB  754   5.313   7.520   8.749 -0.1329  0.0679 -0.2004
  371ILE    SC1  755   5.149   7.812   8.812 -0.0370  0.0349  0.2280
  372VAL     BB  756   5.597   7.418   8.676 -0.1142  0.0323 -0.0794
  372VAL    SC1  757   5.877   7.496   8.704 -0.2405  0.5352 -0.1196
  373MET     BB  758   5.524   7.233   8.438  0.0969  0.0178 -0.1346
  373MET    SC1  759   5.570   6.872   8.535  0.3407 -0.0124  0.0995
  374GLY     BB  760   5.407   7.474   8.281  0.1147  0.0229 -0.1401
  375LEU     BB  761   5.667   7.632   8.221  0.2452 -0.1702 -0.0939
  375LEU    SC1  762   5.708   7.979   8.107  0.3018  0.0712  0.0211
  376VAL     BB  763   5.798   7.408   8.051  0.1592 -0.1741 -0.1559
  376VAL    SC1  764   5.919   7.226   8.245  0.2381  0.0603  0.0206
  377ASP0    BB  765   5.571   7.362   7.846  0.1946  0.1040 -0.2617
  377ASP0   SC1  766   5.244   7.284   7.898 -0.2592  0.0901  0.1680
  378ALA     BB  767   5.528   7.621   7.680  0.0543  0.1571 -0.1445
  378ALA    SC1  768   5.393   7.762   7.867  0.3762  0.0215  0.2050
  379ILE     BB  769   5.769   7.644   7.488  0.1396  0.0252 -0.0553
  379ILE    SC1  770   5.880   7.843   7.742 -0.1834  0.2456 -0.0805
  380PRO     BB  771   5.693   7.374   7.356  0.0105  0.1193 -0.1770
  380PRO    SC1  772   5.854   7.146   7.509  0.0479 -0.3314 -0.1817
  381MET     BB  773   5.407   7.404   7.241 -0.0146  0.1188 -0.1150
  381MET    SC1  774   5.075   7.364   7.520  0.2319  0.0938  0.2146
  382ILE     BB  775   5.475   7.630   7.040  0.1734  0.1501 -0.0188
  382ILE    SC1  776   5.146   7.706   6.994  0.1241 -0.1274 -0.1454
  383ALA     BB  777   5.674   7.461   6.873  0.1175  0.0988 -0.0343
  383ALA    SC1  778   5.907   7.592   6.913  0.2440 -0.0843 -0.1517
  384VAL     BB  779   5.465   7.243   6.805  0.0033  0.1224  0.2298
  384VAL    SC1  780   5.590   7.015   6.938  0.2098  0.0991  0.0040
  385GLY     BB  781   5.249   7.417   6.666 -0.0000 -0.2124 -0.2078
  386LEU     BB  782   5.422   7.555   6.449  0.2168 -0.0807  0.0432
  386LEU    SC1  783   5.614   7.787   6.634  0.6068 -0.0410  0.0295
  387GLY     BB  784   5.514   7.308   6.287  0.1301  0.2523 -0.5440
  388LEU     BB  785   5.227   7.194   6.264 -0.0236  0.4670  0.0907
  388LEU    SC1  786   5.223   6.906   6.531  0.0532 -0.1925 -0.1782
  389TYR     BB  787   5.129   7.426   6.084 -0.0991  0.2700 -0.1277
  389TYR    SC1  788   4.915   7.582   6.324  0.3107 -0.1367  0.1243
  389TYR    SC2  789   4.889   7.369   6.532  0.3464 -0.1750  0.0897
  389TYR    SC3  790   4.952   7.650   6.614  0.0638 -0.1275  0.1557
  389TYR    SC4  791   4.897   7.447   6.806  0.0156 -0.1664  0.1011
  390VAL     BB  792   5.320   7.359   5.849 -0.1066  0.1261 -0.0931
  390VAL    SC1  793   5.493   7.502   5.662 -0.0838  0.0717 -0.1140
  391MET     BB  794   5.224   7.069   5.794  0.1615  0.0047  0.0542
  391MET    SC1  795   5.375   6.758   6.013 -0.1926  0.0473  0.0816
  392PHE     BB  796   4.920   7.118   5.753  0.1126 -0.3700 -0.0679
  392PHE    SC1  797   4.692   7.178   5.965  0.3568  0.0980  0.3006
  392PHE    SC2  798   4.615   7.389   6.220  0.5340  0.2383  0.2402
  392PHE    SC3  799   4.775   7.159   6.294 -0.2053 -0.2497  0.4368
  393ALA     BB  800   4.935   7.309   5.509 -0.2016 -0.1589  0.0718
  393ALA    SC1  801   4.680   7.384   5.463 -0.1294 -0.0814 -0.2224
  394VAL     BB  802   5.070   7.110   5.314 -0.0942 -0.0512  0.0353
  394VAL    SC1  803   5.043   6.828   5.243  0.0130 -0.0465 -0.0279
  395ALA     BB  804   5.300   7.341   5.259 -0.1879  0.0135 -0.0916
  395ALA    SC1  805   5.451   7.189   5.424 -0.3604  0.2016  0.2498
  398ASN     BB  806   5.964   7.915   4.502 -0.4059 -0.0151 -0.1534
  398ASN    SC1  807   5.997   8.231   4.625 -0.1010  0.0330 -0.1043
  399LEU     BB  808   6.192   7.846   4.732 -0.2365  0.0473 -0.0786
  399LEU    SC1  809   6.506   7.873   4.523 -0.1614 -0.0436 -0.0830
  400ASN     BB  810   6.272   8.063   4.967 -0.0099 -0.1265  0.0083
  400ASN    SC1  811   6.358   8.379   4.859  0.1139  0.1260  0.0114
  401MET     BB  812   6.063   7.955   5.169  0.0552 -0.0622  0.1111
  401MET    SC1  813   5.726   8.063   4.973  0.2103  0.2405  0.0446
  402ASP     BB  814   6.236   7.719   5.271  0.0413 -0.1058  0.0345
  402ASP    SC1  815   6.283   7.479   4.989  0.1529  0.0756  0.0500
  403LEU     BB  816   6.482   7.865   5.390  0.0206  0.0066 -0.0588
  403LEU    SC1  817   6.795   7.741   5.515  0.3791 -0.1297 -0.2799
  404LEU     BB  818   6.335   8.046   5.594 -0.0110 -0.0453 -0.0355
  404LEU    SC1  819   6.540   8.306   5.605  0.0091  0.2390 -0.0612
  405TYR     BB  820   6.182   7.822   5.744 -0.0425 -0.0162 -0.0239
  405TYR    SC1  821   5.911   7.883   5.940  0.1166 -0.1690 -0.2240
  405TYR    SC2  822   5.759   7.659   6.070 -0.0001  0.0603  0.0466
  405TYR    SC3  823   5.637   7.810   5.842  0.1032 -0.1837 -0.1760
  405TYR    SC4  824   5.480   7.646   6.014  0.0406 -0.0820 -0.1351
  406MET     BB  825   6.422   7.651   5.841  0.0462  0.0614 -0.1050
  406MET    SC1  826   6.432   7.369   5.567 -0.0727  0.1236 -0.2379
  407ALA     BB  827   6.548   7.880   6.008 -0.0010 -0.0568  0.0961
  407ALA    SC1  828   6.667   8.018   5.809 -0.4335 -0.2923 -0.3503
  408ALA     BB  829   6.304   7.924   6.195 -0.2738  0.0045 -0.2620
  408ALA    SC1  830   6.185   8.108   6.037 -0.1901 -0.0780 -0.4245
  409ALA     BB  831   6.285   7.637   6.310  0.1379  0.0522 -0.0541
  409ALA    SC1  832   6.115   7.605   6.103 -0.1737 -0.0853  0.2133
  410VAL     BB  833   6.563   7.611   6.444  0.0898 -0.2039  0.0025
  410VAL    SC1  834   6.699   7.486   6.217  0.2755  0.4061 -0.2431
  411MET     BB  835   6.546   7.845   6.647 -0.0320 -0.1339 -0.0871
  411MET    SC1  836   6.570   8.194   6.485  0.0149  0.2347 -0.3190
  412MET     BB  837   6.284   7.756   6.787 -0.0270  0.0714  0.0568
  412MET    SC1  838   6.008   7.900   6.559  0.0909 -0.0385 -0.0393
  413GLY     BB  839   6.374   7.474   6.880 -0.0258  0.0891  0.1099
  414LEU     BB  840   6.629   7.548   7.040  0.0621  0.1784 -0.0681
  414LEU    SC1  841   6.898   7.514   6.789 -0.2402 -0.6015 -0.0052
  415ALA     BB  842   6.491   7.748   7.232  0.3393 -0.0415  0.3770
  415ALA    SC1  843   6.667   7.934   7.147  0.1803 -0.0817 -0.0631
  416ALA     BB  844   6.289   7.563   7.377  0.0342 -0.2014 -0.2226
  416ALA    SC1  845   6.104   7.511   7.187  0.1748 -0.1671 -0.3710
  417ILE     BB  846   6.493   7.359   7.491  0.1478 -0.0713 -0.1908
  417ILE    SC1  847   6.579   7.145   7.240  0.1946 -0.0879 -0.1606
  418GLY     BB  848   6.659   7.558   7.661 -0.0132  0.2022 -0.3463
  419ALA     BB  849   6.421   7.666   7.827  0.2778  0.1613  0.1168
  419ALA    SC1  850   6.252   7.870   7.772 -0.1712 -0.2080  0.0629
  420ALA     BB  851   6.306   7.397   7.928  0.1080  0.1589 -0.0749
  420ALA    SC1  852   6.100   7.358   7.758 -0.1293 -0.2791  0.2884
  421ILE     BB  853   6.565   7.293   8.063  0.0083 -0.0230 -0.0190
  421ILE    SC1  854   6.754   7.160   7.812  0.1716  0.2075 -0.0217
  422GLY     BB  855   6.568   7.552   8.234  0.0759 -0.0007 -0.0538
  423ILE     BB  856   6.292   7.517   8.369  0.0381 -0.0231 -0.1362
  423ILE    SC1  857   6.143   7.764   8.188  0.0232  0.0482 -0.0272
  424GLY     BB  858   6.361   7.240   8.490 -0.0223  0.0349  0.0346
  425ILE     BB  859   6.616   7.294   8.658  0.0616  0.0970 -0.1097
  425ILE    SC1  860   6.899   7.296   8.468 -0.0268  0.2177 -0.2422
  426LEU     BB  861   6.465   7.503   8.830  0.2169  0.1306 -0.0119
  426LEU    SC1  862   6.615   7.807   8.675  0.1017  0.0705  0.4648
  427GLY     BB  863   6.228   7.321   8.913  0.0764  0.2669 -0.1067
  428GLY     BB  864   6.391   7.115   9.079  0.3566  0.3807 -0.2343
  429LYS     BB  865   6.516   7.302   9.293  0.0469  0.3140  0.0118
  429LYS    SC1  866   6.771   7.238   9.119  0.2828  0.0844  0.0063
  429LYS    SC2  867   7.036   7.224   8.881  0.2477  0.0455  0.0787
  430PHE     BB  868   6.244   7.423   9.382  0.0209  0.0558  0.3009
  430PHE    SC1  869   6.104   7.670   9.236  0.0226  0.0892  0.2206
  430PHE    SC2  870   5.801   7.630   9.087 -0.0619 -0.0568  0.4270
  430PHE    SC3  871   5.984   7.806   8.948 -0.1187 -0.2303  0.1243
  431LEU     BB  872   6.107   7.159   9.468 -0.0303 -0.0578 -0.1065
  431LEU    SC1  873   5.864   7.295   9.218 -0.0550  0.4260 -0.2010
  432GLU     BB  874   6.311   7.075   9.686 -0.0831  0.0044 -0.0325
  432GLU    SC1  875   6.334   6.691   9.776  0.2603 -0.0759 -0.1791
  433GLY     BB  876   6.255   7.338   9.840 -0.0066  0.0836 -0.1392
  434ALA     BB  877   5.953   7.300   9.900  0.0430 -0.0128  0.0578
  434ALA    SC1  878   5.851   7.420   9.680  0.0544  0.1303  0.1295
  435ALA     BB  879   5.985   7.022  10.033  0.1368 -0.0752 -0.0922
  435ALA    SC1  880   5.916   6.928   9.789  0.0502  0.5168 -0.3131
  436ARG     BB  881   6.170   7.131  10.256  0.1335 -0.1994 -0.0279
  436ARG    SC1  882   6.168   6.989  10.527  0.0230 -0.0507 -0.0190
  436ARG    SC2  883   6.017   6.785  10.816 -0.1453  0.1109  0.2069
  437GLN     BB  884   5.989   7.389  10.354  0.2629 -0.1629  0.1186
  437GLN    SC1  885   5.748   7.098  10.574  0.0334 -0.0974  0.1391
  438PRO     BB  886   5.697   7.513  10.354  0.1977 -0.0414 -0.0394
  438PRO    SC1  887   5.618   7.487  10.044 -0.1335  0.2401  0.1431
  439ASP     BB  888   5.788   7.816  10.439 -0.2357 -0.1431  0.3795
  439ASP    SC1  889   5.576   7.895  10.701 -0.1673  0.4231 -0.2360
  440LEU     BB  890   5.883   7.903  10.141  0.3524 -0.1597 -0.2225
  440LEU    SC1  891   6.177   7.711  10.100  0.0416  0.1540  0.2625
  441ILE     BB  892   5.642   7.932   9.917  0.2720 -0.1487 -0.1354
  441ILE    SC1  893   5.639   7.716   9.653  0.1586 -0.3140 -0.0002
  442PRO     BB  894   5.689   8.222   9.816 -0.2643  0.0964  0.2667
  442PRO    SC1  895   5.463   8.209   9.599 -0.0592  0.0451 -0.1277
  443LEU     BB  896   5.995   8.257   9.782 -0.3225  0.2063 -0.2274
  443LEU    SC1  897   6.242   8.076   9.974  0.1875 -0.2604  0.3449
  444LEU     BB  898   6.007   8.043   9.558  0.2831  0.0843 -0.0981
  444LEU    SC1  899   6.090   7.716   9.699  0.0421 -0.0597 -0.2588
  445ARG     BB  900   5.835   8.203   9.356 -0.0615  0.1137  0.2074
  445ARG    SC1  901   5.728   8.039   9.150  0.0898  0.0613 -0.1620
  445ARG    SC2  902   5.568   7.911   8.829 -0.2994 -0.0510  0.1291
  446THR     BB  903   6.013   8.456   9.338  0.1138 -0.0136  0.1224
  446THR    SC1  904   5.951   8.670   9.547  0.0464 -0.1266  0.2192
  447GLN     BB  905   6.285   8.332   9.254  0.1236  0.0062  0.1247
  447GLN    SC1  906   6.490   8.672   9.311  0.0406 -0.1056 -0.0092
  448PHE     BB  907   6.185   8.190   8.997 -0.3418 -0.0686  0.3366
  448PHE    SC1  908   6.395   7.904   9.036 -0.0690 -0.0617 -0.1143
  448PHE    SC2  909   6.448   7.827   9.363  0.0994 -0.3505 -0.2060
  448PHE    SC3  910   6.664   7.970   9.233 -0.0596 -0.0365 -0.1355
  449PHE     BB  911   6.107   8.431   8.818 -0.0192 -0.0385  0.2302
  449PHE    SC1  912   5.800   8.344   8.761 -0.1160  0.0021  0.1086
  449PHE    SC2  913   5.672   8.261   8.457  0.1464 -0.0455  0.0081
  449PHE    SC3  914   5.476   8.308   8.665 -0.0601  0.4068 -0.2706
  450ILE     BB  915   6.393   8.541   8.773 -0.0745  0.0371  0.0546
  450ILE    SC1  916   6.667   8.703   8.894 -0.2254  0.3363  0.0035
  451VAL     BB  917   6.523   8.282   8.662  0.1649  0.1712  0.0161
  451VAL    SC1  918   6.737   8.184   8.835  0.1487  0.2058  0.0558
  452MET     BB  919   6.318   8.238   8.434 -0.0719  0.1210  0.2339
  452MET    SC1  920   6.027   8.009   8.559 -0.1133  0.0568  0.2436
  453GLY     BB  921   6.390   8.501   8.287 -0.0686 -0.1777 -0.3286
  454LEU     BB  922   6.686   8.457   8.205  0.0979  0.2808 -0.0155
  454LEU    SC1  923   6.849   8.518   8.502  0.1924  0.0817 -0.3502
  455VAL     BB  924   6.620   8.210   8.031  0.1093  0.2241  0.0602
  455VAL    SC1  925   6.680   7.997   8.221  0.2397  0.0805 -0.1380
  456ASP0    BB  926   6.403   8.349   7.858 -0.1011 -0.2038 -0.0355
  456ASP0   SC1  927   6.132   8.141   8.011  0.1937  0.1455  0.3659
  457ALA     BB  928   6.550   8.573   7.701 -0.2563 -0.1635 -0.1256
  457ALA    SC1  929   6.753   8.672   7.849  0.0262 -0.0863 -0.5463
  458ILE     BB  930   6.757   8.430   7.520  0.0337  0.0907 -0.0037
  458ILE    SC1  931   6.941   8.330   7.789 -0.1361  0.3090  0.1985
  459PRO     BB  932   6.518   8.286   7.386  0.0808 -0.1889  0.2031
  459PRO    SC1  933   6.482   8.046   7.503  0.1767  0.1905 -0.2702
  460MET     BB  934   6.312   8.494   7.282  0.2054 -0.1446  0.0406
  460MET    SC1  935   6.053   8.260   7.533  0.3101 -0.1649  0.0289
  461ILE     BB  936   6.482   8.626   7.059  0.1419  0.1405  0.1551
  461ILE    SC1  937   6.821   8.634   7.099  0.1439  0.0163  0.1678
  462ALA     BB  938   6.470   8.365   6.892 -0.1512  0.0886  0.2511
  462ALA    SC1  939   6.698   8.266   7.000 -0.0400  0.2025  0.1250
  463VAL     BB  940   6.164   8.320   6.873 -0.1104 -0.0808 -0.0728
  463VAL    SC1  941   6.176   8.101   7.065  0.0507  0.1337  0.1679
  464GLY     BB  942   6.119   8.605   6.760 -0.0653 -0.1251 -0.2053
  465LEU     BB  943   6.283   8.564   6.501  0.3048 -0.1188  0.0219
  465LEU    SC1  944   6.612   8.637   6.578  0.1798 -0.1616  0.1180
  466GLY     BB  945   6.093   8.339   6.405  0.0222  0.1565 -0.0778
  467LEU     BB  946   5.824   8.493   6.389 -0.0628  0.0135 -0.0464
  467LEU    SC1  947   5.662   8.236   6.530  0.0332  0.1655 -0.1363
  468TYR     BB  948   5.924   8.702   6.183 -0.0395  0.0322 -0.0162
  468TYR    SC1  949   6.230   8.794   6.096 -0.3637  0.4263 -0.3129
  468TYR    SC2  950   6.346   9.061   6.169 -0.1249  0.2294  0.0654
  468TYR    SC3  951   6.500   8.811   6.226 -0.3746  0.0023 -0.2210
  468TYR    SC4  952   6.628   9.065   6.209 -0.0591 -0.1551 -0.2906
  469VAL     BB  953   5.997   8.492   5.968  0.1762  0.1030 -0.0143
  469VAL    SC1  954   6.182   8.494   5.741  0.4420 -0.0200  0.1959
  470MET     BB  955   5.723   8.352   5.930  0.1461  0.1702 -0.0460
  470MET    SC1  956   5.535   8.134   6.080 -0.0087  0.0408  0.1719
  471PHE     BB  957   5.554   8.603   5.862 -0.0656 -0.0396 -0.3175
  471PHE    SC1  958   5.340   8.602   6.129 -0.0825 -0.0847 -0.0094
  471PHE    SC2  959   5.324   8.484   6.448  0.0113 -0.0645  0.0031
  471PHE    SC3  960   5.461   8.738   6.417 -0.2742  0.0920 -0.0098
  472ALA     BB  961   5.737   8.717   5.639  0.1951  0.0712 -0.0525
  472ALA    SC1  962   5.944   8.816   5.781 -0.0671  0.2264  0.2348
  473VAL     BB  963   5.739   8.461   5.465  0.3859  0.0143  0.0309
  473VAL    SC1  964   5.965   8.286   5.402  0.2929 -0.0183 -0.2238
  474ALA     BB  965   5.567   8.183   5.509  0.2061  0.1253  0.0393
  474ALA    SC1  966   5.761   8.003   5.562  0.5266  0.4565  0.0320
  477ASN     BB  967   6.777   8.358   4.681 -0.0369  0.2568 -0.1874
  477ASN    SC1  968   6.833   8.295   4.365 -0.0177 -0.4888  0.0688
  478LEU     BB  969   7.081   8.301   4.798 -0.2550 -0.0581  0.2535
  478LEU    SC1  970   7.295   8.118   4.563 -0.0545  0.2320  0.0227
  479ASN     BB  971   7.168   8.526   4.993  0.0365  0.1393 -0.0928
  479ASN    SC1  972   7.415   8.703   4.819  0.2773  0.1792  0.0206
  480MET     BB  973   6.938   8.543   5.200 -0.0787 -0.2145 -0.1842
  480MET    SC1  974   6.656   8.790   5.079 -0.1558 -0.1650 -0.1249
  481ASP     BB  975   6.917   8.257   5.319 -0.0448 -0.0563  0.2157
  481ASP    SC1  976   6.722   8.157   5.070 -0.1341 -0.1469  0.1119
  482LEU     BB  977   7.200   8.222   5.441  0.0487 -0.0043  0.0193
  482LEU    SC1  978   7.213   7.882   5.486  0.3539  0.2756 -0.0211
  483LEU     BB  979   7.210   8.445   5.657  0.1165  0.1683 -0.1587
  483LEU    SC1  980   7.532   8.494   5.747 -0.0029 -0.2595 -0.3817
  484TYR     BB  981   6.961   8.356   5.819  0.1379  0.1563 -0.1324
  484TYR    SC1  982   6.846   8.644   5.779 -0.0313 -0.0160 -0.4165
  484TYR    SC2  983   6.772   8.729   5.501 -0.2497  0.1990 -0.2967
  484TYR    SC3  984   6.565   8.729   5.718 -0.1505 -0.2335 -0.1911
  484TYR    SC4  985   6.502   8.803   5.450 -0.3021  0.1866 -0.0486
  485MET     BB  986   7.068   8.076   5.898  0.1969  0.2118 -0.0131
  485MET    SC1  987   6.993   7.763   6.038 -0.3654  0.0111  0.1716
  486ALA     BB  988   7.321   8.158   6.058  0.1178 -0.1454  0.3114
  486ALA    SC1  989   7.484   8.101   5.850 -0.0845  0.1593  0.0575
  487ALA     BB  990   7.185   8.341   6.268  0.0527  0.1445  0.0253
  487ALA    SC1  991   7.264   8.559   6.129 -0.1623  0.1669 -0.0667
  488ALA     BB  992   7.004   8.109   6.365  0.3744 -0.0790  0.1051
  488ALA    SC1  993   6.799   8.138   6.191  0.1709 -0.3076  0.2990
  489VAL     BB  994   7.214   7.898   6.453  0.3110 -0.1653  0.0520
  489VAL    SC1  995   7.128   7.622   6.416 -0.0137 -0.0609 -0.0052
  490MET     BB  996   7.366   8.068   6.663  0.2500  0.0836 -0.1010
  490MET    SC1  997   7.579   8.346   6.561 -0.1682 -0.2916 -0.2859
  491MET     BB  998   7.121   8.152   6.834  0.3992  0.1269  0.0956
  491MET    SC1  999   7.019   8.511   6.711  0.1198 -0.1037 -0.2317
  492GLY     BB 1000   7.042   7.862   6.911  0.1901  0.2121  0.2101
  493LEU     BB 1001   7.297   7.784   7.069  0.1662 -0.0322  0.1327
  493LEU    SC1 1002   7.351   7.519   6.917 -0.0926  0.2780 -0.1226
  494ALA     BB 1003   7.276   8.033   7.252 -0.3289  0.1023 -0.0911
  494ALA    SC1 1004   7.414   8.231   7.131 -0.2293  0.0209 -0.1113
  495ALA     BB 1005   6.999   7.968   7.376 -0.1822  0.2286  0.3201
  495ALA    SC1 1006   6.907   8.187   7.248 -0.3784 -0.1441 -0.2132
  496ILE     BB 1007   7.076   7.700   7.510  0.0636  0.0552 -0.1469
  496ILE    SC1 1008   6.959   7.499   7.260  0.0468 -0.1241  0.0027
  497GLY     BB 1009   7.326   7.801   7.664 -0.1359  0.2762  0.0383
  498ALA     BB 1010   7.197   8.033   7.825 -0.0765  0.1933  0.2078
  498ALA    SC1 1011   7.395   8.143   7.972  0.0978  0.0089  0.1168
  499ALA     BB 1012   6.970   7.864   7.951 -0.1210  0.0025 -0.1154
  499ALA    SC1 1013   6.804   7.973   7.768 -0.1646 -0.1629 -0.1760
  500ILE     BB 1014   7.145   7.642   8.077 -0.3818 -0.1631 -0.0365
  500ILE    SC1 1015   7.049   7.315   8.068  0.0387 -0.3008  0.2027
  501GLY     BB 1016   7.312   7.826   8.262 -0.2948 -0.1895 -0.0879
  502ILE     BB 1017   7.097   7.969   8.435  0.1633  0.1423  0.2316
  502ILE    SC1 1018   7.129   8.272   8.281 -0.1383 -0.0549 -0.2426
  503GLY     BB 1019   6.967   7.713   8.552 -0.0999  0.1400 -0.0524
  504ILE     BB 1020   7.214   7.602   8.705 -0.2824 -0.1697  0.0268
  504ILE    SC1 1021   7.413   7.462   8.466 -0.1177  0.1341 -0.0191
  505LEU     BB 1022   7.269   7.848   8.886  0.0130 -0.1726 -0.0551
  505LEU    SC1 1023   7.492   8.032   8.753  0.0861  0.0848  0.1314
  506GLY     BB 1024   6.985   7.883   9.005  0.1258  0.3082  0.0920
  507GLY     BB 1025   6.943   7.615   9.154  0.1458  0.0010 -0.4303
  508LYS     BB 1026   7.172   7.669   9.356 -0.2032  0.1238 -0.0527
  508LYS    SC1 1027   7.416   7.502   9.348 -0.0431  0.1225  0.1406
  508LYS    SC2 1028   7.592   7.206   9.465  0.4620  0.0247 -0.1338
  509PHE     BB 1029   7.040   7.922   9.477 -0.0032  0.1651  0.0835
  509PHE    SC1 1030   6.957   8.173   9.331 -0.2201  0.1122  0.1191
  509PHE    SC2 1031   6.722   8.382   9.459  0.1364  0.4486  0.2456
  509PHE    SC3 1032   6.748   8.388   9.170 -0.2799  0.1082  0.1911
  510LEU     BB 1033   6.769   7.819   9.584  0.0368  0.0312  0.0579
  510LEU    SC1 1034   6.533   8.107   9.613  0.4441 -0.2808 -0.1116
  511GLU     BB 1035   6.866   7.609   9.790 -0.1975 -0.1283  0.0101
  511GLU    SC1 1036   6.780   7.235   9.748 -0.1032 -0.0007 -0.0120
  512GLY     BB 1037   7.036   7.804   9.960  0.0275 -0.2314 -0.0925
  513ALA     BB 1038   6.803   8.000  10.012  0.2292 -0.0675  0.2237
  513ALA    SC1 1039   7.010   8.165  10.066  0.4086 -0.1312 -0.2256
  514ALA     BB 1040   6.618   7.800  10.160 -0.1125  0.0900  0.0228
  514ALA    SC1 1041   6.485   7.802   9.925  0.0024  0.1446 -0.0426
  515ARG     BB 1042   6.822   7.761  10.390 -0.2387  0.2381  0.1619
  515ARG    SC1 1043   6.593   7.757  10.582  0.1929  0.0983 -0.0481
  515ARG    SC2 1044   6.399   7.441  10.591  0.1328  0.0796 -0.0601
  516GLN     BB 1045   6.970   8.030  10.513  0.1222  0.1576 -0.0812
  516GLN    SC1 1046   7.343   7.887  10.631 -0.0704 -0.0863 -0.2440
  517PRO     BB 1047   6.689   8.227  10.467 -0.2429 -0.0861  0.0294
  517PRO    SC1 1048   6.604   8.339  10.190  0.2529 -0.1839 -0.1588
  518ASP     BB 1049   6.910   8.515  10.525  0.0193  0.3781 -0.0255
  518ASP    SC1 1050   6.769   8.593  10.850 -0.2832  0.0080  0.3434
  519LEU     BB 1051   7.127   8.479  10.294 -0.1465  0.2181 -0.0216
  519LEU    SC1 1052   7.339   8.219  10.223 -0.0442  0.0932  0.2485
  520ILE     BB 1053   6.992   8.611  10.024  0.0692  0.0926 -0.1934
  520ILE    SC1 1054   6.940   8.377   9.782 -0.0742 -0.1871  0.1009
  521PRO     BB 1055   7.205   8.823   9.946  0.0434  0.0587 -0.3608
  521PRO    SC1 1056   7.226   9.072  10.163 -0.0420 -0.2325  0.2834
  522LEU     BB 1057   7.468   8.662   9.911 -0.1034 -0.2164 -0.2330
  522LEU    SC1 1058   7.546   8.681  10.265 -0.5093 -0.0042 -0.0743
  523LEU     BB 1059   7.354   8.486   9.682  0.0993 -0.1366 -0.3983
  523LEU    SC1 1060   7.301   8.164   9.710 -0.6513 -0.1123  0.2405
  524ARG     BB 1061   7.274   8.716   9.490 -0.1289  0.0874 -0.0470
  524ARG    SC1 1062   7.040   8.606   9.374  0.3504 -0.2890  0.2031
  524ARG    SC2 1063   6.797   8.772   9.655 -0.1721 -0.1874  0.0973
  525THR     BB 1064   7.561   8.822   9.441  0.0343 -0.1710  0.3029
  525THR    SC1 1065   7.620   9.089   9.578  0.1785 -0.0059 -0.0678
  526GLN     BB 1066   7.675   8.565   9.310 -0.0609 -0.0244 -0.0813
  526GLN    SC1 1067   8.029   8.702   9.306 -0.2814 -0.0102 -0.2382
  527PHE     BB 1068   7.477   8.542   9.073 -0.2338  0.1030  0.0473
  527PHE    SC1 1069   7.227   8.341   9.070 -0.1549 -0.2731  0.0410
  527PHE    SC2 1070   7.116   8.220   8.772  0.2135  0.1383 -0.2785
  527PHE    SC3 1071   6.978   8.456   8.868  0.2190  0.1165 -0.2169
  528PHE     BB 1072   7.574   8.785   8.905 -0.0949 -0.0533 -0.1029
  528PHE    SC1 1073   7.358   9.041   8.859 -0.0479  0.0398 -0.0647
  528PHE    SC2 1074   7.129   8.983   9.103 -0.1889  0.6440 -0.0380
  528PHE    SC3 1075   7.059   8.880   8.841 -0.1380  0.1821  0.1212
  529ILE     BB 1076   7.860   8.683   8.843  0.0511  0.1301  0.2376
  529ILE    SC1 1077   8.015   8.921   8.656 -0.2267  0.1105 -0.0256
  530VAL     BB 1078   7.777   8.418   8.705  0.0614  0.2086  0.0786
  530VAL    SC1 1079   7.900   8.153   8.680 -0.0649  0.1354  0.2225
  531MET     BB 1080   7.577   8.521   8.492 -0.2797 -0.4250  0.0679
  531MET    SC1 1081   7.269   8.566   8.611 -0.1838  0.2787 -0.2751
  532GLY     BB 1082   7.799   8.684   8.349 -0.1906 -0.4171  0.2136
  533LEU     BB 1083   7.988   8.472   8.225  0.0054 -0.0190 -0.2001
  533LEU    SC1 1084   8.232   8.478   8.463 -0.3944 -0.2166 -0.5449
  534VAL     BB 1085   7.767   8.314   8.076 -0.1811 -0.0338  0.0825
  534VAL    SC1 1086   7.621   8.137   8.256 -0.1936 -0.0218  0.0842
  535ASP0    BB 1087   7.633   8.545   7.919 -0.2166 -0.1579 -0.0731
  535ASP0   SC1 1088   7.520   8.852   8.023 -0.1485  0.3117 -0.0008
  536ALA     BB 1089   7.869   8.652   7.748  0.0830 -0.2722  0.2558
  536ALA    SC1 1090   7.987   8.875   7.844 -0.3849  0.1692 -0.1347
  537ILE     BB 1091   7.928   8.401   7.577 -0.0551 -0.1190 -0.0236
  537ILE    SC1 1092   8.058   8.183   7.804  0.2151 -0.1159 -0.1712
  538PRO     BB 1093   7.635   8.425   7.478 -0.0897  0.1080  0.1255
  538PRO    SC1 1094   7.479   8.230   7.626 -0.1297  0.0984 -0.0188
  539MET     BB 1095   7.614   8.713   7.365  0.3368  0.1041  0.0208
  539MET    SC1 1096   7.582   9.017   7.610  0.0828 -0.2208  0.1754
  540ILE     BB 1097   7.807   8.729   7.122  0.1943 -0.0654 -0.1063
  540ILE    SC1 1098   8.079   8.563   7.003  0.0886 -0.2758 -0.0605
  541ALA     BB 1099   7.639   8.524   6.962  0.0578 -0.0170 -0.0272
  541ALA    SC1 1100   7.762   8.287   6.924 -0.2052 -0.1030 -0.4106
  542VAL     BB 1101   7.374   8.684   6.974  0.0183 -0.0873  0.0453
  542VAL    SC1 1102   7.232   8.559   7.197 -0.1267  0.0184  0.0135
  543GLY     BB 1103   7.475   8.954   6.862  0.3691 -0.2029  0.0715
  544LEU     BB 1104   7.576   8.864   6.583  0.0171  0.0523 -0.1481
  544LEU    SC1 1105   7.932   8.757   6.665 -0.1407 -0.1760  0.0158
  545GLY     BB 1106   7.302   8.747   6.498  0.0261 -0.1721  0.1179
  546LEU     BB 1107   7.142   9.012   6.493  0.0334 -0.1691 -0.3746
  546LEU    SC1 1108   6.980   9.042   6.782  0.3072  0.0091 -0.1244
  547TYR     BB 1109   7.322   9.171   6.296 -0.0440  0.1580 -0.1886
  547TYR    SC1 1110   7.333   9.512   6.328 -0.0560  0.0281 -0.2413
  547TYR    SC2 1111   7.517   9.630   6.122  0.0867 -0.2905 -0.3027
  547TYR    SC3 1112   7.606   9.608   6.408 -0.1766  0.3127 -0.1579
  547TYR    SC4 1113   7.751   9.761   6.216  0.0146 -0.1125 -0.3679
  548VAL     BB 1114   7.289   8.987   6.049  0.1469 -0.0966 -0.0291
  548VAL    SC1 1115   7.355   8.860   5.794 -0.1425 -0.3459  0.0145
  549MET     BB 1116   6.986   9.021   5.993  0.1393  0.1696  0.1564
  549MET    SC1 1117   6.871   8.671   6.202 -0.0249  0.3095  0.3856
  550PHE     BB 1118   6.982   9.330   5.975 -0.2375  0.1577 -0.0530
  550PHE    SC1 1119   6.919   9.485   6.259 -0.3724  0.3136  0.0973
  550PHE    SC2 1120   6.803   9.251   6.476  0.0028 -0.0717 -0.1021
  550PHE    SC3 1121   7.013   9.422   6.580  0.0451 -0.1258 -0.0980
  551ALA     BB 1122   7.230   9.382   5.796 -0.1973  0.0780 -0.0207
  551ALA    SC1 1123   7.270   9.638   5.873 -0.1073  0.0244  0.1158
  552VAL     BB 1124   7.161   9.193   5.560 -0.0080 -0.2395  0.1701
  552VAL    SC1 1125   7.421   9.121   5.449  0.0923  0.1430  0.1421
  553ALA     BB 1126   6.843   9.111   5.531 -0.0573  0.0233 -0.0817
  553ALA    SC1 1127   6.861   9.269   5.313 -0.2827  0.2642  0.0684
  556ASN     BB 1128   8.656   7.949   4.550 -0.0806  0.0833  0.1095
  556ASN    SC1 1129   8.665   8.146   4.858  0.0146 -0.1502 -0.0357
  557LEU     BB 1130   8.582   7.658   4.686  0.2689 -0.0115  0.1073
  557LEU    SC1 1131   8.265   7.466   4.661 -0.0948 -0.3141 -0.1797
  558ASN     BB 1132   8.833   7.556   4.836  0.1357 -0.1629  0.2307
  558ASN    SC1 1133   9.045   7.443   4.570  0.1968 -0.2129 -0.1703
  559MET     BB 1134   8.832   7.774   5.057 -0.1282  0.0583  0.0188
  559MET    SC1 1135   8.964   8.155   5.179  0.1682  0.0376  0.0420
  560ASP     BB 1136   8.567   7.698   5.198 -0.0231 -0.0058  0.1848
  560ASP    SC1 1137   8.407   7.916   5.281  0.0101 -0.2981  0.1465
  561LEU     BB 1138   8.640   7.410   5.287 -0.0233 -0.0041  0.1904
  561LEU    SC1 1139   8.458   7.153   5.461 -0.0773  0.1162 -0.0407
  562LEU     BB 1140   8.867   7.477   5.487  0.2795  0.3022 -0.2373
  562LEU    SC1 1141   9.034   7.152   5.513 -0.0481 -0.0987 -0.0474
  563TYR     BB 1142   8.718   7.668   5.681  0.0396 -0.1784  0.0714
  563TYR    SC1 1143   8.877   7.938   5.598 -0.2698  0.0661  0.3156
  563TYR    SC2 1144   8.938   8.224   5.665 -0.3399  0.0277  0.5535
  563TYR    SC3 1145   8.672   8.151   5.545 -0.0769  0.1479 -0.1552
  563TYR    SC4 1146   8.736   8.420   5.617 -0.0658  0.1608 -0.2127
  564MET     BB 1147   8.495   7.481   5.789 -0.0532 -0.0548  0.0955
  564MET    SC1 1148   8.173   7.618   5.607  0.1372 -0.3202  0.2597
  565ALA     BB 1149   8.684   7.271   5.915  0.2508  0.1389 -0.0261
  565ALA    SC1 1150   8.791   7.074   5.765  0.2084  0.4070 -0.4248
  566ALA     BB 1151   8.801   7.451   6.139  0.1536 -0.0254  0.1601
  566ALA    SC1 1152   8.952   7.637   6.013  0.1240 -0.2376 -0.2027
  567ALA     BB 1153   8.531   7.535   6.267  0.1536  0.1351  0.0580
  567ALA    SC1 1154   8.497   7.778   6.155 -0.5075 -0.0938 -0.2948
  568VAL     BB 1155   8.452   7.247   6.350  0.1252  0.1729  0.1634
  568VAL    SC1 1156   8.204   7.204   6.499 -0.0502  0.2353 -0.1047
  569MET     BB 1157   8.692   7.192   6.539  0.1841  0.0597  0.0565
  569MET    SC1 1158   8.976   7.071   6.429 -0.2257  0.0959 -0.1818
  570MET     BB 1159   8.638   7.430   6.729 -0.1577  0.0108  0.0265
  570MET    SC1 1160   8.883   7.635   6.507 -0.3492 -0.0440  0.1405
  571GLY     BB 1161   8.361   7.350   6.843 -0.1571 -0.0732 -0.0299
  572LEU     BB 1162   8.427   7.069   6.956  0.1735 -0.0096 -0.0557
  572LEU    SC1 1163   8.215   6.832   6.790 -0.1319 -0.3322  0.5298
  573ALA     BB 1164   8.659   7.160   7.140 -0.1447 -0.0357  0.3730
  573ALA    SC1 1165   8.885   7.157   6.992 -0.1143  0.2172  0.4093
  574ALA     BB 1166   8.517   7.373   7.316 -0.3537  0.0394  0.1205
  574ALA    SC1 1167   8.675   7.564   7.208  0.2478 -0.5818 -0.1822
  575ILE     BB 1168   8.298   7.210   7.461 -0.1107  0.1117  0.5893
  575ILE    SC1 1169   8.077   7.132   7.213  0.2875  0.0665  0.2368
  576GLY     BB 1170   8.479   6.979   7.561 -0.2175 -0.0863  0.3388
  577ALA     BB 1171   8.663   7.169   7.723 -0.0315 -0.0568  0.0983
  577ALA    SC1 1172   8.770   7.004   7.908 -0.0623  0.0977  0.2574
  578ALA     BB 1173   8.444   7.306   7.894  0.1533  0.2290  0.1129
  578ALA    SC1 1174   8.453   7.518   7.727 -0.4224 -0.1591 -0.4620
  579ILE     BB 1175   8.314   7.056   8.023 -0.0219  0.3452  0.1670
  579ILE    SC1 1176   7.991   7.141   7.956 -0.0281  0.0919 -0.1531
  580GLY     BB 1177   8.553   6.947   8.187 -0.0503  0.0545  0.0223
  581ILE     BB 1178   8.613   7.208   8.343 -0.0665  0.0622  0.0157
  581ILE    SC1 1179   8.886   7.355   8.201  0.1721 -0.3189  0.0660
  582GLY     BB 1180   8.332   7.201   8.473 -0.2139 -0.1045 -0.3018
  583ILE     BB 1181   8.343   6.928   8.618 -0.0783  0.0464 -0.0186
  583ILE    SC1 1182   8.067   6.770   8.492  0.0696 -0.1038 -0.1601
  584LEU     BB 1183   8.614   6.956   8.766  0.0164 -0.0471 -0.1708
  584LEU    SC1 1184   8.834   6.839   8.502  0.1180 -0.0349  0.4150
  585GLY     BB 1185   8.566   7.223   8.915  0.2411  0.0469 -0.2633
  586GLY     BB 1186   8.330   7.135   9.096  0.2224  0.0637 -0.2792
  587LYS     BB 1187   8.476   6.930   9.277  0.2327  0.2133 -0.1152
  587LYS    SC1 1188   8.364   6.702   9.109  0.0698  0.3177  0.0447
  587LYS    SC2 1189   8.277   6.444   9.382  0.0163 -0.1295  0.1548
  588PHE     BB 1190   8.703   7.107   9.392  0.2683  0.1237 -0.0457
  588PHE    SC1 1191   8.909   7.051   9.172  0.0927  0.2475  0.0532
  588PHE    SC2 1192   9.140   6.809   9.227  0.2232  0.3819  0.1036
  588PHE    SC3 1193   8.939   6.744   9.029  0.0935  0.1244  0.3133
  589LEU     BB 1194   8.531   7.329   9.523 -0.1248 -0.1174 -0.1371
  589LEU    SC1 1195   8.798   7.565   9.517 -0.0886 -0.5410 -0.1834
  590GLU     BB 1196   8.385   7.156   9.735 -0.1119 -0.0573 -0.0790
  590GLU    SC1 1197   8.018   7.254   9.723  0.0727 -0.1061 -0.0291
  591GLY     BB 1198   8.646   7.060   9.870 -0.2888  0.0781  0.3775
  592ALA     BB 1199   8.735   7.347   9.946 -0.1663  0.1510 -0.0182
  592ALA    SC1 1200   8.949   7.509   9.922  0.0029 -0.0320  0.2055
  593ALA     BB 1201   8.483   7.401  10.119 -0.0311  0.4401  0.0953
  593ALA    SC1 1202   8.331   7.576   9.982  0.1397  0.5204  0.0057
  594ARG     BB 1203   8.555   7.182  10.326  0.2795  0.2084 -0.2446
  594ARG    SC1 1204   8.335   6.981  10.278 -0.3335 -0.1235 -0.1877
  594ARG    SC2 1205   8.080   6.930  10.069 -0.1684  0.2686 -0.0663
  595GLN     BB 1206   8.880   7.205  10.379  0.2270  0.0011  0.2255
  595GLN    SC1 1207   9.008   6.895  10.515  0.3311 -0.2079 -0.1655
  596PRO     BB 1208   9.094   7.456  10.365  0.0654  0.1289 -0.0529
  596PRO    SC1 1209   8.867   7.631  10.278  0.0954 -0.3692  0.2441
  597ASP     BB 1210   9.358   7.304  10.423 -0.1262 -0.1367  0.1522
  597ASP    SC1 1211   9.309   7.213  10.715  0.2392  0.0419  0.0372
  598LEU     BB 1212   9.301   7.103  10.195  0.0234 -0.0983  0.0799
  598LEU    SC1 1213   9.365   6.772  10.300 -0.1321  0.0844  0.2106
  599ILE     BB 1214   9.304   7.286   9.945  0.0496  0.0057  0.1560
  599ILE    SC1 1215   9.066   7.253   9.703 -0.0339 -0.0743  0.2483
  600PRO     BB 1216   9.578   7.373   9.828 -0.0192 -0.1636 -0.1402
  600PRO    SC1 1217   9.345   7.559   9.630 -0.5596  0.1158 -0.4295
  601LEU     BB 1218   9.709   7.103   9.750  0.1528 -0.0796 -0.1464
  601LEU    SC1 1219   9.811   6.912  10.042  0.3343  0.2706  0.1961
  602LEU     BB 1220   9.465   7.046   9.566  0.0583  0.3195 -0.1529
  602LEU    SC1 1221   9.367   6.846   9.829 -0.1701  0.0999  0.2802
  603ARG     BB 1222   9.508   7.266   9.352  0.0736  0.1844 -0.2906
  603ARG    SC1 1223   9.231   7.357   9.194 -0.0747  0.2225 -0.4690
  603ARG    SC2 1224   8.888   7.478   9.093  0.1003  0.1415 -0.0524
  604THR     BB 1225   9.757   7.152   9.207  0.1720 -0.0440  0.0450
  604THR    SC1 1226   9.907   7.384   9.077  0.1005  0.0045  0.0485
  605GLN     BB 1227   9.614   6.898   9.100  0.1529 -0.0196  0.0120
  605GLN    SC1 1228   9.490   6.620   9.373 -0.0845  0.0148  0.0983
  606PHE     BB 1229   9.378   7.044   8.961  0.0056 -0.0095  0.2652
  606PHE    SC1 1230   9.149   6.976   8.757  0.2997  0.1430 -0.2279
  606PHE    SC2 1231   9.022   7.186   8.523 -0.1025  0.0938 -0.0623
  606PHE    SC3 1232   8.921   7.225   8.792  0.0141 -0.1434  0.0187
  607PHE     BB 1233   9.538   7.198   8.744  0.0033  0.0629  0.3148
  607PHE    SC1 1234   9.533   7.487   8.875  0.0796  0.1282  0.2401
  607PHE    SC2 1235   9.285   7.663   9.027 -0.0882  0.1278 -0.0283
  607PHE    SC3 1236   9.315   7.712   8.743 -0.0731 -0.2026 -0.0875
  608ILE     BB 1237   9.678   6.962   8.600 -0.2131  0.0715  0.0840
  608ILE    SC1 1238   9.871   7.167   8.408  0.1722 -0.0722  0.3078
  609VAL     BB 1239   9.428   6.813   8.493 -0.0256 -0.0873 -0.1436
  609VAL    SC1 1240   9.234   6.596   8.475  0.1679 -0.2482 -0.3361
  610MET     BB 1241   9.319   7.037   8.309  0.0684 -0.0029 -0.0976
  610MET    SC1 1242   9.477   7.412   8.301  0.0124  0.4404 -0.3953
  611GLY     BB 1243   9.569   7.006   8.128  0.1109  0.0064 -0.0406
  612LEU     BB 1244   9.512   6.723   8.015  0.1361 -0.0132 -0.0043
  612LEU    SC1 1245   9.604   6.504   8.275  0.1800  0.3009  0.1820
  613VAL     BB 1246   9.237   6.791   7.889  0.1765 -0.0650 -0.1220
  613VAL    SC1 1247   9.026   6.777   8.091  0.1097  0.1933 -0.1701
  614ASP0    BB 1248   9.320   7.039   7.723 -0.3275  0.2686  0.0966
  614ASP0   SC1 1249   9.139   7.288   7.860 -0.0021  0.0943  0.1617
  615ALA     BB 1250   9.531   6.934   7.521 -0.4602  0.4419 -0.1367
  615ALA    SC1 1251   9.677   7.159   7.491  0.4144 -0.0797 -0.1406
  616ILE     BB 1252   9.363   6.764   7.323 -0.0516  0.0478 -0.1608
  616ILE    SC1 1253   9.181   6.532   7.494 -0.0949 -0.0492 -0.3357
  617PRO     BB 1254   9.218   7.032   7.266  0.1591  0.1812 -0.0819
  617PRO    SC1 1255   8.957   7.017   7.425 -0.0187  0.2214  0.1747
  618MET     BB 1256   9.447   7.212   7.162  0.1776  0.2641  0.0976
  618MET    SC1 1257   9.354   7.501   7.359 -0.4186  0.0969  0.3241
  619ILE     BB 1258   9.524   7.023   6.929  0.2083  0.1236  0.2205
  619ILE    SC1 1259   9.447   6.699   6.854 -0.0384  0.1246  0.4560
  620ALA     BB 1260   9.261   7.081   6.776  0.0967  0.1395  0.4153
  620ALA    SC1 1261   9.082   6.884   6.818  0.1925 -0.0293  0.0731
  621VAL     BB 1262   9.300   7.388   6.751 -0.1615  0.1349 -0.2442
  621VAL    SC1 1263   9.106   7.477   6.950 -0.0743 -0.3062  0.0531
  622GLY     BB 1264   9.583   7.357   6.628 -0.0132  0.0028  0.1170
  623LEU     BB 1265   9.494   7.236   6.357  0.1387  0.0824  0.0303
  623LEU    SC1 1266   9.690   6.964   6.296  0.2565 -0.4148  0.1248
  624GLY     BB 1267   9.299   7.471   6.302  0.1565  0.0636 -0.1177
  625LEU     BB 1268   9.493   7.708   6.347 -0.0826  0.2197  0.1246
  625LEU    SC1 1269   9.273   7.832   6.625 -0.3522 -0.0175 -0.3085
  626TYR     BB 1270   9.684   7.615   6.121 -0.2380 -0.1007  0.1200
  626TYR    SC1 1271   9.982   7.710   6.223  0.1444 -0.0248 -0.0439
  626TYR    SC2 1272  10.061   7.975   6.339 -0.3081  0.0554  0.1004
  626TYR    SC3 1273  10.019   7.948   6.043 -0.0407  0.0825  0.0572
  626TYR    SC4 1274  10.066   8.201   6.165 -0.0892  0.0641  0.1145
  627VAL     BB 1275   9.477   7.594   5.891  0.1903 -0.0818 -0.2819
  627VAL    SC1 1276   9.525   7.330   5.774 -0.2258 -0.2860 -0.0176
  628MET     BB 1277   9.379   7.887   5.875  0.2476 -0.0608 -0.2523
  628MET    SC1 1278   9.151   7.995   6.158 -0.3346 -0.2856 -0.1914
  629PHE     BB 1279   9.664   8.009   5.875  0.1891  0.0803 -0.0311
  629PHE    SC1 1280   9.669   8.126   6.193 -0.0354  0.1885  0.1437
  629PHE    SC2 1281   9.453   8.209   6.441 -0.2746 -0.2323  0.0858
  629PHE    SC3 1282   9.670   8.034   6.521 -0.2312 -0.1989  0.0413
  630ALA     BB 1283   9.768   7.819   5.654 -0.1554 -0.2366  0.0684
  630ALA    SC1 1284   9.975   7.653   5.705  0.0656  0.0610  0.1682
  631VAL     BB 1285   9.579   7.898   5.421  0.1904 -0.0265 -0.1498
  631VAL    SC1 1286   9.757   7.856   5.193  0.2236  0.0327 -0.1350
  632ALA     BB 1287   9.311   7.709   5.384  0.1319  0.0249  0.0031
  632ALA    SC1 1288   9.273   7.536   5.587 -0.2295  0.2826  0.1665
  635ASN     BB 1289   7.064   5.546   4.322 -0.0154  0.0328 -0.0449
  635ASN    SC1 1290   7.172   5.217   4.470  0.3675  0.1472  0.3045
  636LEU     BB 1291   6.957   5.753   4.555  0.1214  0.0435  0.0092
  636LEU    SC1 1292   7.063   6.103   4.517  0.0219 -0.0760 -0.4082
  637ASN     BB 1293   6.707   5.607   4.665  0.1035  0.3078  0.3349
  637ASN    SC1 1294   6.533   5.655   4.385  0.1695  0.1701  0.1635
  638MET     BB 1295   6.846   5.396   4.845 -0.0143 -0.0433  0.0286
  638MET    SC1 1296   6.830   5.001   4.715 -0.2073 -0.1173  0.1607
  639ASP     BB 1297   7.010   5.588   5.027 -0.1298  0.0621  0.0228
  639ASP    SC1 1298   7.269   5.542   4.830  0.1873  0.2600 -0.2250
  640LEU     BB 1299   6.769   5.724   5.167 -0.1175 -0.1417  0.2479
  640LEU    SC1 1300   6.893   6.041   5.252  0.3371 -0.0187  0.0864
  641LEU     BB 1301   6.658   5.482   5.326 -0.2048 -0.2309  0.0537
  641LEU    SC1 1302   6.400   5.623   5.434  0.0860  0.4471 -0.3750
  642TYR     BB 1303   6.916   5.410   5.481 -0.1151 -0.2025 -0.0803
  642TYR    SC1 1304   7.014   5.114   5.481 -0.0608 -0.2201  0.2037
  642TYR    SC2 1305   6.835   4.955   5.300 -0.0181  0.2373 -0.2645
  642TYR    SC3 1306   7.094   4.837   5.397 -0.3473 -0.2623  0.0575
  642TYR    SC4 1307   6.883   4.674   5.297 -0.5386  0.1383 -0.2220
  643MET     BB 1308   6.960   5.676   5.635 -0.3008 -0.1602 -0.0982
  643MET    SC1 1309   7.292   5.758   5.407  0.2618 -0.2381  0.1278
  644ALA     BB 1310   6.684   5.702   5.774 -0.1375  0.1296  0.1840
  644ALA    SC1 1311   6.664   5.946   5.888  0.0193  0.1810  0.1041
  645ALA     BB 1312   6.714   5.424   5.909  0.0855 -0.0177 -0.1553
  645ALA    SC1 1313   6.580   5.330   5.694  0.0726 -0.1272 -0.0998
  646ALA     BB 1314   6.977   5.495   6.056  0.0756  0.1661 -0.2230
  646ALA    SC1 1315   7.210   5.619   5.999  0.0047  0.2209 -0.3969
  647VAL     BB 1316   6.865   5.725   6.230  0.1396 -0.0101  0.0582
  647VAL    SC1 1317   6.973   5.909   6.031  0.3040 -0.1626  0.0040
  648MET     BB 1318   6.652   5.561   6.383 -0.1035  0.0967 -0.1588
  648MET    SC1 1319   6.327   5.497   6.222 -0.1591 -0.1936 -0.2463
  649MET     BB 1320   6.835   5.349   6.515 -0.1188  0.0874 -0.1524
  649MET    SC1 1321   6.771   5.089   6.252 -0.1541  0.1036 -0.0684
  650GLY     BB 1322   7.052   5.534   6.639 -0.1630 -0.0399  0.1236
  651LEU     BB 1323   6.870   5.704   6.823  0.1901  0.1660  0.2925
  651LEU    SC1 1324   6.937   6.009   6.671 -0.1701  0.1902  0.2398
  652ALA     BB 1325   6.730   5.459   6.952 -0.0324  0.0870 -0.0829
  652ALA    SC1 1326   6.545   5.336   6.799 -0.3940  0.0442  0.3679
  653ALA     BB 1327   6.986   5.332   7.072 -0.0069  0.0848 -0.1397
  653ALA    SC1 1328   7.013   5.129   6.896  0.0287 -0.0505  0.0194
  654ILE     BB 1329   7.074   5.578   7.238  0.0294 -0.1926  0.2677
  654ILE    SC1 1330   7.179   5.864   7.083 -0.4180 -0.1790 -0.0289
  655GLY     BB 1331   6.818   5.633   7.403 -0.1376 -0.0110 -0.0421
  656ALA     BB 1332   6.803   5.353   7.534 -0.0420  0.0626  0.1292
  656ALA    SC1 1333   6.576   5.275   7.658 -0.1346  0.0770 -0.0292
  657ALA     BB 1334   7.089   5.341   7.653  0.0819  0.0861 -0.1586
  657ALA    SC1 1335   7.107   5.134   7.481 -0.3845  0.2328 -0.4023
  658ILE     BB 1336   7.068   5.604   7.817  0.1571 -0.0352  0.0500
  658ILE    SC1 1337   7.283   5.787   8.009 -0.0358  0.0883  0.1507
  659GLY     BB 1338   6.810   5.530   7.971  0.0143  0.1176 -0.1107
  660ILE     BB 1339   6.909   5.265   8.099  0.1826  0.1105 -0.2527
  660ILE    SC1 1340   6.769   5.019   7.908  0.2231 -0.0196 -0.1163
  661GLY     BB 1341   7.131   5.392   8.274  0.1249 -0.1971  0.0553
  662ILE     BB 1342   6.956   5.564   8.463  0.3479 -0.1015  0.1784
  662ILE    SC1 1343   6.914   5.822   8.244 -0.3759 -0.0700  0.3301
  663LEU     BB 1344   6.793   5.329   8.581  0.1138  0.0422  0.1483
  663LEU    SC1 1345   6.483   5.387   8.351 -0.0052  0.1724  0.0462
  664GLY     BB 1346   7.043   5.169   8.673 -0.0021 -0.2800 -0.0775
  665GLY     BB 1347   7.156   5.379   8.872  0.1562 -0.2493 -0.1982
  666LYS     BB 1348   6.912   5.360   9.062  0.0896 -0.1161 -0.2693
  666LYS    SC1 1349   6.767   5.541   9.239  0.1337  0.2960 -0.1109
  666LYS    SC2 1350   6.985   5.673   9.529  0.6860 -0.0597  0.1428
  667PHE     BB 1351   6.915   5.058   9.132  0.0872 -0.0081  0.2349
  667PHE    SC1 1352   6.728   4.884   8.962  0.1364  0.0013 -0.1275
  667PHE    SC2 1353   6.903   4.601   8.893  0.4567  0.1221  0.1593
  667PHE    SC3 1354   6.899   4.798   8.681 -0.1240 -0.2583 -0.2108
  668LEU     BB 1355   7.192   5.026   9.268  0.1688 -0.0163  0.0691
  668LEU    SC1 1356   7.232   4.718   9.056  0.5597  0.2674  0.2938
  669GLU     BB 1357   7.176   5.244   9.487  0.2132  0.0263  0.0303
  669GLU    SC1 1358   7.319   5.554   9.269  0.0304 -0.0573  0.2768
  670GLY     BB 1359   6.915   5.129   9.608 -0.1798  0.2331 -0.5761
  671ALA     BB 1360   7.024   4.847   9.680 -0.3097  0.2652 -0.2344
  671ALA    SC1 1361   6.902   4.655   9.536 -0.3172  0.0503  0.0501
  672ALA     BB 1362   7.252   4.961   9.857 -0.1779 -0.1605 -0.1196
  672ALA    SC1 1363   7.415   4.946   9.642 -0.1741 -0.3919 -0.1036
  673ARG     BB 1364   7.077   5.070  10.087  0.1066 -0.0980  0.0728
  673ARG    SC1 1365   7.300   5.083  10.335 -0.0681  0.4839 -0.0163
  673ARG    SC2 1366   7.497   5.239  10.709 -0.1601 -0.0668  0.0844
  674GLN     BB 1367   6.936   4.778  10.148  0.0013 -0.0191  0.2146
  674GLN    SC1 1368   6.823   4.818  10.492  0.0932  0.1872 -0.0601
  675PRO     BB 1369   7.009   4.454  10.026 -0.1156 -0.1682 -0.1668
  675PRO    SC1 1370   7.248   4.442   9.853 -0.4182 -0.0582  0.1709
  676ASP     BB 1371   6.770   4.234  10.091  0.0375 -0.2350 -0.0577
  676ASP    SC1 1372   6.693   4.377  10.379  0.2797 -0.1781  0.1100
  677LEU     BB 1373   6.547   4.445   9.872 -0.3014 -0.1523 -0.0970
  677LEU    SC1 1374   6.646   4.800   9.858 -0.0100 -0.0295 -0.1158
  678ILE     BB 1375   6.609   4.353   9.561  0.0259 -0.1059 -0.0487
  678ILE    SC1 1376   6.934   4.268   9.622 -0.0153 -0.2513 -0.0291
  679PRO     BB 1377   6.322   4.290   9.463 -0.0451  0.1012  0.0202
  679PRO    SC1 1378   6.161   4.199   9.729 -0.0848  0.0811 -0.0834
  680LEU     BB 1379   6.196   4.573   9.459  0.1596  0.1949  0.0485
  680LEU    SC1 1380   6.128   4.834   9.701 -0.1591  0.2294 -0.1128
  681LEU     BB 1381   6.394   4.696   9.256  0.1792  0.3167  0.1400
  681LEU    SC1 1382   6.593   4.882   9.445 -0.6740  0.0772  0.1435
  682ARG     BB 1383   6.333   4.500   9.024  0.2629  0.3532  0.0865
  682ARG    SC1 1384   6.553   4.267   9.069  0.2377  0.1150  0.5086
  682ARG    SC2 1385   6.727   3.958   9.291  0.1352 -0.2235 -0.5146
  683THR     BB 1386   6.039   4.572   8.960  0.2350 -0.1204 -0.3973
  683THR    SC1 1387   5.919   4.296   8.911 -0.1875 -0.0153 -0.0304
  684GLN     BB 1388   6.062   4.877   8.910  0.2456 -0.0130  0.1828
  684GLN    SC1 1389   6.043   5.019   9.284 -0.1256 -0.2231  0.0749
  685PHE     BB 1390   6.260   4.857   8.671 -0.0823  0.0664 -0.1039
  685PHE    SC1 1391   6.380   5.136   8.708 -0.2625  0.0866 -0.0984
  685PHE    SC2 1392   6.189   5.335   8.907 -0.3019 -0.0957  0.0484
  685PHE    SC3 1393   6.143   5.365   8.623 -0.0459  0.3706  0.0473
  686PHE     BB 1394   6.085   4.719   8.456  0.0621  0.1302 -0.2644
  686PHE    SC1 1395   6.238   4.506   8.234  0.1905  0.2018  0.0168
  686PHE    SC2 1396   6.379   4.311   7.994 -0.0134 -0.0768  0.1184
  686PHE    SC3 1397   6.204   4.172   8.179 -0.1610  0.2042  0.1941
  687ILE     BB 1398   5.879   4.947   8.413 -0.0412  0.0750 -0.0739
  687ILE    SC1 1399   5.663   4.921   8.676  0.0645  0.1484  0.0215
  688VAL     BB 1400   6.093   5.152   8.323 -0.1789  0.0450 -0.4874
  688VAL    SC1 1401   6.016   5.431   8.280  0.0378  0.1696 -0.1200
  689MET     BB 1402   6.231   4.998   8.092  0.0759 -0.3246 -0.1027
  689MET    SC1 1403   6.572   4.957   8.296  0.1080  0.0587 -0.0440
  690GLY     BB 1404   5.968   4.964   7.931 -0.3594  0.0737  0.4828
  691LEU     BB 1405   5.909   5.265   7.885 -0.1025  0.0613  0.0099
  691LEU    SC1 1406   5.655   5.407   7.728 -0.4012  0.1855 -0.0874
  692VAL     BB 1407   6.174   5.329   7.739 -0.0696  0.1037  0.0874
  692VAL    SC1 1408   6.371   5.423   7.933 -0.0319  0.2310 -0.0108
  693ASP0    BB 1409   6.159   5.116   7.514 -0.0441 -0.0564  0.2350
  693ASP0   SC1 1410   6.351   4.879   7.639  0.4097 -0.5720 -0.2974
  694ALA     BB 1411   5.905   5.181   7.349 -0.0047  0.0552  0.2169
  694ALA    SC1 1412   5.693   5.023   7.405 -0.0990  0.0901 -0.0276
  695ILE     BB 1413   5.973   5.446   7.204 -0.0654 -0.0732 -0.0525
  695ILE    SC1 1414   6.036   5.658   7.463  0.3180 -0.2507  0.0057
  696PRO     BB 1415   6.214   5.307   7.069  0.1683  0.1686  0.1061
  696PRO    SC1 1416   6.423   5.531   7.201 -0.0361  0.4339 -0.3249
  697MET     BB 1417   6.078   5.061   6.938  0.2743  0.1255  0.0756
  697MET    SC1 1418   6.264   4.696   7.157 -0.1705  0.2271 -0.1455
  698ILE     BB 1419   5.897   5.176   6.714  0.1652  0.3191  0.2597
  698ILE    SC1 1420   5.742   5.450   6.845  0.0775  0.3859  0.0222
  699ALA     BB 1421   6.118   5.332   6.563 -0.0861  0.1851 -0.2717
  699ALA    SC1 1422   6.177   5.510   6.757 -0.1697 -0.1221  0.0459
  700VAL     BB 1423   6.271   5.073   6.487 -0.2141  0.0316 -0.0194
  700VAL    SC1 1424   6.494   4.987   6.654 -0.0665  0.1421 -0.1563
  701GLY     BB 1425   6.055   4.911   6.333  0.0897 -0.1788 -0.2352
  702LEU     BB 1426   5.997   5.138   6.130 -0.2013  0.0100  0.0500
  702LEU    SC1 1427   5.834   5.419   6.263  0.0835 -0.1874 -0.3610
  703GLY     BB 1428   6.293   5.113   6.043 -0.1394 -0.3385  0.3351
  704LEU     BB 1429   6.311   4.817   5.955  0.0577 -0.2049 -0.1007
  704LEU    SC1 1430   6.450   4.718   6.260  0.2724  0.1036 -0.2201
  705TYR     BB 1431   6.097   4.835   5.732 -0.1650 -0.1859  0.1103
  705TYR    SC1 1432   5.851   5.013   5.648  0.1387  0.0977 -0.1173
  705TYR    SC2 1433   5.763   5.282   5.746 -0.1208  0.0718 -0.2712
  705TYR    SC3 1434   5.664   5.033   5.881 -0.0940  0.0474 -0.2965
  705TYR    SC4 1435   5.585   5.292   5.969  0.1094  0.0398 -0.0820
  706VAL     BB 1436   6.254   5.042   5.562 -0.1374 -0.3171 -0.0268
  706VAL    SC1 1437   6.210   5.307   5.676 -0.2513 -0.3261 -0.0493
  707MET     BB 1438   6.519   4.888   5.514  0.0865  0.1029 -0.1893
  707MET    SC1 1439   6.793   4.847   5.771  0.1170 -0.1975  0.3487
  708PHE     BB 1440   6.398   4.623   5.407  0.2177  0.0569 -0.2260
  708PHE    SC1 1441   6.399   4.419   5.661  0.2796 -0.0722  0.0704
  708PHE    SC2 1442   6.601   4.379   5.931  0.2114 -0.1521  0.1101
  708PHE    SC3 1443   6.318   4.399   5.990  0.2183  0.1076  0.0673
  709ALA     BB 1444   6.215   4.750   5.191  0.0846 -0.1405 -0.2315
  709ALA    SC1 1445   6.021   4.869   5.336  0.4828  0.3329 -0.0596
  710VAL     BB 1446   6.450   4.898   5.013  0.2147 -0.2536 -0.1557
  710VAL    SC1 1447   6.568   5.163   5.051  0.3240 -0.2765 -0.3260
  711ALA     BB 1448   6.635   4.677   4.950  0.1458  0.2022  0.0667
  711ALA    SC1 1449   6.477   4.548   4.773 -0.4153  0.4727  0.3433
  714ASN     BB 1450   6.081   5.845   4.474  0.3990  0.0264  0.1878
  714ASN    SC1 1451   5.763   5.812   4.412 -0.3275 -0.0436  0.1246
  715LEU     BB 1452   6.108   6.160   4.567 -0.0952  0.1593 -0.0822
  715LEU    SC1 1453   6.227   6.366   4.303 -0.2210 -0.0714  0.1683
  716ASN     BB 1454   5.905   6.216   4.795  0.2486  0.1459  0.2369
  716ASN    SC1 1455   5.603   6.273   4.686  0.0265 -0.2304 -0.3086
  717MET     BB 1456   5.974   5.974   4.976  0.3062 -0.1815 -0.2043
  717MET    SC1 1457   5.772   5.624   4.978  0.0250 -0.1489 -0.1453
  718ASP     BB 1458   6.255   6.050   5.082  0.1764 -0.0108  0.0301
  718ASP    SC1 1459   6.448   5.953   4.834 -0.0160  0.1688 -0.1256
  719LEU     BB 1460   6.170   6.308   5.231  0.0623 -0.0507  0.0346
  719LEU    SC1 1461   6.468   6.479   5.120  0.1355  0.1183 -0.2048
  720LEU     BB 1462   5.951   6.176   5.406 -0.0931  0.2178  0.0474
  720LEU    SC1 1463   5.802   6.398   5.629 -0.3173  0.2708 -0.0289
  721TYR     BB 1464   6.114   5.968   5.567  0.0647  0.0039 -0.3751
  721TYR    SC1 1465   6.001   5.690   5.358 -0.1316  0.3839  0.2264
  721TYR    SC2 1466   5.855   5.472   5.504 -0.3139  0.2841 -0.0934
  721TYR    SC3 1467   6.074   5.402   5.312 -0.1700  0.4046  0.0243
  721TYR    SC4 1468   5.855   5.226   5.361 -0.0726  0.2597 -0.0545
  722MET     BB 1469   6.323   6.158   5.695 -0.3322  0.2787 -0.1148
  722MET    SC1 1470   6.571   6.044   5.517 -0.1566 -0.1293  0.0527
  723ALA     BB 1471   6.140   6.349   5.858 -0.3727  0.2257 -0.0980
  723ALA    SC1 1472   6.329   6.505   5.970 -0.1234 -0.1938  0.0894
  724ALA     BB 1473   6.007   6.114   6.010  0.0020  0.0169 -0.0801
  724ALA    SC1 1474   5.771   6.133   5.880 -0.2477 -0.2716  0.3065
  725ALA     BB 1475   6.261   5.995   6.142 -0.0508  0.0736  0.0754
  725ALA    SC1 1476   6.326   5.802   5.964  0.3834  0.0677  0.2290
  726VAL     BB 1477   6.374   6.247   6.281 -0.2872  0.1798  0.0805
  726VAL    SC1 1478   6.658   6.178   6.278 -0.3165  0.0597 -0.0009
  727MET     BB 1479   6.140   6.311   6.475 -0.3148 -0.0961  0.1423
  727MET    SC1 1480   5.821   6.366   6.410  0.0692 -0.2280  0.1033
  728MET     BB 1481   6.152   6.036   6.617 -0.0642 -0.0716  0.1742
  728MET    SC1 1482   5.940   5.819   6.389 -0.4239 -0.0407 -0.2715
  729GLY     BB 1483   6.447   6.017   6.709 -0.0570 -0.1465  0.1361
  730LEU     BB 1484   6.455   6.275   6.881 -0.0052 -0.0154 -0.0598
  730LEU    SC1 1485   6.761   6.389   6.757  0.1195  0.3164  0.2494
  731ALA     BB 1486   6.216   6.171   7.048  0.0605  0.0156  0.0546
  731ALA    SC1 1487   5.985   6.244   6.928  0.0136  0.2983  0.3060
  732ALA     BB 1488   6.340   5.909   7.157  0.1173  0.0356  0.0387
  732ALA    SC1 1489   6.169   5.765   7.005 -0.0504  0.4679 -0.2014
  733ILE     BB 1490   6.572   6.039   7.315  0.1673 -0.0745  0.0570
  733ILE    SC1 1491   6.776   6.060   7.043 -0.0979  0.3313 -0.1188
  734GLY     BB 1492   6.413   6.223   7.508 -0.2591 -0.1084 -0.2487
  735ALA     BB 1493   6.215   6.018   7.630 -0.0807 -0.1212  0.0280
  735ALA    SC1 1494   5.949   6.014   7.678 -0.1150 -0.3303 -0.1652
  736ALA     BB 1495   6.429   5.836   7.760 -0.0628 -0.1812 -0.0853
  736ALA    SC1 1496   6.403   5.667   7.550  0.3336  0.0498 -0.3342
  737ILE     BB 1497   6.582   6.038   7.938 -0.1024  0.1343 -0.3984
  737ILE    SC1 1498   6.867   5.990   7.756  0.1818 -0.0787  0.0832
  738GLY     BB 1499   6.348   6.146   8.110  0.1075 -0.0293  0.0033
  739ILE     BB 1500   6.230   5.882   8.220  0.1889 -0.1077 -0.0956
  739ILE    SC1 1501   6.018   5.776   7.975  0.2107 -0.2441 -0.0568
  740GLY     BB 1502   6.500   5.807   8.353  0.1365 -0.0715  0.0331
  741ILE     BB 1503   6.534   6.039   8.555 -0.0790  0.0487 -0.0656
  741ILE    SC1 1504   6.707   6.230   8.331  0.0530  0.2112  0.1701
  742LEU     BB 1505   6.264   5.982   8.695  0.0218  0.0687  0.1405
  742LEU    SC1 1506   6.011   6.197   8.537  0.0550  0.0008  0.0306
  743GLY     BB 1507   6.310   5.684   8.767  0.0206  0.0448  0.0440
  744GLY     BB 1508   6.552   5.737   8.953  0.0063  0.0289  0.0672
  745LYS     BB 1509   6.405   5.894   9.176  0.1265 -0.0670  0.2157
  745LYS    SC1 1510   6.633   6.104   9.191 -0.1344  0.2203  0.0046
  745LYS    SC2 1511   6.726   6.345   8.977 -0.1504 -0.2030  0.5144
  746PHE     BB 1512   6.186   5.684   9.241  0.0646 -0.0343  0.1155
  746PHE    SC1 1513   5.967   5.769   9.042  0.2340  0.0518 -0.2013
  746PHE    SC2 1514   5.868   5.949   8.772  0.2269  0.2822 -0.0475
  746PHE    SC3 1515   5.911   6.103   9.015  0.2644  0.0823  0.0748
  747LEU     BB 1516   6.356   5.439   9.329  0.0603 -0.0801 -0.0021
  747LEU    SC1 1517   6.484   5.157   9.178  0.4789 -0.3837  0.4538
  748GLU     BB 1518   6.487   5.555   9.585  0.0537 -0.0756 -0.0009
  748GLU    SC1 1519   6.737   5.431   9.850 -0.1388 -0.1468 -0.1152
  749GLY     BB 1520   6.237   5.613   9.759 -0.0104 -0.1171 -0.0784
  750ALA     BB 1521   6.120   5.326   9.742  0.2204 -0.2072 -0.1808
  750ALA    SC1 1522   5.994   5.340   9.504 -0.2443  0.2445  0.0720
  751ALA     BB 1523   6.357   5.177   9.874  0.1852  0.0224  0.1558
  751ALA    SC1 1524   6.432   5.133   9.619  0.0470 -0.2611  0.1602
  752ARG     BB 1525   6.334   5.326  10.145 -0.0179  0.3204 -0.0204
  752ARG    SC1 1526   6.634   5.195  10.262  0.3628 -0.5091 -0.0260
  752ARG    SC2 1527   6.869   5.496  10.293 -0.0097 -0.2179 -0.1500
  753GLN     BB 1528   6.019   5.258  10.217  0.0688 -0.0102  0.0636
  753GLN    SC1 1529   5.999   4.982  10.538  0.2962 -0.0837  0.3944
  754PRO     BB 1530   5.756   5.061  10.182  0.0736 -0.0576  0.2820
  754PRO    SC1 1531   5.929   4.796  10.077 -0.2123  0.0817 -0.0888
  755ASP     BB 1532   5.501   5.231  10.231 -0.0218 -0.0809 -0.0996
  755ASP    SC1 1533   5.190   5.243  10.076 -0.5679  0.1320  0.2405
  756LEU     BB 1534   5.591   5.465  10.049  0.0176  0.0522  0.0874
  756LEU    SC1 1535   5.629   5.669  10.359  0.0492  0.2040 -0.0421
  757ILE     BB 1536   5.599   5.337   9.766  0.2636  0.0413  0.0972
  757ILE    SC1 1537   5.820   5.078   9.745  0.1079 -0.1182  0.3632
  758PRO     BB 1538   5.304   5.347   9.670  0.3129  0.2928 -0.0369
  758PRO    SC1 1539   5.362   5.098   9.481  0.1258  0.2283  0.0358
  759LEU     BB 1540   5.238   5.650   9.664 -0.2512  0.1783 -0.2302
  759LEU    SC1 1541   5.491   5.848   9.908  0.2694 -0.1433 -0.0450
  760LEU     BB 1542   5.474   5.689   9.467 -0.1051 -0.2171 -0.1443
  760LEU    SC1 1543   5.815   5.681   9.581  0.5334  0.0813 -0.1280
  761ARG     BB 1544   5.405   5.510   9.224  0.2823 -0.1057 -0.3456
  761ARG    SC1 1545   5.646   5.313   9.233  0.1075  0.3579  0.1285
  761ARG    SC2 1546   5.595   4.965   9.080  0.1981 -0.1955  0.0388
  762THR     BB 1547   5.148   5.663   9.140  0.0682 -0.0077  0.4172
  762THR    SC1 1548   4.933   5.720   9.349 -0.1009  0.1969  0.1920
  763GLN     BB 1549   5.276   5.940   9.088 -0.1866 -0.0031 -0.2861
  763GLN    SC1 1550   5.166   6.119   9.449 -0.2501 -0.1476 -0.0741
  764PHE     BB 1551   5.490   5.864   8.876 -0.2121 -0.1070 -0.2748
  764PHE    SC1 1552   5.630   5.562   8.858 -0.2223 -0.1273 -0.1759
  764PHE    SC2 1553   5.723   5.426   8.560  0.0277 -0.1482 -0.0903
  764PHE    SC3 1554   5.771   5.260   8.793  0.2902  0.0611  0.0110
  765PHE     BB 1555   5.304   5.787   8.640 -0.2834 -0.0656 -0.2324
  765PHE    SC1 1556   5.190   5.455   8.690  0.3543  0.1918  0.1479
  765PHE    SC2 1557   5.443   5.245   8.604  0.0697 -0.1802  0.1942
  765PHE    SC3 1558   5.316   5.188   8.858 -0.0455  0.0183  0.1832
  766ILE     BB 1559   5.173   6.065   8.596 -0.1012  0.0453 -0.0888
  766ILE    SC1 1560   5.049   6.283   8.826  0.2332  0.2785 -0.1222
  767VAL     BB 1561   5.442   6.211   8.546 -0.0131 -0.1209 -0.1111
  767VAL    SC1 1562   5.331   6.480   8.520  0.1537 -0.0614 -0.2256
  768MET     BB 1563   5.528   6.048   8.297  0.2021 -0.0652 -0.0750
  768MET    SC1 1564   5.723   5.762   8.345 -0.0212 -0.0401 -0.0528
  769GLY     BB 1565   5.302   6.133   8.104 -0.1041  0.0975  0.3394
  770LEU     BB 1566   5.380   6.433   8.086 -0.1391  0.1014  0.2425
  770LEU    SC1 1567   5.056   6.487   7.936 -0.3932  0.2848  0.0618
  771VAL     BB 1568   5.657   6.366   7.966 -0.2349 -0.0259  0.0879
  771VAL    SC1 1569   5.895   6.207   8.028 -0.1262  0.0463 -0.1343
  772ASP0    BB 1570   5.573   6.220   7.683 -0.0581 -0.2468  0.1465
  772ASP0   SC1 1571   5.574   5.917   7.798 -0.0847  0.2712 -0.2240
  773ALA     BB 1572   5.381   6.438   7.527  0.2169  0.0092  0.1568
  773ALA    SC1 1573   5.350   6.633   7.710  0.1309 -0.0363  0.1915
  774ILE     BB 1574   5.537   6.583   7.302 -0.1634  0.0217 -0.1084
  774ILE    SC1 1575   5.714   6.671   7.580 -0.0074 -0.3168 -0.0953
  775PRO     BB 1576   5.664   6.320   7.199 -0.2177 -0.0582  0.0269
  775PRO    SC1 1577   5.926   6.234   7.337 -0.1285 -0.0162 -0.2013
  776MET     BB 1578   5.419   6.149   7.114 -0.1864 -0.0543 -0.0729
  776MET    SC1 1579   5.622   5.858   7.326  0.1567 -0.0817  0.3319
  777ILE     BB 1580   5.298   6.334   6.897 -0.0769  0.1433  0.0313
  777ILE    SC1 1581   5.238   6.664   6.956 -0.0463  0.2208 -0.3431
  778ALA     BB 1582   5.559   6.327   6.729 -0.0766 -0.0250  0.0364
  778ALA    SC1 1583   5.707   6.542   6.800  0.1930 -0.1756 -0.0566
  779VAL     BB 1584   5.604   6.022   6.697 -0.1838 -0.0468  0.0889
  779VAL    SC1 1585   5.827   5.920   6.856 -0.0146  0.1177 -0.0379
  780GLY     BB 1586   5.316   5.973   6.594 -0.2696  0.0293  0.2882
  781LEU     BB 1587   5.324   6.146   6.337 -0.0520 -0.3465  0.0346
  781LEU    SC1 1588   5.324   6.512   6.426  0.1078  0.0477 -0.0071
  782GLY     BB 1589   5.550   5.985   6.198  0.1226 -0.1693  0.1091
  783LEU     BB 1590   5.417   5.705   6.202  0.3664 -0.3075 -0.4297
  783LEU    SC1 1591   5.493   5.591   6.523 -0.1097 -0.0965 -0.0003
  784TYR     BB 1592   5.164   5.783   6.040  0.0373 -0.3199  0.0563
  784TYR    SC1 1593   4.944   5.514   6.043  0.2268  0.3087  0.1723
  784TYR    SC2 1594   4.659   5.557   5.961  0.2114  0.0940  0.1077
  784TYR    SC3 1595   4.855   5.443   5.765  0.3531  0.2808  0.1384
  784TYR    SC4 1596   4.579   5.473   5.700  0.2336 -0.4071  0.2520
  785VAL     BB 1597   5.321   5.900   5.799 -0.3887 -0.2302 -0.1874
  785VAL    SC1 1598   5.386   6.176   5.868 -0.0230 -0.3983  0.1920
  786MET     BB 1599   5.502   5.665   5.710 -0.0056 -0.0885  0.1780
  786MET    SC1 1600   5.843   5.701   5.874  0.0855 -0.0520 -0.1820
  787PHE     BB 1601   5.280   5.459   5.639 -0.0705 -0.0869  0.3720
  787PHE    SC1 1602   5.417   5.173   5.642 -0.0304 -0.0279 -0.2144
  787PHE    SC2 1603   5.403   4.966   5.372  0.1877 -0.2436 -0.0648
  787PHE    SC3 1604   5.408   4.833   5.630  0.1967 -0.0465  0.0389
  788ALA     BB 1605   5.103   5.654   5.476  0.2890  0.0166  0.0930
  788ALA    SC1 1606   4.940   5.763   5.662 -0.0457 -0.2101 -0.0599
  789VAL     BB 1607   5.320   5.733   5.268  0.1755 -0.0082 -0.0361
  789VAL    SC1 1608   5.452   5.472   5.267  0.0114 -0.0985  0.2567
  790ALA     BB 1609   5.470   6.015   5.350  0.1919 -0.0832  0.2003
  790ALA    SC1 1610   5.707   5.891   5.382  0.2281 -0.1217 -0.1742
    3ASN     BB 1611  21.341   9.567   4.036  0.0364 -0.2060 -0.2602
    3ASN    SC1 1612  21.647   9.557   3.834  0.0608  0.2972 -0.1198
    4LEU     BB 1613  21.440   9.293   4.191  0.0003 -0.0730  0.0027
    4LEU    SC1 1614  21.350   9.032   4.003  0.1356 -0.3934 -0.3972
    5ASN     BB 1615  21.727   9.319   4.307 -0.0513 -0.2538  0.1765
    5ASN    SC1 1616  21.971   9.442   4.113 -0.4459  0.0678  0.0899
    6MET     BB 1617  21.686   9.533   4.527 -0.0221 -0.1994  0.1292
    6MET    SC1 1618  22.006   9.719   4.457 -0.1908  0.1018 -0.0312
    7ASP     BB 1619  21.465   9.388   4.688 -0.1847 -0.2322 -0.1174
    7ASP    SC1 1620  21.165   9.299   4.583  0.0518  0.4320 -0.0283
    8LEU     BB 1621  21.619   9.134   4.776  0.1419 -0.0352 -0.1010
    8LEU    SC1 1622  21.405   8.888   4.831 -0.1546 -0.2873 -0.1270
    9LEU     BB 1623  21.843   9.266   4.945 -0.0052  0.2415 -0.1168
    9LEU    SC1 1624  22.134   9.030   4.961 -0.1718 -0.3889  0.0762
   10TYR     BB 1625  21.665   9.400   5.160 -0.2466 -0.1205 -0.0831
   10TYR    SC1 1626  21.729   9.645   4.981 -0.2988  0.0090  0.1101
   10TYR    SC2 1627  21.585   9.853   4.819  0.0677  0.2538  0.0870
   10TYR    SC3 1628  21.609   9.884   5.117  0.1145  0.2407  0.0849
   10TYR    SC4 1629  21.474  10.077   4.955  0.4096  0.4399  0.0701
   11MET     BB 1630  21.509   9.158   5.277 -0.2133  0.0183  0.2595
   11MET    SC1 1631  21.222   9.186   5.117 -0.1190 -0.0374 -0.0167
   12ALA     BB 1632  21.749   9.005   5.400 -0.1953 -0.0378  0.1551
   12ALA    SC1 1633  22.002   9.034   5.309 -0.2660  0.3279  0.0563
   13ALA     BB 1634  21.846   9.227   5.593  0.2087 -0.0997  0.0336
   13ALA    SC1 1635  21.986   9.377   5.417 -0.0143  0.3774  0.2439
   14ALA     BB 1636  21.570   9.229   5.734  0.0536 -0.1924 -0.2599
   14ALA    SC1 1637  21.516   9.461   5.607 -0.4138 -0.1230  0.0411
   15VAL     BB 1638  21.570   8.942   5.851 -0.0209 -0.0680  0.0582
   15VAL    SC1 1639  21.329   9.001   6.005  0.0116 -0.2053  0.1635
   16MET     BB 1640  21.836   8.965   6.008  0.0856 -0.0255 -0.1251
   16MET    SC1 1641  22.151   9.016   5.858  0.1129 -0.1223 -0.0422
   17MET     BB 1642  21.775   9.206   6.193 -0.1590 -0.1978  0.0250
   17MET    SC1 1643  21.927   9.488   6.007  0.1379  0.0352 -0.0761
   18GLY     BB 1644  21.518   9.113   6.340 -0.1224  0.1941  0.3570
   19LEU     BB 1645  21.626   8.856   6.476 -0.1372 -0.0737 -0.1138
   19LEU    SC1 1646  21.471   8.569   6.353  0.0358 -0.1469  0.0831
   20ALA     BB 1647  21.847   9.011   6.628  0.0372 -0.5731  0.1656
   20ALA    SC1 1648  22.021   8.925   6.815  0.2307 -0.4414  0.0495
   21ALA     BB 1649  21.678   9.215   6.790  0.1922 -0.2475 -0.0720
   21ALA    SC1 1650  21.658   9.399   6.594  0.2351 -0.0759  0.0818
   22ILE     BB 1651  21.519   9.033   6.984 -0.2416  0.3516  0.1653
   22ILE    SC1 1652  21.234   8.863   6.906 -0.2532  0.3124  0.2912
   23GLY     BB 1653  21.756   8.879   7.110 -0.3391 -0.1058 -0.1818
   24ALA     BB 1654  21.901   9.126   7.229 -0.0909 -0.1787 -0.3258
   24ALA    SC1 1655  22.142   9.131   7.352 -0.2320  0.3109 -0.0449
   25ALA     BB 1656  21.669   9.233   7.404  0.1028  0.0177 -0.1827
   25ALA    SC1 1657  21.556   9.358   7.192  0.0159  0.3468  0.0490
   26ILE     BB 1658  21.598   8.976   7.561  0.0498  0.1634  0.0365
   26ILE    SC1 1659  21.344   8.862   7.363 -0.0266 -0.0149  0.2335
   27GLY     BB 1660  21.884   8.930   7.670  0.1923  0.1215 -0.3407
   28ILE     BB 1661  21.892   9.204   7.815  0.1473 -0.0775  0.0518
   28ILE    SC1 1662  22.024   9.409   7.577 -0.1112 -0.2496 -0.2486
   29GLY     BB 1663  21.639   9.185   7.994  0.1931  0.1743  0.1470
   30ILE     BB 1664  21.731   8.940   8.161  0.0400 -0.0385 -0.0735
   30ILE    SC1 1665  21.661   8.698   7.931 -0.3492  0.0487 -0.0534
   31LEU     BB 1666  22.001   9.052   8.264  0.0508  0.3040 -0.4453
   31LEU    SC1 1667  22.308   8.964   8.042  0.0251 -0.1086 -0.4754
   32GLY     BB 1668  21.909   9.325   8.378  0.0409  0.0907  0.0882
   33GLY     BB 1669  21.685   9.239   8.574 -0.1729  0.0964 -0.1496
   34LYS     BB 1670  21.875   9.088   8.766 -0.2504  0.2331  0.0381
   34LYS    SC1 1671  21.916   8.789   8.885  0.2805  0.0257  0.1381
   34LYS    SC2 1672  21.840   8.492   9.038 -0.0219  0.0406  0.1725
   35PHE     BB 1673  22.029   9.342   8.853  0.2714 -0.0322 -0.0677
   35PHE    SC1 1674  22.212   9.463   8.660 -0.2879 -0.0448 -0.0366
   35PHE    SC2 1675  22.220   9.591   8.345  0.2872  0.0210 -0.0053
   35PHE    SC3 1676  22.278   9.307   8.365  0.4318  0.0537  0.0545
   36LEU     BB 1677  21.798   9.490   8.998  0.4572  0.0351  0.1670
   36LEU    SC1 1678  21.669   9.827   8.912 -0.0808 -0.0604  0.2184
   37GLU     BB 1679  21.747   9.288   9.227  0.0535 -0.1700 -0.0915
   37GLU    SC1 1680  21.393   9.131   9.207 -0.4554 -0.1242 -0.1695
   38GLY     BB 1681  22.033   9.301   9.345  0.0765  0.2476 -0.1793
   39ALA     BB 1682  22.040   9.608   9.388 -0.3582  0.2855 -0.3279
   39ALA    SC1 1683  22.180   9.688   9.172  0.2273  0.2769  0.0249
   40ALA     BB 1684  21.806   9.626   9.590 -0.1453  0.0735 -0.0540
   40ALA    SC1 1685  21.615   9.619   9.399  0.0600  0.3683 -0.2786
   41ARG     BB 1686  21.931   9.459   9.820 -0.3212  0.0227  0.0065
   41ARG    SC1 1687  21.944   9.164   9.734  0.1026  0.1449 -0.2532
   41ARG    SC2 1688  21.629   8.948   9.635 -0.2049  0.0181 -0.2187
   42GLN     BB 1689  22.248   9.546   9.796 -0.2809 -0.0250  0.3214
   42GLN    SC1 1690  22.339   9.643  10.172  0.2813  0.3085  0.2851
   43PRO     BB 1691  22.410   9.826   9.735 -0.2038 -0.0896  0.2261
   43PRO    SC1 1692  22.270   9.922   9.454  0.0387 -0.0843  0.0207
   44ASP     BB 1693  22.708   9.741   9.749 -0.1371  0.1066  0.0478
   44ASP    SC1 1694  22.768   9.696  10.057  0.0741  0.3345 -0.1356
   45LEU     BB 1695  22.666   9.514   9.542 -0.0858  0.0367  0.1136
   45LEU    SC1 1696  22.746   9.164   9.638  0.0479 -0.0899  0.2150
   46ILE     BB 1697  22.594   9.674   9.286 -0.1096 -0.0637  0.0568
   46ILE    SC1 1698  22.435   9.396   9.170  0.0223 -0.0626 -0.1305
   47PRO     BB 1699  22.849   9.793   9.155 -0.0456 -0.1416  0.1091
   47PRO    SC1 1700  22.901  10.107   9.229 -0.0643 -0.2237  0.0824
   48LEU     BB 1701  22.992   9.530   9.076  0.0734  0.0855 -0.4869
   48LEU    SC1 1702  23.089   9.516   9.404  0.0908  0.2584 -0.0594
   49LEU     BB 1703  22.742   9.438   8.917 -0.0635 -0.1237 -0.1622
   49LEU    SC1 1704  22.704   9.102   9.042  0.1818  0.3684  0.0516
   50ARG     BB 1705  22.725   9.668   8.710  0.0608 -0.0584 -0.1013
   50ARG    SC1 1706  22.442   9.780   8.865 -0.2402  0.1896  0.0450
   50ARG    SC2 1707  22.520  10.125   9.010  0.1643  0.0306 -0.1712
   51THR     BB 1708  23.003   9.607   8.586  0.2132 -0.0598  0.2311
   51THR    SC1 1709  23.296   9.585   8.667  0.2991  0.0137 -0.0487
   52GLN     BB 1710  22.921   9.321   8.500  0.1192  0.0587 -0.0860
   52GLN    SC1 1711  23.137   9.090   8.770 -0.0329 -0.0432 -0.3612
   53PHE     BB 1712  22.669   9.375   8.328 -0.0981  0.1955  0.2663
   53PHE    SC1 1713  22.610   9.067   8.304  0.3967  0.1145 -0.6182
   53PHE    SC2 1714  22.796   8.840   8.475  0.1444  0.3349 -0.0268
   53PHE    SC3 1715  22.727   8.763   8.204  0.2696 -0.1811  0.0763
   54PHE     BB 1716  22.802   9.557   8.115 -0.1730  0.0241  0.0699
   54PHE    SC1 1717  22.722   9.697   7.858  0.0281  0.1335 -0.0046
   54PHE    SC2 1718  22.677  10.024   7.778  0.1058  0.0888 -0.2389
   54PHE    SC3 1719  22.952   9.935   7.781  0.0886  0.0380 -0.1217
   55ILE     BB 1720  23.005   9.352   8.002  0.2453  0.1969  0.4723
   55ILE    SC1 1721  23.204   9.496   7.765  0.1398  0.0036  0.2623
   56VAL     BB 1722  22.789   9.139   7.934  0.3554  0.2001  0.0838
   56VAL    SC1 1723  22.897   8.871   7.894  0.1679  0.1163  0.1321
   57MET     BB 1724  22.613   9.306   7.742  0.0149 -0.1079  0.1186
   57MET    SC1 1725  22.297   9.404   7.909  0.0407  0.2659 -0.1859
   58GLY     BB 1726  22.826   9.333   7.519  0.1004 -0.1562  0.1941
   59LEU     BB 1727  22.854   9.031   7.451  0.0220 -0.1831  0.2793
   59LEU    SC1 1728  23.146   8.872   7.561  0.3090  0.1866 -0.2975
   60VAL     BB 1729  22.553   9.004   7.383  0.0545 -0.0446  0.0701
   60VAL    SC1 1730  22.343   8.928   7.571 -0.2929  0.1929 -0.2087
   61ASP0    BB 1731  22.550   9.228   7.168 -0.0179 -0.0459  0.0696
   61ASP0   SC1 1732  22.353   9.471   7.288 -0.2908  0.2342 -0.1618
   62ALA     BB 1733  22.766   9.131   6.969 -0.1495  0.2689 -0.2366
   62ALA    SC1 1734  22.980   8.969   7.002 -0.4451 -0.0451  0.2562
   63ILE     BB 1735  22.623   8.890   6.838 -0.2219  0.1141  0.1184
   63ILE    SC1 1736  22.602   8.629   7.058 -0.3138  0.0150 -0.0062
   64PRO     BB 1737  22.405   9.090   6.747 -0.0867  0.1691 -0.0898
   64PRO    SC1 1738  22.200   9.243   6.901  0.1334 -0.0587  0.3234
   65MET     BB 1739  22.558   9.319   6.603 -0.1401  0.2571 -0.0081
   65MET    SC1 1740  22.539   9.578   6.861 -0.0906 -0.2911  0.1777
   66ILE     BB 1741  22.692   9.176   6.363 -0.1071  0.0713  0.1189
   66ILE    SC1 1742  22.911   8.934   6.464 -0.0544  0.1258  0.1359
   67ALA     BB 1743  22.425   9.101   6.224 -0.0253 -0.1600  0.0817
   67ALA    SC1 1744  22.452   8.837   6.275  0.2636 -0.2290 -0.3712
   68VAL     BB 1745  22.308   9.388   6.219  0.0540 -0.1301 -0.1940
   68VAL    SC1 1746  22.131   9.426   6.448  0.0423 -0.2828 -0.1767
   69GLY     BB 1747  22.548   9.523   6.075 -0.0018  0.1247 -0.0532
   70LEU     BB 1748  22.548   9.369   5.806  0.1502  0.1171 -0.0493
   70LEU    SC1 1749  22.868   9.208   5.956  0.1278 -0.0800 -0.0795
   71GLY     BB 1750  22.266   9.453   5.712  0.1312 -0.1016 -0.1948
   72LEU     BB 1751  22.275   9.763   5.719  0.1355 -0.1054  0.0416
   72LEU    SC1 1752  22.232   9.785   6.064 -0.1668 -0.1234  0.0523
   73TYR     BB 1753  22.514   9.775   5.522  0.1685 -0.1044  0.0814
   73TYR    SC1 1754  22.736   9.530   5.462  0.2601  0.0007 -0.0602
   73TYR    SC2 1755  22.851   9.445   5.199 -0.0153 -0.2963 -0.0898
   73TYR    SC3 1756  23.012   9.414   5.450  0.2614  0.0190 -0.2216
   73TYR    SC4 1757  23.127   9.377   5.192  0.1383  0.2908 -0.3200
   74VAL     BB 1758  22.382   9.654   5.269 -0.1096  0.0742  0.1379
   74VAL    SC1 1759  22.421   9.369   5.223 -0.2488  0.0834 -0.0532
   75MET     BB 1760  22.123   9.826   5.266 -0.0522  0.1872  0.6824
   75MET    SC1 1761  21.813   9.778   5.487 -0.3037 -0.1608  0.0559
   76PHE     BB 1762  22.262  10.100   5.226  0.0205  0.0574 -0.1270
   76PHE    SC1 1763  22.211  10.176   5.529  0.0879  0.0687 -0.0637
   76PHE    SC2 1764  21.897  10.244   5.641  0.0838  0.1398 -0.1174
   76PHE    SC3 1765  22.106  10.260   5.842  0.0648  0.1761 -0.1000
   77ALA     BB 1766  22.457   9.999   5.008  0.1153 -0.2692  0.1015
   77ALA    SC1 1767  22.680  10.150   4.994 -0.0110 -0.0267  0.5266
   78VAL     BB 1768  22.232   9.895   4.821  0.1047  0.0919 -0.0959
   78VAL    SC1 1769  22.146   9.622   4.881  0.1085  0.0350 -0.3409
   79ALA     BB 1770  21.957  10.073   4.863  0.1599  0.1540  0.0092
   79ALA    SC1 1771  22.104  10.293   4.810 -0.0821  0.2155 -0.4639
   82ASN     BB 1772  21.747   6.815   3.965 -0.0859 -0.1040  0.0453
   82ASN    SC1 1773  21.987   6.775   4.185  0.0551  0.5194  0.0278
   83LEU     BB 1774  21.482   6.836   4.161 -0.0493 -0.1302  0.0981
   83LEU    SC1 1775  21.200   6.716   3.945 -0.1342  0.1154 -0.2715
   84ASN     BB 1776  21.462   6.633   4.395  0.0050 -0.0215  0.1983
   84ASN    SC1 1777  21.428   6.319   4.322 -0.2106  0.1514  0.1143
   85MET     BB 1778  21.721   6.669   4.562  0.0092  0.1436  0.1576
   85MET    SC1 1779  21.905   6.369   4.710  0.2760 -0.0130 -0.1262
   86ASP     BB 1780  21.696   6.948   4.694  0.1938  0.0468  0.4046
   86ASP    SC1 1781  21.743   7.153   4.441 -0.1231 -0.0817 -0.1006
   87LEU     BB 1782  21.423   6.898   4.831 -0.1319 -0.1464 -0.2701
   87LEU    SC1 1783  21.134   6.936   5.019 -0.3888  0.0840 -0.4060
   88LEU     BB 1784  21.516   6.667   5.015  0.2760 -0.1429 -0.4619
   88LEU    SC1 1785  21.223   6.517   5.104  0.1196 -0.1982 -0.1226
   89TYR     BB 1786  21.739   6.816   5.171 -0.0759 -0.0196 -0.0544
   89TYR    SC1 1787  21.895   6.599   5.059  0.1649 -0.0569  0.1733
   89TYR    SC2 1788  22.113   6.669   4.865  0.0255 -0.0702  0.0090
   89TYR    SC3 1789  22.161   6.461   5.076  0.1072 -0.2200 -0.1540
   89TYR    SC4 1790  22.350   6.511   4.869  0.0332 -0.0660 -0.1862
   90MET     BB 1791  21.549   7.029   5.292 -0.1482 -0.1235  0.0165
   90MET    SC1 1792  21.611   7.294   5.057  0.0010  0.1198 -0.2356
   91ALA     BB 1793  21.353   6.848   5.450 -0.3348  0.1795  0.1393
   91ALA    SC1 1794  21.224   6.611   5.460 -0.2124  0.1047 -0.0159
   92ALA     BB 1795  21.555   6.694   5.627 -0.2565  0.1019 -0.0162
   92ALA    SC1 1796  21.560   6.535   5.409 -0.1444  0.2485 -0.1234
   93ALA     BB 1797  21.677   6.952   5.748 -0.2936  0.0995  0.0266
   93ALA    SC1 1798  21.735   7.201   5.662  0.5429 -0.0515  0.0688
   94VAL     BB 1799  21.430   7.065   5.896 -0.3916  0.0582 -0.1038
   94VAL    SC1 1800  21.518   7.330   5.981 -0.1273 -0.1736  0.3842
   95MET     BB 1801  21.390   6.830   6.094 -0.0382 -0.0407 -0.1436
   95MET    SC1 1802  21.340   6.541   6.005  0.1714  0.3674 -0.3472
   96MET     BB 1803  21.678   6.841   6.209 -0.0970 -0.0266  0.0047
   96MET    SC1 1804  21.883   6.504   6.013  0.0663  0.1032 -0.1250
   97GLY     BB 1805  21.667   7.130   6.320  0.0800 -0.1145  0.2594
   98LEU     BB 1806  21.420   7.108   6.506  0.0248  0.0367  0.2059
   98LEU    SC1 1807  21.176   7.235   6.291 -0.1902 -0.1576  0.1854
   99ALA     BB 1808  21.520   6.878   6.688  0.1545 -0.0351  0.0457
   99ALA    SC1 1809  21.460   6.648   6.559 -0.1890  0.2082 -0.2496
  100ALA     BB 1810  21.759   7.035   6.808  0.0058 -0.0093  0.3165
  100ALA    SC1 1811  21.915   6.890   6.974  0.3299  0.1422  0.1540
  101ILE     BB 1812  21.594   7.249   6.958 -0.1298  0.0904  0.0332
  101ILE    SC1 1813  21.607   7.559   6.817  0.0269  0.1015  0.0702
  102GLY     BB 1814  21.432   7.057   7.141 -0.0166 -0.0957 -0.0588
  103ALA     BB 1815  21.663   6.892   7.265 -0.1134  0.0724  0.3635
  103ALA    SC1 1816  21.623   6.634   7.333  0.0053 -0.0408  0.0274
  104ALA     BB 1817  21.860   7.103   7.377  0.0457  0.0025  0.2207
  104ALA    SC1 1818  22.077   7.104   7.216 -0.2031  0.1596 -0.1247
  105ILE     BB 1819  21.656   7.251   7.557 -0.1019 -0.0026  0.0598
  105ILE    SC1 1820  21.442   7.451   7.381 -0.0154  0.0405  0.0031
  106GLY     BB 1821  21.549   7.016   7.728 -0.1235  0.0857  0.1693
  107ILE     BB 1822  21.817   6.906   7.838 -0.2497 -0.2953  0.1125
  107ILE    SC1 1823  21.907   6.691   7.589 -0.3318  0.1225 -0.2908
  108GLY     BB 1824  21.900   7.166   7.984 -0.0429 -0.1280 -0.2874
  109ILE     BB 1825  21.647   7.175   8.164  0.0854 -0.2055 -0.0995
  109ILE    SC1 1826  21.623   7.481   8.013  0.1181 -0.2937 -0.2867
  110LEU     BB 1827  21.694   6.907   8.312  0.2034 -0.0621  0.1275
  110LEU    SC1 1828  21.510   6.597   8.137 -0.1656 -0.2913 -0.0843
  111GLY     BB 1829  21.976   7.005   8.396  0.1810  0.2551 -0.1453
  112GLY     BB 1830  21.877   7.235   8.580 -0.0348  0.0668 -0.0209
  113LYS     BB 1831  21.730   7.050   8.781 -0.2462  0.1650 -0.0826
  113LYS    SC1 1832  21.465   7.190   8.674 -0.4508 -0.3371  0.2459
  113LYS    SC2 1833  21.244   7.302   8.441  0.0053 -0.1925  0.2755
  114PHE     BB 1834  21.975   6.875   8.854 -0.3451  0.2256  0.4266
  114PHE    SC1 1835  22.154   6.606   8.823  0.1408 -0.2547 -0.1876
  114PHE    SC2 1836  22.339   6.549   8.544  0.2150 -0.2416 -0.1415
  114PHE    SC3 1837  22.492   6.614   8.782  0.1360  0.1542 -0.1923
  115LEU     BB 1838  22.150   7.107   8.960  0.0133  0.1698 -0.0139
  115LEU    SC1 1839  22.475   7.177   8.990  0.0113  0.1788  0.0004
  116GLU     BB 1840  21.964   7.178   9.198  0.0064  0.2554 -0.0444
  116GLU    SC1 1841  22.032   7.497   9.250  0.1809  0.1862  0.0607
  117GLY     BB 1842  21.970   6.899   9.333  0.0937  0.3129  0.0720
  118ALA     BB 1843  22.275   6.896   9.387  0.0492 -0.3620  0.3861
  118ALA    SC1 1844  22.330   6.767   9.156 -0.2617  0.3965 -0.1521
  119ALA     BB 1845  22.269   7.178   9.515 -0.1489 -0.0729 -0.2234
  119ALA    SC1 1846  22.485   7.244   9.367  0.0545 -0.1613  0.0269
  120ARG     BB 1847  22.085   7.113   9.756  0.1465  0.0087  0.0304
  120ARG    SC1 1848  21.863   7.294   9.884  0.1995 -0.0685 -0.0898
  120ARG    SC2 1849  21.702   7.345   9.553 -0.0784  0.2610 -0.3192
  121GLN     BB 1850  22.143   6.791   9.802  0.2130 -0.0362 -0.3340
  121GLN    SC1 1851  21.914   6.581   9.977 -0.0158  0.2573 -0.3359
  122PRO     BB 1852  22.416   6.611   9.855  0.0022  0.1765  0.0877
  122PRO    SC1 1853  22.520   6.575   9.514  0.1371 -0.2857 -0.1924
  123ASP     BB 1854  22.290   6.314   9.932  0.3860 -0.0320 -0.1401
  123ASP    SC1 1855  22.223   6.343  10.290  0.1126 -0.1728 -0.1920
  124LEU     BB 1856  22.167   6.250   9.585 -0.1744 -0.0931 -0.2833
  124LEU    SC1 1857  22.112   6.493   9.328  0.0941 -0.2398  0.1991
  125ILE     BB 1858  22.372   6.140   9.351  0.0856 -0.1044 -0.0546
  125ILE    SC1 1859  22.448   6.368   9.109 -0.2668 -0.0989 -0.1647
  126PRO     BB 1860  22.254   5.883   9.225 -0.3107 -0.1464  0.3771
  126PRO    SC1 1861  22.504   5.679   9.246  0.2775  0.1555 -0.3473
  127LEU     BB 1862  21.955   5.957   9.189 -0.2521 -0.1159 -0.1058
  127LEU    SC1 1863  21.721   6.097   9.421  0.0064  0.1216 -0.7053
  128LEU     BB 1864  22.008   6.195   8.996 -0.0763 -0.1211 -0.0661
  128LEU    SC1 1865  21.779   6.461   9.012 -0.2694 -0.4373  0.1186
  129ARG     BB 1866  22.126   6.041   8.754 -0.1193 -0.1733 -0.0542
  129ARG    SC1 1867  22.435   6.055   8.795  0.2071  0.1830 -0.0080
  129ARG    SC2 1868  22.734   5.919   8.931 -0.3361 -0.1644 -0.0869
  130THR     BB 1869  21.902   5.836   8.695 -0.0364 -0.2546 -0.0878
  130THR    SC1 1870  22.046   5.647   8.503  0.1407 -0.0902 -0.1187
  131GLN     BB 1871  21.677   6.040   8.635  0.1103 -0.0276  0.1171
  131GLN    SC1 1872  21.437   5.998   8.977 -0.1677 -0.1430 -0.0212
  132PHE     BB 1873  21.800   6.193   8.395 -0.3410  0.0434 -0.0801
  132PHE    SC1 1874  22.045   6.342   8.449  0.1262  0.1551 -0.2422
  132PHE    SC2 1875  21.871   6.630   8.498  0.1255  0.1176 -0.0156
  132PHE    SC3 1876  22.081   6.645   8.299  0.1193  0.2723 -0.0119
  133PHE     BB 1877  21.848   5.972   8.182 -0.0167  0.1740 -0.1485
  133PHE    SC1 1878  22.154   5.885   8.179 -0.0691 -0.2617 -0.2471
  133PHE    SC2 1879  22.427   5.808   8.367 -0.2049  0.0726  0.0992
  133PHE    SC3 1880  22.318   6.073   8.410 -0.6607 -0.0984  0.0595
  134ILE     BB 1881  21.556   5.869   8.163  0.1380 -0.3253  0.0144
  134ILE    SC1 1882  21.384   5.605   8.034 -0.1501 -0.1585  0.0477
  135VAL     BB 1883  21.434   6.149   8.106 -0.1276 -0.3747  0.3110
  135VAL    SC1 1884  21.269   6.314   8.281 -0.1709 -0.1957  0.1057
  136MET     BB 1885  21.619   6.221   7.867 -0.2072 -0.2720  0.2799
  136MET    SC1 1886  21.954   6.382   7.978  0.0460 -0.1853 -0.2287
  137GLY     BB 1887  21.508   5.986   7.698 -0.2559 -0.0028 -0.0744
  138LEU     BB 1888  21.224   6.086   7.625 -0.1897  0.2216 -0.0336
  138LEU    SC1 1889  21.201   5.728   7.688 -0.1962 -0.0194  0.2699
  139VAL     BB 1890  21.315   6.347   7.485 -0.0218  0.2102  0.0514
  139VAL    SC1 1891  21.386   6.574   7.654 -0.2175  0.1304  0.2449
  140ASP0    BB 1892  21.509   6.225   7.277 -0.1157  0.1617 -0.0085
  140ASP0   SC1 1893  21.845   6.288   7.404  0.5347  0.0314 -0.0788
  141ALA     BB 1894  21.323   6.039   7.113 -0.2216  0.1054  0.1728
  141ALA    SC1 1895  21.340   5.769   7.117  0.0471  0.1185  0.1393
  142ILE     BB 1896  21.157   6.239   6.943 -0.1715 -0.1717 -0.2168
  142ILE    SC1 1897  20.953   6.319   7.204  0.1056 -0.0945 -0.0186
  143PRO     BB 1898  21.424   6.340   6.821  0.0091 -0.1758  0.1584
  143PRO    SC1 1899  21.438   6.630   6.983 -0.0202  0.0126 -0.2725
  144MET     BB 1900  21.552   6.092   6.687 -0.1804 -0.3809  0.3474
  144MET    SC1 1901  21.715   5.887   6.929  0.1037  0.4370  0.5214
  145ILE     BB 1902  21.316   5.993   6.512  0.1228 -0.1579 -0.2136
  145ILE    SC1 1903  21.210   5.733   6.706  0.1556  0.0525  0.0933
  146ALA     BB 1904  21.294   6.256   6.349 -0.0712  0.0059  0.0681
  146ALA    SC1 1905  21.027   6.270   6.383 -0.0728  0.0773  0.0280
  147VAL     BB 1906  21.587   6.254   6.248 -0.0115 -0.0503  0.2396
  147VAL    SC1 1907  21.739   6.443   6.411 -0.1006  0.2062  0.0319
  148GLY     BB 1908  21.571   5.969   6.127  0.1824 -0.0536  0.2186
  149LEU     BB 1909  21.376   6.028   5.894  0.4199 -0.2784 -0.0438
  149LEU    SC1 1910  21.094   5.830   6.064 -0.0597 -0.3782 -0.1683
  150GLY     BB 1911  21.567   6.230   5.755 -0.1011  0.2224 -0.0654
  151LEU     BB 1912  21.813   6.043   5.741 -0.1755  0.0913  0.2653
  151LEU    SC1 1913  22.060   6.032   5.966 -0.0813 -0.2497  0.3891
  152TYR     BB 1914  21.697   5.832   5.545  0.1035 -0.0287  0.2245
  152TYR    SC1 1915  21.889   5.576   5.618  0.1058  0.1435 -0.2366
  152TYR    SC2 1916  22.149   5.709   5.686  0.1258 -0.1669  0.3557
  152TYR    SC3 1917  22.141   5.493   5.479  0.2529  0.1320  0.0302
  152TYR    SC4 1918  22.379   5.554   5.623  0.2273  0.0818  0.0939
  153VAL     BB 1919  21.621   6.030   5.319 -0.0107 -0.2255  0.0873
  153VAL    SC1 1920  21.389   6.205   5.350  0.0338 -0.1705  0.1131
  154MET     BB 1921  21.896   6.163   5.264 -0.1225  0.0842  0.2491
  154MET    SC1 1922  21.982   6.464   5.482  0.1481 -0.1378 -0.0071
  155PHE     BB 1923  22.064   5.902   5.274  0.0589  0.1907  0.0580
  155PHE    SC1 1924  22.340   6.052   5.314  0.0053 -0.1321  0.0160
  155PHE    SC2 1925  22.428   6.380   5.319 -0.4771  0.0030  0.1183
  155PHE    SC3 1926  22.532   6.221   5.538  0.2385 -0.0559 -0.2355
  156ALA     BB 1927  21.895   5.719   5.091  0.3246 -0.0422  0.0385
  156ALA    SC1 1928  22.008   5.476   5.122 -0.3263 -0.3347  0.3312
  157VAL     BB 1929  21.900   5.898   4.839  0.1433  0.0218  0.0783
  157VAL    SC1 1930  21.986   5.752   4.601 -0.0047 -0.2579  0.1921
  158ALA     BB 1931  21.594   6.020   4.833  0.1164 -0.0493 -0.0015
  158ALA    SC1 1932  21.547   6.278   4.896 -0.0396  0.0424 -0.4490
  161ASN     BB 1933  22.140   7.669   3.850  0.0213  0.2953 -0.2053
  161ASN    SC1 1934  22.400   7.838   3.856 -0.0588  0.1385 -0.0953
  162LEU     BB 1935  21.986   7.635   4.140  0.0404 -0.1017 -0.2361
  162LEU    SC1 1936  21.681   7.892   4.118  0.0127 -0.2039  0.0809
  163ASN     BB 1937  22.126   7.398   4.283  0.0548  0.1137  0.1190
  163ASN    SC1 1938  22.043   7.187   4.052 -0.1951  0.1602  0.2254
  164MET     BB 1939  22.336   7.544   4.457  0.1092 -0.0680  0.2085
  164MET    SC1 1940  22.577   7.595   4.214 -0.2606 -0.0949  0.1426
  165ASP     BB 1941  22.133   7.705   4.627  0.1610  0.2029  0.0215
  165ASP    SC1 1942  22.175   7.973   4.458 -0.0026  0.0071 -0.3524
  166LEU     BB 1943  21.972   7.474   4.759  0.3065 -0.0855 -0.2892
  166LEU    SC1 1944  21.699   7.671   4.855  0.2226  0.1330 -0.1058
  167LEU     BB 1945  22.188   7.365   4.954  0.0657  0.0192  0.0446
  167LEU    SC1 1946  22.088   7.056   5.056 -0.1712 -0.6815  0.3144
  168TYR     BB 1947  22.255   7.632   5.098 -0.3089  0.2256 -0.1467
  168TYR    SC1 1948  22.384   7.697   5.361  0.1816 -0.1971  0.0416
  168TYR    SC2 1949  22.577   7.656   5.586  0.1983 -0.2112  0.0249
  168TYR    SC3 1950  22.581   7.912   5.431 -0.0308 -0.0661  0.2512
  168TYR    SC4 1951  22.785   7.848   5.620  0.0700 -0.0900  0.1352
  169MET     BB 1952  21.977   7.691   5.222  0.0278  0.6170  0.4709
  169MET    SC1 1953  21.927   7.984   5.064  0.1663  0.2978  0.0354
  170ALA     BB 1954  21.945   7.425   5.377 -0.0482  0.3571  0.0250
  170ALA    SC1 1955  21.722   7.543   5.473 -0.1569  0.3476 -0.2101
  171ALA     BB 1956  22.206   7.440   5.543 -0.0444  0.0180  0.0581
  171ALA    SC1 1957  22.397   7.346   5.377 -0.2287 -0.1471 -0.0644
  172ALA     BB 1958  22.167   7.704   5.702  0.2789 -0.0497  0.2595
  172ALA    SC1 1959  22.122   7.900   5.523  0.5130 -0.3196 -0.1095
  173VAL     BB 1960  21.906   7.628   5.851  0.1899  0.1847  0.2262
  173VAL    SC1 1961  21.872   7.918   5.873  0.4532  0.2240  0.1401
  174MET     BB 1962  22.029   7.382   5.993  0.1224 -0.0615 -0.1285
  174MET    SC1 1963  22.056   7.083   5.945 -0.2566  0.2557 -0.2968
  175MET     BB 1964  22.248   7.539   6.146  0.0395 -0.2951  0.2433
  175MET    SC1 1965  22.552   7.462   5.957 -0.0579 -0.0398 -0.0271
  176GLY     BB 1966  22.058   7.748   6.273  0.2304 -0.1440  0.2852
  177LEU     BB 1967  21.898   7.563   6.463 -0.0744  0.2299  0.4062
  177LEU    SC1 1968  21.601   7.591   6.353 -0.1438  0.0837  0.0002
  178ALA     BB 1969  22.150   7.454   6.607 -0.0875 -0.0116  0.2531
  178ALA    SC1 1970  22.116   7.186   6.606 -0.0329 -0.0184  0.1338
  179ALA     BB 1971  22.251   7.725   6.720 -0.0292  0.0651  0.0228
  179ALA    SC1 1972  22.471   7.645   6.854  0.0792  0.5681  0.1642
  180ILE     BB 1973  22.014   7.784   6.910 -0.0029  0.1567  0.0279
  180ILE    SC1 1974  21.798   7.923   6.686 -0.0429  0.0431 -0.0050
  181GLY     BB 1975  22.001   7.520   7.073 -0.1094  0.1462  0.0039
  182ALA     BB 1976  22.284   7.544   7.199 -0.0505  0.3293 -0.1582
  182ALA    SC1 1977  22.295   7.340   7.375  0.0780  0.4315 -0.0452
  183ALA     BB 1978  22.250   7.824   7.328  0.0381  0.1739  0.2128
  183ALA    SC1 1979  22.427   7.910   7.144 -0.2052 -0.0335 -0.1291
  184ILE     BB 1980  22.012   7.771   7.520 -0.0104  0.0830  0.1286
  184ILE    SC1 1981  21.857   8.056   7.413  0.1596  0.1413  0.0336
  185GLY     BB 1982  22.120   7.522   7.669  0.0114  0.0153  0.0012
  186ILE     BB 1983  22.392   7.629   7.773  0.0456 -0.1535  0.0893
  186ILE    SC1 1984  22.612   7.536   7.529 -0.1686 -0.7401  0.1050
  187GLY     BB 1985  22.270   7.852   7.949  0.1962 -0.0733  0.0938
  188ILE     BB 1986  22.087   7.687   8.137  0.0669  0.0395  0.0685
  188ILE    SC1 1987  21.928   7.962   8.261 -0.2797 -0.1309  0.0132
  189LEU     BB 1988  22.303   7.504   8.264  0.1347  0.1350  0.0927
  189LEU    SC1 1989  22.370   7.225   8.022  0.1869  0.0494 -0.2338
  190GLY     BB 1990  22.462   7.756   8.347  0.1437  0.1340  0.0787
  191GLY     BB 1991  22.260   7.877   8.548 -0.0028 -0.0517  0.0459
  192LYS     BB 1992  22.241   7.646   8.754  0.0106 -0.0516  0.0473
  192LYS    SC1 1993  21.943   7.639   8.824  0.1162 -0.5643  0.1176
  192LYS    SC2 1994  21.648   7.492   8.941 -0.2826  0.1183  0.2127
  193PHE     BB 1995  22.542   7.621   8.827 -0.0121  0.0700  0.1891
  193PHE    SC1 1996  22.697   7.381   8.670 -0.2676 -0.3972 -0.2085
  193PHE    SC2 1997  22.737   7.506   8.357 -0.1211  0.2279  0.0449
  193PHE    SC3 1998  22.933   7.309   8.437 -0.0373  0.2156 -0.1840
  194LEU     BB 1999  22.589   7.906   8.940  0.0196  0.0552  0.2132
  194LEU    SC1 2000  22.773   8.194   9.068  0.0752 -0.1909  0.0191
  195GLU     BB 2001  22.398   7.866   9.181 -0.2297 -0.2015 -0.0188
  195GLU    SC1 2002  22.189   8.133   9.121 -0.2218  0.0270  0.1636
  196GLY     BB 2003  22.550   7.628   9.311 -0.1131 -0.0082  0.2063
  197ALA     BB 2004  22.823   7.775   9.334 -0.2183  0.1687  0.3569
  197ALA    SC1 2005  22.899   7.730   9.079 -0.5697 -0.1609  0.2988
  198ALA     BB 2006  22.716   8.002   9.516 -0.2270  0.2647  0.2329
  198ALA    SC1 2007  22.559   8.179   9.386  0.3170  0.2339 -0.5424
  199ARG     BB 2008  22.632   7.820   9.752 -0.0183 -0.0644  0.0622
  199ARG    SC1 2009  22.679   7.921  10.039 -0.0548 -0.3528 -0.1864
  199ARG    SC2 2010  22.820   8.039  10.294 -0.0531  0.0625 -0.0090
  200GLN     BB 2011  22.792   7.532   9.748 -0.0027 -0.0575  0.1626
  200GLN    SC1 2012  22.559   7.321   9.941  0.0229  0.3609  0.1425
  201PRO     BB 2013  23.108   7.437   9.741  0.0144  0.0110 -0.2045
  201PRO    SC1 2014  23.128   7.570   9.438 -0.0821 -0.0210  0.0492
  202ASP     BB 2015  23.107   7.130   9.787  0.1476  0.0245 -0.1079
  202ASP    SC1 2016  23.188   7.079  10.099 -0.1495  0.2736  0.1786
  203LEU     BB 2017  22.908   7.097   9.552 -0.1735  0.1725  0.1342
  203LEU    SC1 2018  22.617   6.951   9.673 -0.1844  0.3735 -0.2378
  204ILE     BB 2019  23.091   7.166   9.310 -0.0165  0.0971  0.2296
  204ILE    SC1 2020  22.854   7.355   9.154  0.0054  0.2566  0.3861
  205PRO     BB 2021  23.293   6.976   9.171 -0.3460  0.2394 -0.4899
  205PRO    SC1 2022  23.407   6.804   9.441  0.4334 -0.1051 -0.1902
  206LEU     BB 2023  23.087   6.758   9.093 -0.1614 -0.0620 -0.1662
  206LEU    SC1 2024  23.009   6.610   9.471 -0.3275 -0.0338 -0.0417
  207LEU     BB 2025  22.901   6.947   8.932 -0.0252  0.1172 -0.1175
  207LEU    SC1 2026  22.690   6.879   9.212 -0.2210  0.1365 -0.0991
  208ARG     BB 2027  23.099   7.020   8.705  0.1386 -0.0896 -0.0445
  208ARG    SC1 2028  23.249   7.253   8.812 -0.0809  0.3186  0.2350
  208ARG    SC2 2029  23.290   7.509   9.030 -0.1072  0.1211 -0.1433
  209THR     BB 2030  23.133   6.740   8.577  0.2302 -0.1838  0.1802
  209THR    SC1 2031  23.367   6.802   8.391  0.1979  0.0251  0.2064
  210GLN     BB 2032  22.834   6.685   8.515  0.2110 -0.0450  0.1446
  210GLN    SC1 2033  22.768   6.357   8.694 -0.0804  0.2832  0.0696
  211PHE     BB 2034  22.790   6.934   8.336 -0.0861 -0.3386 -0.2076
  211PHE    SC1 2035  22.529   7.091   8.406 -0.1865  0.1660 -0.0347
  211PHE    SC2 2036  22.311   7.226   8.629 -0.0781  0.2706  0.0086
  211PHE    SC3 2037  22.383   6.949   8.679 -0.2927  0.1980 -0.0744
  212PHE     BB 2038  22.997   6.867   8.115 -0.0046 -0.0271 -0.2306
  212PHE    SC1 2039  23.173   7.093   8.217  0.1324 -0.1094 -0.1838
  212PHE    SC2 2040  23.301   7.337   8.415  0.2597 -0.1657 -0.1956
  212PHE    SC3 2041  23.146   7.431   8.188 -0.2507 -0.1024  0.1602
  213ILE     BB 2042  22.852   6.607   8.028 -0.1370  0.0274 -0.1761
  213ILE    SC1 2043  22.812   6.345   7.814 -0.0441 -0.4072  0.3176
  214VAL     BB 2044  22.591   6.769   7.984 -0.0831  0.1804  0.0530
  214VAL    SC1 2045  22.325   6.794   8.101 -0.1336  0.0197 -0.0253
  215MET     BB 2046  22.698   6.955   7.760  0.0202  0.1189  0.0506
  215MET    SC1 2047  22.796   7.304   8.017  0.2650  0.2886 -0.1113
  216GLY     BB 2048  22.739   6.724   7.558  0.0466  0.2464 -0.0916
  217LEU     BB 2049  22.454   6.607   7.524  0.0417  0.2733 -0.1435
  217LEU    SC1 2050  22.249   6.319   7.508  0.0902 -0.0010 -0.2079
  218VAL     BB 2051  22.347   6.874   7.409 -0.1093  0.1566 -0.2789
  218VAL    SC1 2052  22.234   6.982   7.656  0.1785 -0.0603 -0.0457
  219ASP0    BB 2053  22.560   6.915   7.187 -0.0430  0.1448 -0.2179
  219ASP0   SC1 2054  22.678   7.200   7.335  0.0944  0.1074  0.2314
  220ALA     BB 2055  22.498   6.650   7.038 -0.3018  0.0462  0.0547
  220ALA    SC1 2056  22.742   6.546   6.990 -0.1996  0.1089  0.4096
  221ILE     BB 2057  22.231   6.745   6.912 -0.1765  0.1675 -0.1246
  221ILE    SC1 2058  22.103   6.625   7.204  0.1744  0.1937  0.0447
  222PRO     BB 2059  22.399   6.964   6.771  0.1917  0.0637  0.1384
  222PRO    SC1 2060  22.344   7.222   6.897  0.3822 -0.1214 -0.3378
  223MET     BB 2061  22.615   6.813   6.607 -0.0512 -0.2008  0.0540
  223MET    SC1 2062  22.826   7.107   6.727  0.0300 -0.1280 -0.1412
  224ILE     BB 2063  22.480   6.637   6.391 -0.0730 -0.0318 -0.0723
  224ILE    SC1 2064  22.183   6.540   6.528  0.1815 -0.1197  0.4423
  225ALA     BB 2065  22.309   6.855   6.252  0.0033  0.1230  0.0733
  225ALA    SC1 2066  22.070   6.865   6.376 -0.1599  0.3153 -0.2434
  226VAL     BB 2067  22.533   7.054   6.172  0.0009  0.1393  0.1080
  226VAL    SC1 2068  22.535   7.233   6.403 -0.2609  0.1890  0.0752
  227GLY     BB 2069  22.681   6.831   6.015  0.0333  0.1451  0.1301
  228LEU     BB 2070  22.483   6.785   5.781  0.2655 -0.0148 -0.0396
  228LEU    SC1 2071  22.371   6.482   5.944 -0.0977  0.1636 -0.2740
  229GLY     BB 2072  22.509   7.078   5.682 -0.1306 -0.0114 -0.1506
  230LEU     BB 2073  22.813   7.123   5.644 -0.1635  0.1540 -0.2260
  230LEU    SC1 2074  22.951   7.119   5.994  0.0641  0.0779 -0.1192
  231TYR     BB 2075  22.846   6.911   5.419 -0.0602  0.1999 -0.2548
  231TYR    SC1 2076  22.707   6.610   5.479 -0.7151 -0.6033  0.0740
  231TYR    SC2 2077  22.739   6.514   5.196 -0.0313 -0.1133 -0.0421
  231TYR    SC3 2078  22.905   6.394   5.415  0.0406  0.0643  0.0021
  231TYR    SC4 2079  22.873   6.264   5.163  0.2643  0.0380 -0.0154
  232VAL     BB 2080  22.642   7.014   5.210 -0.2549  0.2054 -0.0668
  232VAL    SC1 2081  22.500   6.762   5.171  0.2576 -0.0858 -0.1417
  233MET     BB 2082  22.775   7.289   5.156 -0.0631  0.1551  0.1369
  233MET    SC1 2083  22.765   7.672   5.174  0.0553 -0.1834 -0.1147
  234PHE     BB 2084  23.068   7.193   5.121 -0.1016  0.0063  0.2161
  234PHE    SC1 2085  23.229   7.114   5.393  0.2299 -0.1276 -0.1677
  234PHE    SC2 2086  23.443   7.293   5.587  0.0089  0.0655 -0.0977
  234PHE    SC3 2087  23.252   7.131   5.732 -0.0742  0.1112 -0.1554
  235ALA     BB 2088  23.021   6.969   4.912 -0.1379  0.1932  0.0210
  235ALA    SC1 2089  22.934   6.750   5.043  0.3684  0.1383  0.2886
  236VAL     BB 2090  22.902   7.152   4.691  0.1348  0.2782 -0.0604
  236VAL    SC1 2091  22.977   6.996   4.456  0.2786 -0.0200  0.1759
  237ALA     BB 2092  22.852   7.478   4.678  0.0869  0.2816  0.1614
  237ALA    SC1 2093  23.024   7.531   4.879  0.2289 -0.6021  0.3131
  240ASN     BB 2094  20.609   6.739   3.986  0.1108 -0.2312 -0.0945
  240ASN    SC1 2095  20.529   6.418   4.012  0.0109 -0.2520  0.0762
  241LEU     BB 2096  20.648   6.833   4.300  0.0042 -0.1516 -0.1045
  241LEU    SC1 2097  20.661   7.165   4.409  0.3526  0.0346  0.2457
  242ASN     BB 2098  20.489   6.606   4.439  0.0544 -0.1104  0.0210
  242ASN    SC1 2099  20.229   6.604   4.246 -0.0715  0.0465 -0.2851
  243MET     BB 2100  20.710   6.500   4.628 -0.0939 -0.0678  0.2217
  243MET    SC1 2101  20.694   6.132   4.528  0.2896  0.1513 -0.1819
  244ASP     BB 2102  20.822   6.759   4.755 -0.1159  0.0473  0.0110
  244ASP    SC1 2103  21.048   6.805   4.502  0.0890  0.3661 -0.0181
  245LEU     BB 2104  20.561   6.852   4.894 -0.0271  0.3115  0.0073
  245LEU    SC1 2105  20.777   7.117   4.990 -0.0249  0.0617 -0.1861
  246LEU     BB 2106  20.531   6.594   5.063  0.0551 -0.0018 -0.4379
  246LEU    SC1 2107  20.153   6.649   5.096  0.2862  0.1065 -0.1067
  247TYR     BB 2108  20.793   6.596   5.230 -0.2710 -0.0861  0.0992
  247TYR    SC1 2109  20.886   6.309   5.234  0.0935 -0.1761  0.1324
  247TYR    SC2 2110  20.761   6.113   5.045  0.0930 -0.0334 -0.0172
  247TYR    SC3 2111  21.044   6.202   5.003  0.0900  0.0063  0.0437
  247TYR    SC4 2112  20.928   5.991   4.850  0.0972  0.1075 -0.1033
  248MET     BB 2113  20.791   6.865   5.384 -0.1150  0.2105 -0.3939
  248MET    SC1 2114  21.024   7.101   5.534 -0.0380  0.1145  0.0699
  249ALA     BB 2115  20.531   6.813   5.544  0.1333 -0.3714 -0.1519
  249ALA    SC1 2116  20.322   6.711   5.407 -0.2098 -0.2388  0.2477
  250ALA     BB 2117  20.637   6.574   5.711 -0.0500 -0.0743  0.4191
  250ALA    SC1 2118  20.615   6.349   5.562  0.1932  0.0716  0.1522
  251ALA     BB 2119  20.884   6.727   5.817  0.1212 -0.0909  0.0605
  251ALA    SC1 2120  21.134   6.783   5.733  0.0567 -0.0256 -0.0903
  252VAL     BB 2121  20.728   6.956   5.957  0.0811 -0.1056  0.0400
  252VAL    SC1 2122  20.752   7.196   6.121  0.1341  0.0869 -0.2435
  253MET     BB 2123  20.568   6.784   6.159 -0.0103 -0.0378  0.0261
  253MET    SC1 2124  20.308   6.589   6.011 -0.0556 -0.2958 -0.1042
  254MET     BB 2125  20.813   6.651   6.296 -0.0430  0.0634  0.1863
  254MET    SC1 2126  20.794   6.281   6.012 -0.2323 -0.0162  0.1606
  255GLY     BB 2127  20.943   6.915   6.391 -0.0409  0.1076  0.0621
  256LEU     BB 2128  20.715   7.054   6.548 -0.0504  0.2007 -0.0331
  256LEU    SC1 2129  20.786   7.402   6.508  0.1864  0.1601 -0.0183
  257ALA     BB 2130  20.679   6.816   6.743 -0.0920  0.2488  0.0186
  257ALA    SC1 2131  20.531   6.644   6.598  0.0457  0.0282  0.1333
  258ALA     BB 2132  20.966   6.811   6.861  0.0118  0.1090 -0.2313
  258ALA    SC1 2133  21.077   6.581   6.773  0.3901  0.0711  0.2927
  259ILE     BB 2134  20.971   7.077   7.019  0.1040  0.0526 -0.1382
  259ILE    SC1 2135  21.132   7.222   6.756  0.0358  0.0596 -0.1760
  260GLY     BB 2136  20.718   7.018   7.188  0.0906 -0.1715 -0.2332
  261ALA     BB 2137  20.826   6.753   7.307  0.3746  0.0255 -0.0401
  261ALA    SC1 2138  20.647   6.612   7.452  0.3835  0.2310  0.1778
  262ALA     BB 2139  21.093   6.838   7.439  0.1535  0.1531  0.3409
  262ALA    SC1 2140  21.257   6.692   7.282 -0.2155  0.1976 -0.1066
  263ILE     BB 2141  20.978   7.077   7.600  0.1468  0.3716  0.0204
  263ILE    SC1 2142  20.934   7.366   7.424  0.3353  0.3976  0.0140
  264GLY     BB 2143  20.770   6.915   7.763  0.1607  0.2115 -0.1182
  265ILE     BB 2144  20.961   6.704   7.885  0.0879  0.2097 -0.0060
  265ILE    SC1 2145  20.932   6.484   7.626  0.3599 -0.1040  0.2208
  266GLY     BB 2146  21.172   6.883   8.023  0.0633  0.1766  0.0753
  267ILE     BB 2147  20.973   7.016   8.220 -0.1961 -0.1222  0.0223
  267ILE    SC1 2148  20.785   7.240   8.044  0.0805 -0.0484 -0.1867
  268LEU     BB 2149  20.859   6.771   8.371 -0.1245 -0.2645 -0.1503
  268LEU    SC1 2150  20.618   6.637   8.160 -0.0966 -0.1039  0.0181
  269GLY     BB 2151  21.133   6.663   8.466  0.1814  0.4306 -0.1856
  270GLY     BB 2152  21.207   6.904   8.648  0.2075  0.1793  0.1459
  271LYS     BB 2153  20.986   6.859   8.861 -0.1167 -0.0418 -0.2226
  271LYS    SC1 2154  20.920   7.100   9.008  0.3474 -0.2235 -0.1980
  271LYS    SC2 2155  20.691   7.357   9.044 -0.1623  0.3256  0.2175
  272PHE     BB 2156  21.051   6.564   8.932  0.1897  0.0541 -0.0875
  272PHE    SC1 2157  21.142   6.294   8.746 -0.2156  0.2429 -0.0155
  272PHE    SC2 2158  20.840   6.140   8.764  0.0268 -0.2352  0.1330
  272PHE    SC3 2159  20.975   6.119   8.508  0.0118 -0.1710  0.1195
  273LEU     BB 2160  21.344   6.603   9.026  0.1894  0.1951 -0.1429
  273LEU    SC1 2161  21.518   6.592   8.707 -0.0875  0.1039  0.0932
  274GLU     BB 2162  21.286   6.777   9.276 -0.3010  0.0733 -0.1615
  274GLU    SC1 2163  21.437   7.148   9.206 -0.2441  0.0355  0.1468
  275GLY     BB 2164  21.103   6.566   9.411 -0.1847  0.1727  0.1612
  276ALA     BB 2165  21.309   6.334   9.421 -0.2222  0.1021 -0.3840
  276ALA    SC1 2166  21.500   6.289   9.236 -0.1711  0.2052 -0.3570
  277ALA     BB 2167  21.527   6.502   9.564 -0.3266  0.2800 -0.4304
  277ALA    SC1 2168  21.721   6.527   9.377 -0.1029  0.0831 -0.2308
  278ARG     BB 2169  21.376   6.536   9.833  0.1891 -0.0556 -0.0807
  278ARG    SC1 2170  21.194   6.818   9.766 -0.2777  0.0385 -0.2699
  278ARG    SC2 2171  20.842   6.896   9.899 -0.1338 -0.1030  0.0060
  279GLN     BB 2172  21.207   6.254   9.857  0.4072 -0.1806  0.0205
  279GLN    SC1 2173  20.841   6.410   9.989 -0.3649 -0.0082  0.1818
  280PRO     BB 2174  21.227   5.925   9.842  0.1398 -0.2146  0.2950
  280PRO    SC1 2175  21.411   5.875   9.601  0.3470  0.1564 -0.1749
  281ASP     BB 2176  20.928   5.848   9.857  0.0746 -0.0467 -0.0464
  281ASP    SC1 2177  20.774   5.902  10.150 -0.0264  0.2324 -0.0761
  282LEU     BB 2178  20.802   6.035   9.644  0.1402  0.0495 -0.0013
  282LEU    SC1 2179  20.432   6.007   9.665 -0.3410 -0.0231  0.0460
  283ILE     BB 2180  20.925   5.920   9.384 -0.0090  0.0942 -0.0925
  283ILE    SC1 2181  21.035   6.140   9.148  0.0391  0.2435  0.0680
  284PRO     BB 2182  20.741   5.678   9.320 -0.0338 -0.0128  0.3531
  284PRO    SC1 2183  20.947   5.494   9.500 -0.3556 -0.0072 -0.2077
  285LEU     BB 2184  20.458   5.794   9.265  0.0115  0.0563  0.2611
  285LEU    SC1 2185  20.109   5.674   9.121  0.1062 -0.0848  0.1633
  286LEU     BB 2186  20.580   6.007   9.076 -0.1925 -0.1059 -0.0621
  286LEU    SC1 2187  20.591   6.262   9.323 -0.0480 -0.0537  0.1118
  287ARG     BB 2188  20.697   5.813   8.865 -0.0719 -0.1288  0.0248
  287ARG    SC1 2189  20.994   5.822   8.682 -0.0311  0.1293 -0.2668
  287ARG    SC2 2190  21.118   5.559   8.447  0.2554  0.1415 -0.3357
  288THR     BB 2191  20.428   5.706   8.754 -0.1368 -0.1872  0.2332
  288THR    SC1 2192  20.417   5.438   8.900 -0.1325 -0.0688  0.4537
  289GLN     BB 2193  20.294   5.976   8.681 -0.0623 -0.2473 -0.1505
  289GLN    SC1 2194  20.078   6.071   8.932  0.1091 -0.2713 -0.0120
  290PHE     BB 2195  20.516   6.087   8.496  0.1115 -0.0468  0.1678
  290PHE    SC1 2196  20.679   6.397   8.545  0.2633  0.0354  0.1607
  290PHE    SC2 2197  20.649   6.411   8.884  0.1233  0.3811  0.1382
  290PHE    SC3 2198  20.551   6.644   8.741  0.1396  0.2196 -0.1446
  291PHE     BB 2199  20.470   5.869   8.280  0.0540  0.0756  0.0548
  291PHE    SC1 2200  20.719   5.683   8.302  0.1673 -0.0349 -0.0143
  291PHE    SC2 2201  20.767   5.364   8.192 -0.2199 -0.0701 -0.0974
  291PHE    SC3 2202  20.753   5.395   8.480  0.0753 -0.0865 -0.0787
  292ILE     BB 2203  20.184   5.951   8.194  0.0837  0.0742 -0.0463
  292ILE    SC1 2204  20.048   5.767   7.940 -0.0559  0.0792  0.0237
  293VAL     BB 2205  20.246   6.247   8.130 -0.3784  0.1578 -0.1473
  293VAL    SC1 2206  20.240   6.527   8.213  0.0609  0.1997 -0.2313
  294MET     BB 2207  20.452   6.191   7.904 -0.0627  0.0223  0.1649
  294MET    SC1 2208  20.792   6.278   8.085  0.1451 -0.0655  0.2410
  295GLY     BB 2209  20.253   6.055   7.709  0.1062  0.0360 -0.0188
  296LEU     BB 2210  20.047   6.281   7.660  0.0094 -0.0315  0.0733
  296LEU    SC1 2211  19.909   6.341   7.974  0.0089 -0.0191 -0.0148
  297VAL     BB 2212  20.252   6.470   7.523  0.1947 -0.0307  0.3444
  297VAL    SC1 2213  20.396   6.592   7.745  0.0505 -0.1154  0.4874
  298ASP0    BB 2214  20.335   6.272   7.300 -0.2403  0.0238  0.1232
  298ASP0   SC1 2215  20.663   6.153   7.460  0.1033  0.1707  0.2514
  299ALA     BB 2216  20.072   6.199   7.154 -0.1748 -0.0380  0.0346
  299ALA    SC1 2217  20.196   5.965   7.102  0.2462  0.0858  0.4254
  300ILE     BB 2218  20.036   6.465   6.999 -0.0448 -0.1224 -0.1440
  300ILE    SC1 2219  19.952   6.643   7.278  0.4819  0.0894 -0.1089
  301PRO     BB 2220  20.313   6.436   6.863  0.0326  0.0300 -0.0221
  301PRO    SC1 2221  20.569   6.488   7.055  0.3367 -0.3452  0.1078
  302MET     BB 2222  20.321   6.150   6.745 -0.1956  0.0945 -0.2008
  302MET    SC1 2223  20.637   6.012   6.900  0.0994  0.2258 -0.1002
  303ILE     BB 2224  20.056   6.169   6.586 -0.1425 -0.0225 -0.3050
  303ILE    SC1 2225  20.103   5.831   6.586 -0.1890 -0.0335  0.1154
  304ALA     BB 2226  20.159   6.385   6.390 -0.0202 -0.0354 -0.2557
  304ALA    SC1 2227  20.219   6.632   6.482  0.7025 -0.1872 -0.2648
  305VAL     BB 2228  20.405   6.222   6.297  0.0834 -0.1977  0.2713
  305VAL    SC1 2229  20.603   6.324   6.486 -0.1656  0.1307  0.3624
  306GLY     BB 2230  20.234   5.980   6.206 -0.3075  0.1205  0.1316
  307LEU     BB 2231  20.105   6.125   5.964 -0.0747 -0.2279 -0.2136
  307LEU    SC1 2232  19.793   6.027   6.124  0.2574  0.0482 -0.1003
  308GLY     BB 2233  20.381   6.181   5.835  0.0748 -0.1714  0.1179
  309LEU     BB 2234  20.511   5.900   5.823  0.1715 -0.1275  0.1236
  309LEU    SC1 2235  20.564   5.673   6.076 -0.0049 -0.0609  0.0698
  310TYR     BB 2236  20.287   5.789   5.639  0.0310  0.0643  0.1766
  310TYR    SC1 2237  19.957   5.824   5.672 -0.2012 -0.3575 -0.0633
  310TYR    SC2 2238  19.666   5.880   5.626 -0.1474 -0.1156 -0.1206
  310TYR    SC3 2239  19.874   6.046   5.489  0.0182 -0.2051  0.0189
  310TYR    SC4 2240  19.621   5.995   5.369  0.1264 -0.2088 -0.2139
  311VAL     BB 2241  20.324   5.995   5.410  0.1665 -0.0159  0.1256
  311VAL    SC1 2242  20.253   6.274   5.460 -0.2740 -0.0448 -0.2677
  312MET     BB 2243  20.622   5.931   5.354  0.1777 -0.0018  0.1692
  312MET    SC1 2244  20.908   6.035   5.576 -0.1471 -0.0652  0.1987
  313PHE     BB 2245  20.575   5.627   5.319  0.0554  0.0608 -0.2741
  313PHE    SC1 2246  20.732   5.583   5.611 -0.1878 -0.0926 -0.0652
  313PHE    SC2 2247  20.545   5.386   5.816 -0.2057 -0.0166 -0.0081
  313PHE    SC3 2248  20.828   5.324   5.810 -0.2386 -0.1622 -0.1304
  314ALA     BB 2249  20.359   5.629   5.097  0.0159 -0.0727 -0.2383
  314ALA    SC1 2250  20.414   5.409   4.950 -0.2946 -0.0144 -0.4515
  315VAL     BB 2251  20.532   5.797   4.901  0.0550  0.2019  0.0242
  315VAL    SC1 2252  20.773   5.645   4.969  0.0341  0.1753  0.0395
  316ALA     BB 2253  20.372   6.084   4.926 -0.1311  0.1068 -0.0532
  316ALA    SC1 2254  20.149   5.981   4.815 -0.2877  0.1636  0.2010
  319ASN     BB 2255  18.955   8.661   4.379 -0.1022  0.0521  0.2624
  319ASN    SC1 2256  18.834   8.821   4.115 -0.1378  0.1391  0.0506
  320LEU     BB 2257  19.256   8.777   4.449 -0.1160  0.2199  0.0526
  320LEU    SC1 2258  19.492   8.771   4.159 -0.3928 -0.0239 -0.1364
  321ASN     BB 2259  19.227   8.990   4.671 -0.3928  0.2996 -0.0554
  321ASN    SC1 2260  19.387   9.248   4.498  0.1326  0.1132 -0.0260
  322MET     BB 2261  19.057   8.818   4.865 -0.1148 -0.1162 -0.1679
  322MET    SC1 2262  18.703   8.838   4.808  0.2032  0.1970 -0.0204
  323ASP     BB 2263  19.258   8.590   4.927 -0.1673 -0.0622  0.2279
  323ASP    SC1 2264  19.329   8.307   4.685  0.1781  0.0821  0.1396
  324LEU     BB 2265  19.481   8.770   5.046 -0.0803 -0.0440  0.0420
  324LEU    SC1 2266  19.784   8.750   5.272 -0.2540  0.4776  0.0677
  325LEU     BB 2267  19.318   8.908   5.271  0.1255  0.0309  0.1472
  325LEU    SC1 2268  19.460   9.223   5.138  0.3171  0.3704  0.2240
  326TYR     BB 2269  19.229   8.667   5.445 -0.0363  0.0711  0.1213
  326TYR    SC1 2270  18.883   8.690   5.345  0.2786 -0.1303  0.4381
  326TYR    SC2 2271  18.780   8.455   5.190  0.4317  0.1112 -0.0504
  326TYR    SC3 2272  18.703   8.490   5.478 -0.1525 -0.1639 -0.1582
  326TYR    SC4 2273  18.645   8.250   5.335  0.0677 -0.0064 -0.5279
  327MET     BB 2274  19.514   8.579   5.529  0.0422 -0.1857 -0.3711
  327MET    SC1 2275  19.577   8.342   5.266  0.0860  0.1383  0.0188
  328ALA     BB 2276  19.605   8.830   5.687 -0.4047 -0.1214 -0.1995
  328ALA    SC1 2277  19.481   9.053   5.600 -0.2121  0.1438  0.1767
  329ALA     BB 2278  19.378   8.811   5.897 -0.3267 -0.0171 -0.1044
  329ALA    SC1 2279  19.195   8.932   5.739 -0.0575  0.0894 -0.3430
  330ALA     BB 2280  19.480   8.543   6.015  0.0036  0.2889  0.3390
  330ALA    SC1 2281  19.361   8.379   5.836 -0.0253  0.1920  0.4459
  331VAL     BB 2282  19.771   8.613   6.096  0.1434  0.0832  0.0355
  331VAL    SC1 2283  19.970   8.718   5.910  0.0200  0.1111 -0.0821
  332MET     BB 2284  19.674   8.818   6.308  0.1763 -0.0219  0.1537
  332MET    SC1 2285  19.566   9.198   6.225  0.0041  0.2224 -0.2991
  333MET     BB 2286  19.492   8.641   6.486  0.0173  0.1519  0.1676
  333MET    SC1 2287  19.169   8.711   6.313 -0.2943  0.3635 -0.0752
  334GLY     BB 2288  19.700   8.430   6.575  0.2544  0.1946 -0.2560
  335LEU     BB 2289  19.895   8.629   6.711  0.1959  0.0787  0.0039
  335LEU    SC1 2290  20.182   8.457   6.627 -0.0355  0.0734  0.0105
  336ALA     BB 2291  19.702   8.750   6.922  0.2170 -0.0049  0.0714
  336ALA    SC1 2292  19.807   8.956   7.061  0.0639 -0.1044  0.3414
  337ALA     BB 2293  19.616   8.492   7.072  0.0070 -0.0136 -0.0594
  337ALA    SC1 2294  19.486   8.368   6.870  0.1454  0.0394 -0.1828
  338ILE     BB 2295  19.906   8.413   7.149  0.0412  0.0031 -0.1677
  338ILE    SC1 2296  20.075   8.173   6.976 -0.3132 -0.0793 -0.4118
  339GLY     BB 2297  19.940   8.671   7.319 -0.2408 -0.0211 -0.0682
  340ALA     BB 2298  19.685   8.686   7.494 -0.2212 -0.1913 -0.0227
  340ALA    SC1 2299  19.506   8.878   7.558  0.1751  0.1977 -0.0261
  341ALA     BB 2300  19.699   8.408   7.630  0.2207 -0.1838 -0.0382
  341ALA    SC1 2301  19.515   8.238   7.528  0.0827 -0.1875  0.2110
  342ILE     BB 2302  19.977   8.425   7.766  0.1678  0.3219  0.0239
  342ILE    SC1 2303  20.094   8.251   7.497 -0.0924 -0.0905  0.1691
  343GLY     BB 2304  19.925   8.687   7.923 -0.4008  0.4714 -0.3794
  344ILE     BB 2305  19.667   8.582   8.058 -0.0417 -0.1381 -0.1217
  344ILE    SC1 2306  19.392   8.672   7.876 -0.2196 -0.0370  0.1882
  345GLY     BB 2307  19.799   8.346   8.209  0.1078 -0.0365 -0.0921
  346ILE     BB 2308  20.008   8.502   8.377 -0.0109  0.1917 -0.1513
  346ILE    SC1 2309  20.263   8.552   8.157  0.0571 -0.0036 -0.1196
  347LEU     BB 2310  19.813   8.696   8.520  0.2847  0.2462  0.1927
  347LEU    SC1 2311  19.837   8.940   8.259  0.0514 -0.1582 -0.0561
  348GLY     BB 2312  19.639   8.463   8.628  0.0923  0.2890 -0.0170
  349GLY     BB 2313  19.864   8.332   8.796 -0.2041 -0.0659  0.1148
  350LYS     BB 2314  19.911   8.576   8.980 -0.0111 -0.0035 -0.0138
  350LYS    SC1 2315  20.195   8.607   8.877  0.3890  0.0774 -0.3385
  350LYS    SC2 2316  20.459   8.586   8.622 -0.1426  0.4431 -0.2464
  351PHE     BB 2317  19.631   8.574   9.114  0.0212 -0.0262  0.0539
  351PHE    SC1 2318  19.446   8.817   8.983 -0.3611  0.2351  0.0767
  351PHE    SC2 2319  19.134   8.735   8.877 -0.4366  0.3450  0.2100
  351PHE    SC3 2320  19.313   8.833   8.671 -0.1734 -0.6216 -0.0710
  352LEU     BB 2321  19.633   8.286   9.228 -0.1104 -0.0783 -0.0730
  352LEU    SC1 2322  19.563   8.056   8.941 -0.1440  0.1694 -0.3271
  353GLU     BB 2323  19.848   8.311   9.449  0.1496  0.1025 -0.3392
  353GLU    SC1 2324  20.001   7.974   9.437 -0.0087  0.1724 -0.2190
  354GLY     BB 2325  19.697   8.532   9.605 -0.0898 -0.0232 -0.3883
  355ALA     BB 2326  19.452   8.368   9.699  0.0972 -0.0596  0.0608
  355ALA    SC1 2327  19.218   8.467   9.607  0.1507 -0.0746 -0.0960
  356ALA     BB 2328  19.624   8.147   9.833  0.0671  0.0472  0.2780
  356ALA    SC1 2329  19.485   7.916   9.835 -0.2036  0.1816 -0.3882
  357ARG     BB 2330  19.729   8.315  10.072  0.4203  0.2719 -0.0251
  357ARG    SC1 2331  19.957   8.475   9.932 -0.0112 -0.3154 -0.0577
  357ARG    SC2 2332  20.275   8.662   9.941  0.1034 -0.2296  0.0998
  358GLN     BB 2333  19.520   8.568  10.111 -0.3036 -0.2661 -0.2010
  358GLN    SC1 2334  19.792   8.847  10.135 -0.0862  0.1107 -0.1511
  359PRO     BB 2335  19.222   8.697  10.167 -0.1330  0.0370  0.0395
  359PRO    SC1 2336  19.108   8.495   9.935  0.1423  0.2244  0.3881
  360ASP     BB 2337  19.254   9.005  10.184 -0.0005  0.0357 -0.1508
  360ASP    SC1 2338  19.454   9.064  10.425  0.1757 -0.2036 -0.3779
  361LEU     BB 2339  19.415   9.016   9.919  0.0770 -0.1935 -0.1151
  361LEU    SC1 2340  19.602   9.190   9.671 -0.1655 -0.1869 -0.1130
  362ILE     BB 2341  19.197   8.934   9.714 -0.2769 -0.0347  0.1856
  362ILE    SC1 2342  19.438   8.800   9.515 -0.1634  0.2703  0.1128
  363PRO     BB 2343  18.983   9.140   9.625 -0.0693  0.0511 -0.1294
  363PRO    SC1 2344  18.933   9.199   9.928 -0.0324 -0.4061  0.0982
  364LEU     BB 2345  19.163   9.367   9.514  0.2954 -0.1247  0.0811
  364LEU    SC1 2346  18.993   9.666   9.642 -0.3228 -0.1200 -0.0506
  365LEU     BB 2347  19.318   9.193   9.310  0.1259 -0.0032 -0.1565
  365LEU    SC1 2348  19.604   9.389   9.319 -0.0246  0.1118 -0.0081
  366ARG     BB 2349  19.084   9.116   9.121  0.0261 -0.0071 -0.0332
  366ARG    SC1 2350  18.793   9.032   9.270  0.1062 -0.1490 -0.1063
  366ARG    SC2 2351  18.681   8.737   9.460 -0.3093 -0.1515 -0.1469
  367THR     BB 2352  19.025   9.403   9.019 -0.1761 -0.0796 -0.1245
  367THR    SC1 2353  18.863   9.639   9.124  0.0510  0.1664 -0.3152
  368GLN     BB 2354  19.320   9.455   8.942 -0.1606 -0.0555 -0.0499
  368GLN    SC1 2355  19.606   9.628   8.980 -0.1823  0.0696  0.0155
  369PHE     BB 2356  19.352   9.242   8.720 -0.2310 -0.0159 -0.0983
  369PHE    SC1 2357  19.628   9.134   8.614  0.3000  0.0902 -0.1136
  369PHE    SC2 2358  19.859   9.223   8.847 -0.0641  0.2047  0.2137
  369PHE    SC3 2359  19.822   8.938   8.812  0.5887  0.1612 -0.3194
  370PHE     BB 2360  19.138   9.358   8.529 -0.2246  0.0986 -0.0364
  370PHE    SC1 2361  18.912   9.089   8.606 -0.1162 -0.0818  0.0328
  370PHE    SC2 2362  18.712   8.969   8.358 -0.1233 -0.2425  0.1145
  370PHE    SC3 2363  18.905   8.780   8.464  0.2702 -0.0096 -0.1575
  371ILE     BB 2364  19.302   9.608   8.445 -0.0465 -0.0312 -0.0791
  371ILE    SC1 2365  19.079   9.805   8.280  0.1510  0.0447 -0.2597
  372VAL     BB 2366  19.545   9.447   8.338  0.0570 -0.0714  0.2075
  372VAL    SC1 2367  19.828   9.419   8.274  0.0822 -0.0972  0.3267
  373MET     BB 2368  19.393   9.263   8.140  0.0727  0.1943 -0.0578
  373MET    SC1 2369  19.348   8.936   8.326  0.1296  0.2387  0.1235
  374GLY     BB 2370  19.310   9.517   7.982 -0.1488  0.0984 -0.0988
  375LEU     BB 2371  19.582   9.585   7.850  0.0136  0.1335  0.2437
  375LEU    SC1 2372  19.787   9.833   7.963  0.0576  0.1426  0.1117
  376VAL     BB 2373  19.618   9.320   7.693  0.0302  0.2558  0.0379
  376VAL    SC1 2374  19.693   9.086   7.852  0.0827 -0.0379 -0.4018
  377ASP0    BB 2375  19.346   9.304   7.544  0.0971 -0.1243 -0.0525
  377ASP0   SC1 2376  19.155   9.165   7.773 -0.0368 -0.1592 -0.0218
  378ALA     BB 2377  19.383   9.569   7.387 -0.0244 -0.0579  0.0306
  378ALA    SC1 2378  19.459   9.782   7.535  0.0831 -0.2463  0.2532
  379ILE     BB 2379  19.622   9.518   7.197  0.0235 -0.1398  0.1116
  379ILE    SC1 2380  19.901   9.558   7.389  0.1870  0.2552 -0.1923
  380PRO     BB 2381  19.493   9.267   7.070  0.2433  0.0149 -0.4460
  380PRO    SC1 2382  19.407   8.969   7.232 -0.3225 -0.0663 -0.0304
  381MET     BB 2383  19.217   9.383   6.988  0.0673 -0.0975 -0.0365
  381MET    SC1 2384  19.040   9.029   7.029  0.0331  0.3033 -0.0602
  382ILE     BB 2385  19.285   9.592   6.769 -0.0587  0.0820  0.0925
  382ILE    SC1 2386  19.507   9.823   6.885 -0.1511  0.0568  0.3257
  383ALA     BB 2387  19.398   9.379   6.574 -0.1401  0.2160 -0.1040
  383ALA    SC1 2388  19.649   9.454   6.510 -0.0253 -0.0104  0.0662
  384VAL     BB 2389  19.162   9.178   6.588  0.0795 -0.0426 -0.0477
  384VAL    SC1 2390  19.317   8.957   6.700  0.2117  0.1259  0.1066
  385GLY     BB 2391  18.963   9.392   6.484 -0.0198 -0.1123 -0.0028
  386LEU     BB 2392  19.110   9.424   6.213  0.0127 -0.1391  0.0115
  386LEU    SC1 2393  19.189   9.779   6.363 -0.1423  0.1650  0.2158
  387GLY     BB 2394  19.083   9.131   6.114 -0.0473 -0.1124 -0.0524
  388LEU     BB 2395  18.776   9.102   6.141 -0.0305 -0.1642  0.0947
  388LEU    SC1 2396  18.818   8.947   6.469  0.0293  0.1701  0.0137
  389TYR     BB 2397  18.690   9.338   5.960  0.0344 -0.0886  0.1625
  389TYR    SC1 2398  18.783   9.666   5.917 -0.1678 -0.0703  0.0011
  389TYR    SC2 2399  19.072   9.739   5.885 -0.1235 -0.2511 -0.0198
  389TYR    SC3 2400  18.895   9.714   5.643 -0.2491  0.2141  0.0144
  389TYR    SC4 2401  19.167   9.796   5.622 -0.2075  0.0792  0.0165
  390VAL     BB 2402  18.852   9.248   5.711  0.1471 -0.0025  0.2038
  390VAL    SC1 2403  19.128   9.328   5.767  0.2031 -0.2689  0.3246
  391MET     BB 2404  18.720   8.973   5.658 -0.0377  0.1609 -0.2276
  391MET    SC1 2405  18.943   8.663   5.833 -0.2375  0.0496 -0.0179
  392PHE     BB 2406  18.430   9.081   5.642 -0.1048  0.0161 -0.0290
  392PHE    SC1 2407  18.270   9.156   5.911 -0.1535 -0.2890  0.0704
  392PHE    SC2 2408  18.029   9.392   5.951  0.0924 -0.0340  0.0849
  392PHE    SC3 2409  18.002   9.158   6.120 -0.1751 -0.0370  0.0435
  393ALA     BB 2410  18.452   9.294   5.417 -0.3839  0.0496 -0.0273
  393ALA    SC1 2411  18.572   9.531   5.466  0.1183 -0.1817 -0.0805
  394VAL     BB 2412  18.561   9.125   5.182 -0.0839  0.1042  0.0680
  394VAL    SC1 2413  18.426   8.869   5.226 -0.0635  0.0809 -0.0030
  395ALA     BB 2414  18.882   9.199   5.181 -0.0706  0.0489  0.1612
  395ALA    SC1 2415  18.959   9.029   5.377 -0.6063 -0.5814 -0.1357
  398ASN     BB 2416  19.653   9.510   4.155  0.0404  0.0800  0.0922
  398ASN    SC1 2417  19.820   9.793   4.315 -0.0602  0.0789 -0.0904
  399LEU     BB 2418  19.853   9.241   4.280 -0.1431  0.0494 -0.0931
  399LEU    SC1 2419  19.934   8.915   4.094 -0.2092  0.0630 -0.0767
  400ASN     BB 2420  19.955   9.408   4.545 -0.1899  0.0209 -0.0569
  400ASN    SC1 2421  20.279   9.354   4.495  0.2007  0.4002  0.2591
  401MET     BB 2422  19.739   9.413   4.768 -0.1184 -0.1186  0.0170
  401MET    SC1 2423  19.544   9.702   4.659  0.3902 -0.0779  0.0427
  402ASP     BB 2424  19.816   9.159   4.928  0.1611  0.0586  0.1723
  402ASP    SC1 2425  19.700   8.920   4.682 -0.0792 -0.0067 -0.1594
  403LEU     BB 2426  20.096   9.253   5.023  0.2758 -0.0867 -0.0140
  403LEU    SC1 2427  20.405   9.090   5.002 -0.1095  0.1886 -0.1739
  404LEU     BB 2428  19.986   9.486   5.196  0.2943 -0.0870 -0.0017
  404LEU    SC1 2429  20.175   9.695   5.415  0.0684 -0.3485 -0.0793
  405TYR     BB 2430  19.816   9.327   5.401  0.0737  0.0200 -0.0984
  405TYR    SC1 2431  19.525   9.392   5.476  0.2212  0.2918 -0.1488
  405TYR    SC2 2432  19.360   9.622   5.376 -0.0647  0.1776  0.0440
  405TYR    SC3 2433  19.240   9.347   5.391  0.1572  0.0840  0.1553
  405TYR    SC4 2434  19.083   9.576   5.327  0.0053 -0.0923 -0.1235
  406MET     BB 2435  20.021   9.122   5.511  0.0645  0.1706  0.2091
  406MET    SC1 2436  20.167   8.805   5.544 -0.0710  0.1102 -0.0247
  407ALA     BB 2437  20.243   9.320   5.598  0.1241 -0.0284  0.5280
  407ALA    SC1 2438  20.346   9.308   5.348  0.0657  0.1523  0.4939
  408ALA     BB 2439  20.063   9.453   5.812 -0.2760  0.0325  0.1688
  408ALA    SC1 2440  19.898   9.606   5.664  0.0098 -0.2030 -0.4245
  409ALA     BB 2441  19.965   9.214   5.984 -0.0504 -0.1919 -0.0063
  409ALA    SC1 2442  19.735   9.191   5.845 -0.0691  0.1045 -0.0324
  410VAL     BB 2443  20.252   9.124   6.061 -0.0674  0.0391  0.3555
  410VAL    SC1 2444  20.358   8.894   5.916 -0.1747 -0.0678  0.4450
  411MET     BB 2445  20.337   9.381   6.212  0.1976  0.2029 -0.0528
  411MET    SC1 2446  20.391   9.699   6.033 -0.0355  0.0536  0.0006
  412MET     BB 2447  20.093   9.380   6.404  0.4141 -0.1318  0.2339
  412MET    SC1 2448  19.834   9.603   6.192  0.3520 -0.0291  0.1380
  413GLY     BB 2449  20.109   9.090   6.511  0.1110 -0.2818 -0.1058
  414LEU     BB 2450  20.391   9.112   6.637  0.0053  0.2923  0.0580
  414LEU    SC1 2451  20.543   8.963   6.383 -0.2415 -0.0467  0.2140
  415ALA     BB 2452  20.318   9.360   6.808 -0.1384  0.2147  0.1111
  415ALA    SC1 2453  20.479   9.555   6.712  0.1288 -0.1434 -0.1986
  416ALA     BB 2454  20.092   9.250   6.989  0.0044  0.2197  0.2949
  416ALA    SC1 2455  19.972   9.492   6.975  0.0383  0.2197 -0.1316
  417ILE     BB 2456  20.245   9.016   7.122 -0.0452  0.0210  0.0103
  417ILE    SC1 2457  20.316   8.712   6.984  0.1852 -0.0546  0.2845
  418GLY     BB 2458  20.460   9.184   7.268  0.0297  0.1266 -0.2161
  419ALA     BB 2459  20.262   9.342   7.448  0.0094 -0.1494  0.0112
  419ALA    SC1 2460  20.303   9.551   7.614 -0.0776 -0.0941 -0.0365
  420ALA     BB 2461  20.097   9.112   7.574 -0.1405  0.0895  0.2615
  420ALA    SC1 2462  19.884   9.087   7.410 -0.0808 -0.1470  0.2156
  421ILE     BB 2463  20.345   8.960   7.684 -0.1102 -0.1367 -0.1028
  421ILE    SC1 2464  20.413   8.797   7.392  0.5214 -0.3236  0.1333
  422GLY     BB 2465  20.451   9.214   7.826  0.0305 -0.2189 -0.0592
  423ILE     BB 2466  20.202   9.270   8.003  0.1280  0.0941 -0.0134
  423ILE    SC1 2467  19.983   9.445   7.809  0.5066  0.2906 -0.2755
  424GLY     BB 2468  20.188   8.997   8.150 -0.0672  0.1166  0.0123
  425ILE     BB 2469  20.460   9.008   8.299  0.0277 -0.1073 -0.1391
  425ILE    SC1 2470  20.693   8.907   8.072  0.0444 -0.3441 -0.0197
  426LEU     BB 2471  20.397   9.276   8.442 -0.1241 -0.0983 -0.2209
  426LEU    SC1 2472  20.537   9.471   8.219 -0.1040 -0.2408  0.5379
  427GLY     BB 2473  20.134   9.191   8.582  0.0086  0.0753  0.1486
  428GLY     BB 2474  20.262   8.981   8.770 -0.0806 -0.0715  0.0483
  429LYS     BB 2475  20.439   9.187   8.920  0.1204 -0.1354 -0.0958
  429LYS    SC1 2476  20.711   9.027   8.841  0.2897  0.3469  0.3184
  429LYS    SC2 2477  21.029   8.958   9.010  0.0606  0.1424  0.0680
  430PHE     BB 2478  20.213   9.357   9.047  0.4327  0.1278  0.1238
  430PHE    SC1 2479  20.069   9.596   8.914  0.1284 -0.1012 -0.0781
  430PHE    SC2 2480  20.090   9.641   8.577 -0.1008  0.0530 -0.0737
  430PHE    SC3 2481  19.852   9.503   8.669 -0.0916  0.1074  0.0335
  431LEU     BB 2482  20.050   9.129   9.180  0.0753  0.1800 -0.2073
  431LEU    SC1 2483  19.768   8.962   9.277 -0.0902 -0.3391 -0.0534
  432GLU     BB 2484  20.274   9.018   9.363  0.1120 -0.0241 -0.3722
  432GLU    SC1 2485  20.204   8.680   9.463 -0.0631 -0.0991 -0.2109
  433GLY     BB 2486  20.289   9.286   9.519  0.0462 -0.1900 -0.0733
  434ALA     BB 2487  19.987   9.298   9.590  0.0201 -0.1823 -0.1838
  434ALA    SC1 2488  19.864   9.526   9.669  0.1080 -0.1564 -0.1204
  435ALA     BB 2489  20.011   9.031   9.744  0.1557 -0.0237  0.0778
  435ALA    SC1 2490  19.795   8.868   9.739  0.0061  0.1671 -0.5514
  436ARG     BB 2491  20.191   9.166   9.957  0.3621  0.0470 -0.1382
  436ARG    SC1 2492  20.504   9.140   9.885  0.2163 -0.3041  0.4565
  436ARG    SC2 2493  20.829   9.265   9.758  0.5793  0.3027 -0.7946
  437GLN     BB 2494  20.122   9.485  10.005 -0.3306 -0.0966 -0.0745
  437GLN    SC1 2495  20.431   9.680  10.018  0.0757 -0.2066 -0.0854
  438PRO     BB 2496  19.902   9.587  10.021  0.0822 -0.1760  0.3422
  438PRO    SC1 2497  19.683   9.369  10.044 -0.2210  0.0867 -0.1372
  439ASP     BB 2498  19.873   9.932  10.085  0.0296 -0.1099  0.0780
  439ASP    SC1 2499  19.523   9.917  10.135  0.2355  0.1408 -0.1393
  440LEU     BB 2500  20.074   9.974   9.790 -0.1889  0.4946  0.1845
  440LEU    SC1 2501  20.217   9.692   9.612 -0.0062 -0.2974  0.0027
  441ILE     BB 2502  19.852  10.014   9.550 -0.0606  0.1787  0.0067
  441ILE    SC1 2503  19.879   9.781   9.302  0.0582  0.1264  0.0681
  442PRO     BB 2504  19.976  10.288   9.475  0.1228  0.1545  0.2112
  442PRO    SC1 2505  19.735  10.431   9.327  0.0967  0.1480  0.2154
  443LEU     BB 2506  20.275  10.245   9.404  0.0785  0.0167  0.1036
  443LEU    SC1 2507  20.515  10.034   9.516 -0.2407 -0.3578  0.1674
  444LEU     BB 2508  20.236  10.023   9.192  0.0388  0.0615  0.0637
  444LEU    SC1 2509  20.380   9.706   9.238 -0.0640  0.3252  0.1713
  445ARG     BB 2510  20.051  10.177   8.996  0.0610 -0.2027 -0.1716
  445ARG    SC1 2511  19.922  10.015   8.829 -0.2956 -0.0973  0.0075
  445ARG    SC2 2512  19.802   9.845   8.490  0.0047 -0.0918  0.0444
  446THR     BB 2513  20.255  10.393   8.908 -0.0466 -0.1060 -0.1858
  446THR    SC1 2514  20.174  10.618   8.718 -0.1276 -0.0609 -0.0986
  447GLN     BB 2515  20.508  10.230   8.833  0.0969  0.0644 -0.0800
  447GLN    SC1 2516  20.729  10.520   8.712 -0.1681 -0.1047  0.0497
  448PHE     BB 2517  20.367  10.054   8.620  0.0519 -0.1395  0.1151
  448PHE    SC1 2518  20.430   9.795   8.756  0.0893 -0.3131 -0.3516
  448PHE    SC2 2519  20.769   9.810   8.734  0.1111  0.2687  0.1117
  448PHE    SC3 2520  20.659   9.545   8.775  0.5526  0.1305  0.4855
  449PHE     BB 2521  20.285  10.275   8.419  0.1287 -0.2037  0.0121
  449PHE    SC1 2522  20.056  10.287   8.175 -0.3622 -0.0197 -0.1120
  449PHE    SC2 2523  20.131  10.543   7.963  0.2260  0.0845  0.2005
  449PHE    SC3 2524  20.045  10.298   7.835 -0.3202  0.4151 -0.1055
  450ILE     BB 2525  20.557  10.364   8.299  0.0319 -0.0266 -0.0818
  450ILE    SC1 2526  20.531  10.588   8.044  0.1318  0.2280  0.1268
  451VAL     BB 2527  20.624  10.074   8.212 -0.1442 -0.1252  0.1001
  451VAL    SC1 2528  20.819   9.872   8.131  0.0321  0.1213 -0.1052
  452MET     BB 2529  20.382  10.019   8.027 -0.1582 -0.0064  0.0823
  452MET    SC1 2530  20.169   9.760   8.168  0.0846 -0.0175  0.1173
  453GLY     BB 2531  20.447  10.239   7.819  0.3365 -0.1372  0.0868
  454LEU     BB 2532  20.711  10.151   7.683  0.1889 -0.0152 -0.2913
  454LEU    SC1 2533  21.083  10.245   7.690  0.3088  0.0323  0.0881
  455VAL     BB 2534  20.598   9.881   7.583  0.0756 -0.0319 -0.1213
  455VAL    SC1 2535  20.629   9.695   7.807 -0.1386  0.2407  0.1428
  456ASP0    BB 2536  20.357  10.010   7.438 -0.1832  0.1700  0.4607
  456ASP0   SC1 2537  20.095   9.912   7.644  0.0305 -0.2705 -0.0715
  457ALA     BB 2538  20.515  10.194   7.245 -0.0477 -0.2836  0.1240
  457ALA    SC1 2539  20.561  10.460   7.242  0.2545 -0.3315 -0.2317
  458ILE     BB 2540  20.649  10.005   7.039  0.0986 -0.0679  0.0184
  458ILE    SC1 2541  20.884   9.910   7.266  0.2121 -0.0641 -0.0962
  459PRO     BB 2542  20.389   9.857   6.957  0.1357  0.0026 -0.2380
  459PRO    SC1 2543  20.315   9.620   7.176 -0.4868  0.2191  0.0785
  460MET     BB 2544  20.215  10.102   6.880  0.2303  0.1988  0.1463
  460MET    SC1 2545  19.924   9.920   7.092 -0.0465  0.2089 -0.1535
  461ILE     BB 2546  20.385  10.202   6.641  0.0003  0.0863 -0.0689
  461ILE    SC1 2547  20.336  10.538   6.672 -0.2012  0.0668 -0.1634
  462ALA     BB 2548  20.368   9.943   6.472  0.0565 -0.1704  0.3053
  462ALA    SC1 2549  20.607   9.822   6.439  0.1324  0.1392 -0.5167
  463VAL     BB 2550  20.059   9.939   6.457  0.0673 -0.0274 -0.0709
  463VAL    SC1 2551  19.920   9.728   6.604  0.1442 -0.1339 -0.1500
  464GLY     BB 2552  20.042  10.218   6.323 -0.1418 -0.0793 -0.1569
  465LEU     BB 2553  20.189  10.153   6.058 -0.0952 -0.0021 -0.1501
  465LEU    SC1 2554  20.555  10.146   6.162 -0.1227 -0.0586  0.0659
  466GLY     BB 2555  19.986   9.931   5.986  0.0487 -0.2261  0.1162
  467LEU     BB 2556  19.723  10.095   5.975  0.0253 -0.2729 -0.0400
  467LEU    SC1 2557  19.571   9.980   6.325 -0.0297  0.0523 -0.4939
  468TYR     BB 2558  19.821  10.288   5.753 -0.0183 -0.2297 -0.0218
  468TYR    SC1 2559  20.080  10.472   5.789  0.3403  0.1904  0.0052
  468TYR    SC2 2560  20.368  10.416   5.724  0.4297  0.3260  0.2683
  468TYR    SC3 2561  20.188  10.537   5.517  0.5263  0.1230  0.0613
  468TYR    SC4 2562  20.459  10.470   5.460  0.4417 -0.3048  0.1270
  469VAL     BB 2563  19.881  10.075   5.537 -0.0492 -0.0872 -0.1732
  469VAL    SC1 2564  20.168  10.078   5.480 -0.0761 -0.2774 -0.3298
  470MET     BB 2565  19.594   9.965   5.502 -0.1047 -0.0549  0.1509
  470MET    SC1 2566  19.535   9.690   5.785  0.1235 -0.2902  0.1203
  471PHE     BB 2567  19.474  10.239   5.420  0.0760 -0.0477 -0.1018
  471PHE    SC1 2568  19.353  10.246   5.720  0.1058  0.1306  0.1512
  471PHE    SC2 2569  19.056  10.177   5.871  0.0786  0.1454  0.1048
  471PHE    SC3 2570  19.284  10.030   5.974  0.0709  0.2010  0.2017
  472ALA     BB 2571  19.681  10.322   5.206 -0.1918  0.2170 -0.2667
  472ALA    SC1 2572  19.840  10.469   5.367 -0.2247 -0.1252  0.0915
  473VAL     BB 2573  19.638  10.055   5.054 -0.0984  0.0237  0.0383
  473VAL    SC1 2574  19.858   9.898   5.167  0.0594  0.3486  0.1957
  474ALA     BB 2575  19.367   9.867   5.060  0.0975 -0.2726 -0.1213
  474ALA    SC1 2576  19.471   9.618   5.046 -0.2845 -0.4377 -0.1390
  477ASN     BB 2577  20.540   9.531   4.114  0.0182  0.1164  0.2321
  477ASN    SC1 2578  20.574   9.858   4.038 -0.1861 -0.1121  0.3430
  478LEU     BB 2579  20.707   9.412   4.372  0.1994 -0.0261  0.0518
  478LEU    SC1 2580  20.625   9.157   4.602  0.0655 -0.2945  0.0132
  479ASN     BB 2581  20.879   9.654   4.463 -0.1855  0.4144 -0.3408
  479ASN    SC1 2582  20.982   9.799   4.171 -0.0964 -0.3740 -0.0797
  480MET     BB 2583  20.679   9.773   4.667  0.0995 -0.1135  0.2818
  480MET    SC1 2584  20.777  10.113   4.497 -0.0308 -0.1399  0.1192
  481ASP     BB 2585  20.591   9.528   4.836 -0.0710 -0.2775 -0.0352
  481ASP    SC1 2586  20.236   9.614   4.857 -0.1821 -0.1784  0.3495
  482LEU     BB 2587  20.878   9.448   4.923  0.0162  0.0083 -0.0473
  482LEU    SC1 2588  20.844   9.078   4.943 -0.1616 -0.1039 -0.2196
  483LEU     BB 2589  20.946   9.696   5.096 -0.1094  0.1816 -0.2409
  483LEU    SC1 2590  21.331   9.656   5.050  0.4303  0.0852  0.0802
  484TYR     BB 2591  20.722   9.639   5.302  0.2051  0.1780  0.1123
  484TYR    SC1 2592  20.520   9.827   5.313  0.2794 -0.0037  0.0930
  484TYR    SC2 2593  20.573   9.913   5.030  0.1153 -0.2388 -0.0133
  484TYR    SC3 2594  20.297   9.937   5.145  0.2219  0.0409  0.1975
  484TYR    SC4 2595  20.358  10.022   4.880  0.1326  0.0939  0.1937
  485MET     BB 2596  20.779   9.347   5.390  0.1246  0.1611  0.1093
  485MET    SC1 2597  20.640   9.072   5.616 -0.0261 -0.0019  0.0325
  486ALA     BB 2598  21.055   9.383   5.526  0.0840  0.1227  0.2022
  486ALA    SC1 2599  21.237   9.527   5.389 -0.1061  0.2024  0.0277
  487ALA     BB 2600  20.973   9.622   5.706 -0.1941  0.1572  0.0359
  487ALA    SC1 2601  21.088   9.832   5.582 -0.2451  0.1514 -0.0214
  488ALA     BB 2602  20.760   9.476   5.877 -0.1070 -0.3676 -0.2812
  488ALA    SC1 2603  20.572   9.550   5.696 -0.1955  0.0431 -0.0345
  489VAL     BB 2604  20.958   9.262   5.982  0.0871 -0.1504 -0.1959
  489VAL    SC1 2605  20.727   9.093   6.041 -0.1793  0.3233  0.1955
  490MET     BB 2606  21.159   9.446   6.129 -0.0162 -0.1263 -0.0827
  490MET    SC1 2607  21.463   9.648   5.959  0.4183  0.0133  0.1438
  491MET     BB 2608  20.953   9.583   6.315 -0.0697 -0.2667 -0.0375
  491MET    SC1 2609  20.899   9.882   6.058  0.3097  0.1357 -0.2316
  492GLY     BB 2610  20.826   9.335   6.451 -0.2139 -0.1776 -0.0077
  493LEU     BB 2611  21.057   9.203   6.609  0.1039  0.2003 -0.1421
  493LEU    SC1 2612  21.125   8.901   6.442  0.1341 -0.3805  0.2491
  494ALA     BB 2613  21.143   9.465   6.751  0.1913  0.0336  0.1210
  494ALA    SC1 2614  21.272   9.533   6.524 -0.4390 -0.0163 -0.2770
  495ALA     BB 2615  20.884   9.515   6.915  0.1813 -0.0192  0.1211
  495ALA    SC1 2616  20.804   9.699   6.734 -0.1499 -0.3541 -0.0883
  496ILE     BB 2617  20.881   9.241   7.060  0.3596 -0.1432 -0.1024
  496ILE    SC1 2618  20.721   8.971   6.926 -0.2271  0.0791  0.1177
  497GLY     BB 2619  21.159   9.262   7.197  0.0574 -0.1548  0.5491
  498ALA     BB 2620  21.102   9.536   7.331 -0.0715 -0.0717  0.3310
  498ALA    SC1 2621  21.359   9.582   7.401  0.0911 -0.2675 -0.1070
  499ALA     BB 2622  20.846   9.449   7.482 -0.2878 -0.0465 -0.0110
  499ALA    SC1 2623  20.696   9.589   7.306  0.1654 -0.0020 -0.3790
  500ILE     BB 2624  20.971   9.211   7.636  0.1444  0.0564 -0.1904
  500ILE    SC1 2625  20.841   8.994   7.407  0.4298 -0.1755 -0.1387
  501GLY     BB 2626  21.220   9.345   7.763 -0.0290 -0.0242  0.2518
  502ILE     BB 2627  21.069   9.562   7.925  0.0486 -0.0574  0.3705
  502ILE    SC1 2628  20.983   9.835   7.739 -0.4312 -0.1430  0.4514
  503GLY     BB 2629  20.886   9.378   8.095 -0.2899  0.2078  0.3058
  504ILE     BB 2630  21.100   9.215   8.248 -0.1262  0.1194 -0.0093
  504ILE    SC1 2631  20.893   9.001   8.414 -0.0772  0.0872  0.0110
  505LEU     BB 2632  21.228   9.464   8.381 -0.1562  0.1987 -0.1281
  505LEU    SC1 2633  21.543   9.552   8.215  0.1120 -0.0662 -0.1381
  506GLY     BB 2634  20.968   9.561   8.519 -0.2067 -0.0936 -0.0102
  507GLY     BB 2635  20.945   9.321   8.713  0.1107 -0.3043 -0.2226
  508LYS     BB 2636  21.211   9.396   8.854  0.0210  0.0565 -0.2357
  508LYS    SC1 2637  21.303   9.107   8.696  0.2712 -0.0468  0.1690
  508LYS    SC2 2638  21.370   8.839   8.449  0.0265  0.2059 -0.2644
  509PHE     BB 2639  21.116   9.670   8.963  0.0296 -0.0028 -0.0761
  509PHE    SC1 2640  21.137   9.926   8.768  0.0387  0.0184  0.3570
  509PHE    SC2 2641  20.893  10.157   8.717  0.1348  0.0961  0.2417
  509PHE    SC3 2642  20.957   9.992   8.487  0.0176 -0.0946  0.3435
  510LEU     BB 2643  20.864   9.600   9.130  0.0899  0.4008  0.1992
  510LEU    SC1 2644  20.749   9.922   9.094 -0.1660 -0.0621 -0.0099
  511GLU     BB 2645  20.992   9.434   9.358  0.1387  0.1372 -0.0157
  511GLU    SC1 2646  20.740   9.141   9.310 -0.3252  0.1897 -0.2125
  512GLY     BB 2647  21.169   9.664   9.468 -0.0295  0.0782  0.3928
  513ALA     BB 2648  20.940   9.867   9.514  0.0810  0.2226  0.3129
  513ALA    SC1 2649  20.956  10.136   9.524  0.0748  0.2226  0.3253
  514ALA     BB 2650  20.778   9.693   9.714 -0.1201 -0.0311 -0.0586
  514ALA    SC1 2651  20.622   9.542   9.553 -0.1482 -0.0503 -0.0136
  515ARG     BB 2652  21.018   9.672   9.910 -0.1432 -0.0715 -0.0347
  515ARG    SC1 2653  20.948   9.753  10.154  0.3909 -0.2358  0.0193
  515ARG    SC2 2654  21.122   9.926  10.425  0.4389  0.0775  0.2394
  516GLN     BB 2655  21.169   9.963   9.869 -0.1360 -0.1203 -0.3953
  516GLN    SC1 2656  21.448   9.914   9.649 -0.0871  0.0770  0.0666
  517PRO     BB 2657  20.997  10.245   9.889 -0.0234  0.5690  0.0714
  517PRO    SC1 2658  20.720  10.089   9.914 -0.0143 -0.0279  0.0396
  518ASP     BB 2659  21.203  10.513   9.854  0.0044 -0.1910 -0.0923
  518ASP    SC1 2660  21.061  10.698  10.141 -0.2840 -0.0240  0.1045
  519LEU     BB 2661  21.394  10.367   9.627  0.2083 -0.0048 -0.1231
  519LEU    SC1 2662  21.636  10.615   9.656  0.3390  0.1243 -0.0365
  520ILE     BB 2663  21.250  10.531   9.380  0.0363  0.0637  0.0199
  520ILE    SC1 2664  21.053  10.777   9.511 -0.1290  0.1079 -0.3005
  521PRO     BB 2665  21.465  10.677   9.210  0.0201  0.0986  0.0295
  521PRO    SC1 2666  21.372  10.976   9.217  0.0330 -0.1852  0.1535
  522LEU     BB 2667  21.678  10.452   9.200 -0.2166 -0.1408  0.2102
  522LEU    SC1 2668  21.950  10.653   9.343  0.4845  0.0723 -0.4814
  523LEU     BB 2669  21.484  10.259   9.054 -0.2424  0.0308  0.0140
  523LEU    SC1 2670  21.213  10.092   9.179 -0.1757  0.3229 -0.0762
  524ARG     BB 2671  21.430  10.429   8.800 -0.1936  0.0064 -0.0128
  524ARG    SC1 2672  21.105  10.458   8.889 -0.2243  0.1399  0.0046
  524ARG    SC2 2673  20.887  10.737   9.112 -0.0102  0.1982 -0.1396
  525THR     BB 2674  21.723  10.471   8.706 -0.1382  0.0031  0.1554
  525THR    SC1 2675  21.712  10.770   8.764  0.2093  0.0427  0.0404
  526GLN     BB 2676  21.797  10.174   8.656  0.1006  0.0890 -0.0153
  526GLN    SC1 2677  22.181  10.007   8.621  0.0872  0.0594 -0.3933
  527PHE     BB 2678  21.584  10.114   8.439  0.0271  0.2470  0.0115
  527PHE    SC1 2679  21.278  10.195   8.410 -0.1024 -0.3760  0.2285
  527PHE    SC2 2680  20.984  10.363   8.442  0.0257 -0.0788 -0.0923
  527PHE    SC3 2681  21.011  10.206   8.199  0.1045 -0.1614 -0.0307
  528PHE     BB 2682  21.684  10.303   8.214 -0.1263  0.0804 -0.2015
  528PHE    SC1 2683  21.451  10.392   8.003 -0.0918 -0.0567  0.2805
  528PHE    SC2 2684  21.330  10.703   7.934  0.3676  0.0208 -0.2517
  528PHE    SC3 2685  21.130  10.505   8.006  0.0251  0.3370 -0.3060
  529ILE     BB 2686  21.957  10.174   8.143 -0.1203 -0.0377  0.0242
  529ILE    SC1 2687  22.123  10.359   7.909 -0.1306  0.0576  0.0918
  530VAL     BB 2688  21.846   9.897   8.060  0.0294 -0.0436 -0.1648
  530VAL    SC1 2689  21.938   9.620   8.049  0.1907  0.0151 -0.3394
  531MET     BB 2690  21.627   9.996   7.865  0.0121  0.1522 -0.0489
  531MET    SC1 2691  21.272   9.956   8.030 -0.2394  0.0437  0.3295
  532GLY     BB 2692  21.810  10.126   7.651  0.2375 -0.1933 -0.0736
  533LEU     BB 2693  21.966   9.875   7.558  0.0254 -0.2991 -0.1509
  533LEU    SC1 2694  22.314   9.759   7.620 -0.0752  0.1313  0.3148
  534VAL     BB 2695  21.718   9.726   7.447 -0.0935 -0.2107 -0.0073
  534VAL    SC1 2696  21.667   9.571   7.689 -0.0444  0.0681  0.1868
  535ASP0    BB 2697  21.620   9.951   7.256 -0.0011 -0.2508 -0.1031
  535ASP0   SC1 2698  21.341   9.996   7.485 -0.0232 -0.1730 -0.3557
  536ALA     BB 2699  21.864   9.993   7.070 -0.0017 -0.0102 -0.0524
  536ALA    SC1 2700  21.866  10.263   7.066 -0.2628 -0.0071 -0.1791
  537ILE     BB 2701  21.852   9.731   6.906 -0.1704 -0.0093 -0.0432
  537ILE    SC1 2702  21.906   9.527   7.174 -0.1892 -0.3142 -0.2658
  538PRO     BB 2703  21.571   9.821   6.813 -0.2488  0.1217  0.3048
  538PRO    SC1 2704  21.384   9.673   7.049 -0.0679  0.0353 -0.0608
  539MET     BB 2705  21.611  10.101   6.686 -0.2217 -0.0080  0.0173
  539MET    SC1 2706  21.211  10.052   6.932  0.0175 -0.0711 -0.2207
  540ILE     BB 2707  21.801  10.059   6.445  0.0546  0.1350  0.2038
  540ILE    SC1 2708  21.948  10.263   6.215  0.0011  0.1975  0.2245
  541ALA     BB 2709  21.598   9.872   6.304  0.4642  0.0867 -0.3561
  541ALA    SC1 2710  21.721   9.634   6.336  0.0210 -0.1611 -0.4121
  542VAL     BB 2711  21.369  10.081   6.302  0.1723 -0.2234 -0.2574
  542VAL    SC1 2712  21.220   9.918   6.494  0.3005 -0.1258 -0.0727
  543GLY     BB 2713  21.510  10.299   6.133 -0.1969  0.1191 -0.1389
  544LEU     BB 2714  21.591  10.123   5.891  0.1240 -0.0673  0.0956
  544LEU    SC1 2715  21.873   9.910   5.912  0.2700 -0.3080  0.1345
  545GLY     BB 2716  21.295  10.050   5.834  0.1860 -0.0489 -0.2746
  546LEU     BB 2717  21.181  10.337   5.800 -0.0783 -0.1108  0.0322
  546LEU    SC1 2718  21.053  10.358   6.092  0.0227  0.0403  0.2604
  547TYR     BB 2719  21.361  10.405   5.556 -0.2240 -0.0202 -0.0511
  547TYR    SC1 2720  21.600  10.486   5.668  0.1250 -0.0970 -0.2411
  547TYR    SC2 2721  21.756  10.486   5.924  0.1594  0.1146 -0.2609
  547TYR    SC3 2722  21.673  10.746   5.798  0.0175  0.0090 -0.3888
  547TYR    SC4 2723  21.746  10.729   6.073  0.2004  0.2165 -0.4213
  548VAL     BB 2724  21.253  10.197   5.354 -0.1475  0.0776 -0.1950
  548VAL    SC1 2725  21.387   9.944   5.412  0.0470  0.2562  0.1751
  549MET     BB 2726  20.954  10.279   5.355 -0.1742 -0.0011  0.2249
  549MET    SC1 2727  20.681  10.124   5.583  0.3047 -0.4175 -0.2271
  550PHE     BB 2728  21.001  10.578   5.287 -0.1488 -0.0812 -0.1288
  550PHE    SC1 2729  20.839  10.743   5.574  0.2785 -0.0748 -0.2787
  550PHE    SC2 2730  20.943  10.644   5.882 -0.1510 -0.0545 -0.1198
  550PHE    SC3 2731  20.706  10.510   5.783 -0.2254  0.1926 -0.2847
  551ALA     BB 2732  21.166  10.532   5.028 -0.2454  0.3418 -0.2728
  551ALA    SC1 2733  21.406  10.654   5.044 -0.2341  0.3276 -0.3314
  552VAL     BB 2734  20.979  10.333   4.882  0.0559 -0.1447 -0.0206
  552VAL    SC1 2735  21.089  10.065   4.847  0.5677  0.0924 -0.3472
  553ALA     BB 2736  20.662  10.320   4.974 -0.0245 -0.0005 -0.2693
  553ALA    SC1 2737  20.592  10.524   5.137  0.0144  0.0575 -0.3243
  556ASN     BB 2738  22.006   8.772   3.937 -0.1824  0.0672 -0.1272
  556ASN    SC1 2739  21.791   9.020   3.959 -0.1511 -0.0629  0.5078
  557LEU     BB 2740  21.864   8.576   4.161 -0.2213 -0.1149 -0.3088
  557LEU    SC1 2741  21.642   8.332   4.127  0.4148  0.0498  0.1472
  558ASN     BB 2742  22.083   8.401   4.294 -0.3198  0.1458  0.2241
  558ASN    SC1 2743  21.998   8.124   4.110 -0.0122 -0.2861 -0.0933
  559MET     BB 2744  22.235   8.617   4.456 -0.0601 -0.0030  0.1856
  559MET    SC1 2745  22.588   8.669   4.390 -0.1485 -0.0011  0.1457
  560ASP     BB 2746  22.000   8.665   4.653 -0.0656  0.0432  0.1679
  560ASP    SC1 2747  21.918   8.928   4.424  0.4714 -0.0749  0.0619
  561LEU     BB 2748  21.952   8.385   4.776 -0.1559  0.0086  0.0550
  561LEU    SC1 2749  21.644   8.416   4.572 -0.0316  0.0302  0.0151
  562LEU     BB 2750  22.232   8.338   4.901 -0.1096 -0.0054 -0.0525
  562LEU    SC1 2751  22.376   8.082   5.121 -0.1147 -0.2697  0.2375
  563TYR     BB 2752  22.244   8.574   5.101 -0.0270 -0.0758  0.0263
  563TYR    SC1 2753  22.476   8.711   5.202  0.0505  0.0801  0.0588
  563TYR    SC2 2754  22.426   8.824   5.475 -0.0487 -0.0201  0.0830
  563TYR    SC3 2755  22.376   8.992   5.232 -0.4194 -0.0840  0.1098
  563TYR    SC4 2756  22.312   9.084   5.493 -0.2363 -0.1063  0.1636
  564MET     BB 2757  21.981   8.494   5.246 -0.0149 -0.1073  0.0307
  564MET    SC1 2758  21.725   8.708   5.071  0.2878 -0.3391  0.0206
  565ALA     BB 2759  22.111   8.243   5.374 -0.0048  0.0097  0.2553
  565ALA    SC1 2760  21.868   8.171   5.469 -0.0956  0.3487  0.2937
  566ALA     BB 2761  22.302   8.396   5.564  0.0263 -0.0197  0.2476
  566ALA    SC1 2762  22.496   8.391   5.375 -0.0621 -0.0662  0.1571
  567ALA     BB 2763  22.076   8.554   5.705  0.0724  0.2225  0.0574
  567ALA    SC1 2764  22.066   8.769   5.542  0.1953 -0.1846 -0.5189
  568VAL     BB 2765  21.940   8.312   5.843 -0.0235  0.1814 -0.1066
  568VAL    SC1 2766  21.734   8.465   5.983  0.1621  0.2182  0.1323
  569MET     BB 2767  22.178   8.212   6.014 -0.0188  0.1114 -0.1540
  569MET    SC1 2768  22.438   8.014   5.807  0.1446  0.0800 -0.0115
  570MET     BB 2769  22.252   8.467   6.173 -0.1208  0.1196 -0.1188
  570MET    SC1 2770  22.521   8.690   5.848 -0.2309  0.3956 -0.1123
  571GLY     BB 2771  21.978   8.501   6.313 -0.0333  0.1941  0.0372
  572LEU     BB 2772  21.964   8.234   6.469 -0.0252  0.0669 -0.1767
  572LEU    SC1 2773  21.730   8.064   6.251  0.0189  0.0650  0.3205
  573ALA     BB 2774  22.225   8.271   6.633 -0.1046  0.0670 -0.0487
  573ALA    SC1 2775  22.458   8.318   6.505  0.0434 -0.4831 -0.0056
  574ALA     BB 2776  22.145   8.535   6.773 -0.1079 -0.0060  0.0887
  574ALA    SC1 2777  22.183   8.743   6.605  0.0235  0.1786  0.3405
  575ILE     BB 2778  21.920   8.428   6.958 -0.0983 -0.0661  0.0659
  575ILE    SC1 2779  21.694   8.474   6.707  0.0195 -0.2247 -0.0719
  576GLY     BB 2780  22.083   8.214   7.113 -0.0109 -0.0165  0.0431
  577ALA     BB 2781  22.310   8.398   7.217  0.1145 -0.0381 -0.1858
  577ALA    SC1 2782  22.513   8.284   7.353  0.0815 -0.1702 -0.2458
  578ALA     BB 2783  22.139   8.616   7.357 -0.0929 -0.0215 -0.4557
  578ALA    SC1 2784  22.218   8.828   7.210 -0.1015  0.2337 -0.1051
  579ILE     BB 2785  21.984   8.423   7.544  0.2077 -0.0710 -0.2499
  579ILE    SC1 2786  21.709   8.452   7.344  0.0150 -0.0063  0.0196
  580GLY     BB 2787  22.222   8.261   7.657  0.0173 -0.2575 -0.1094
  581ILE     BB 2788  22.383   8.499   7.775 -0.1616 -0.1595 -0.0598
  581ILE    SC1 2789  22.593   8.605   7.529 -0.2435  0.2442  0.0372
  582GLY     BB 2790  22.160   8.614   7.957 -0.0540 -0.2096  0.1063
  583ILE     BB 2791  22.121   8.370   8.144  0.0051 -0.3680 -0.0845
  583ILE    SC1 2792  21.830   8.280   7.992 -0.1410 -0.1854  0.0823
  584LEU     BB 2793  22.407   8.356   8.265 -0.0035  0.1416  0.0167
  584LEU    SC1 2794  22.583   8.168   8.044 -0.1325  0.0432  0.0684
  585GLY     BB 2795  22.437   8.650   8.361  0.3813  0.1003  0.0358
  586GLY     BB 2796  22.193   8.658   8.552  0.0903 -0.1154 -0.3128
  587LYS     BB 2797  22.290   8.421   8.727 -0.1487  0.0499  0.0551
  587LYS    SC1 2798  22.088   8.256   8.606  0.3592  0.0247 -0.1285
  587LYS    SC2 2799  21.862   8.052   8.774 -0.1043 -0.1269  0.2670
  588PHE     BB 2800  22.549   8.580   8.790 -0.1219  0.1417 -0.2719
  588PHE    SC1 2801  22.810   8.400   8.703  0.2430  0.1072 -0.2609
  588PHE    SC2 2802  22.669   8.114   8.583 -0.0358 -0.0811  0.4632
  588PHE    SC3 2803  22.922   8.079   8.721 -0.0135  0.0399  0.4543
  589LEU     BB 2804  22.411   8.823   8.924  0.0106  0.1339 -0.1195
  589LEU    SC1 2805  22.408   9.058   8.657  0.1489 -0.0823 -0.3202
  590GLU     BB 2806  22.261   8.687   9.159  0.1291  0.0120 -0.1132
  590GLU    SC1 2807  21.990   8.852   9.362  0.1486 -0.2386  0.4101
  591GLY     BB 2808  22.508   8.545   9.282 -0.0297  0.0533  0.2672
  592ALA     BB 2809  22.634   8.824   9.329  0.1161  0.0089  0.1491
  592ALA    SC1 2810  22.886   8.752   9.393  0.1049  0.0448  0.2334
  593ALA     BB 2811  22.408   8.924   9.516  0.0972 -0.0295  0.1471
  593ALA    SC1 2812  22.339   9.182   9.558  0.1450 -0.0891  0.6664
  594ARG     BB 2813  22.471   8.727   9.747 -0.1142  0.0496  0.2745
  594ARG    SC1 2814  22.324   8.459   9.646 -0.2781 -0.0428  0.1323
  594ARG    SC2 2815  22.269   8.086   9.713 -0.0564 -0.1794  0.1534
  595GLN     BB 2816  22.800   8.720   9.765 -0.0753  0.0831 -0.2611
  595GLN    SC1 2817  22.896   8.610  10.121 -0.2439  0.2075 -0.0549
  596PRO     BB 2818  23.082   8.887   9.727 -0.0610  0.2600  0.4647
  596PRO    SC1 2819  23.112   8.996  10.047 -0.0552 -0.2207  0.0091
  597ASP     BB 2820  23.305   8.679   9.787 -0.1605 -0.0209 -0.0719
  597ASP    SC1 2821  23.530   8.859   9.534 -0.6118 -0.0744 -0.0284
  598LEU     BB 2822  23.173   8.469   9.601 -0.2492 -0.0348  0.0053
  598LEU    SC1 2823  22.860   8.401   9.434 -0.2854  0.3644  0.1859
  599ILE     BB 2824  23.215   8.601   9.324  0.0806  0.1594  0.1414
  599ILE    SC1 2825  23.048   8.701   9.044 -0.2408 -0.0040  0.2693
  600PRO     BB 2826  23.484   8.629   9.173 -0.0448  0.0963 -0.0991
  600PRO    SC1 2827  23.519   8.919   9.014 -0.4399 -0.0553 -0.4027
  601LEU     BB 2828  23.493   8.324   9.123 -0.1290  0.0729  0.0244
  601LEU    SC1 2829  23.570   8.289   9.491 -0.4158  0.1147  0.3296
  602LEU     BB 2830  23.236   8.308   8.950 -0.1322  0.1271  0.0241
  602LEU    SC1 2831  23.202   7.968   9.001  0.1628 -0.4007  0.2050
  603ARG     BB 2832  23.347   8.462   8.705  0.3609  0.1345  0.2410
  603ARG    SC1 2833  23.154   8.671   8.588 -0.1240  0.1789 -0.0902
  603ARG    SC2 2834  23.136   8.884   8.262 -0.1929  0.0323  0.2557
  604THR     BB 2835  23.550   8.251   8.603  0.2909  0.1789  0.0050
  604THR    SC1 2836  23.728   8.381   8.391  0.3961  0.2889  0.1587
  605GLN     BB 2837  23.358   8.015   8.545  0.0500  0.3123  0.2375
  605GLN    SC1 2838  23.516   7.720   8.717 -0.2464 -0.3825  0.1289
  606PHE     BB 2839  23.151   8.169   8.373 -0.0599 -0.0368  0.0466
  606PHE    SC1 2840  22.891   8.034   8.294 -0.0850  0.0674  0.0141
  606PHE    SC2 2841  22.767   7.802   8.079 -0.0764  0.3043 -0.2529
  606PHE    SC3 2842  22.994   7.715   8.237 -0.2156  0.0585 -0.1820
  607PHE     BB 2843  23.325   8.260   8.133 -0.0228  0.0234  0.0958
  607PHE    SC1 2844  23.089   8.515   8.056 -0.0409  0.0253  0.2652
  607PHE    SC2 2845  22.795   8.423   8.200 -0.0976  0.0056  0.1377
  607PHE    SC3 2846  22.777   8.503   7.921  0.0459 -0.1691  0.0768
  608ILE     BB 2847  23.391   7.982   8.011 -0.2314 -0.0079  0.0497
  608ILE    SC1 2848  23.602   8.036   7.749  0.2261  0.0097  0.4096
  609VAL     BB 2849  23.098   7.902   7.948 -0.1569 -0.1220 -0.1590
  609VAL    SC1 2850  23.082   7.620   7.872 -0.1842 -0.1256 -0.1397
  610MET     BB 2851  22.999   8.139   7.775  0.0921  0.2045  0.1314
  610MET    SC1 2852  23.215   8.436   7.571 -0.0312 -0.1176 -0.3956
  611GLY     BB 2853  23.179   8.039   7.542 -0.4785  0.3102 -0.3805
  612LEU     BB 2854  23.037   7.782   7.444 -0.0617 -0.0374 -0.1098
  612LEU    SC1 2855  23.176   7.423   7.401 -0.5620  0.2373 -0.3165
  613VAL     BB 2856  22.764   7.903   7.362 -0.0560 -0.1066 -0.2343
  613VAL    SC1 2857  22.617   7.994   7.597  0.1573 -0.0349 -0.1265
  614ASP0    BB 2858  22.893   8.126   7.189 -0.1055 -0.0909 -0.2516
  614ASP0   SC1 2859  22.918   8.434   7.190 -0.0198 -0.1929 -0.1182
  615ALA     BB 2860  23.045   7.934   6.998  0.0324  0.1592 -0.3991
  615ALA    SC1 2861  23.281   7.865   7.110 -0.1690 -0.0851 -0.1071
  616ILE     BB 2862  22.816   7.792   6.844 -0.0425 -0.1017 -0.0600
  616ILE    SC1 2863  22.798   7.528   7.059  0.0711  0.1206  0.2308
  617PRO     BB 2864  22.737   8.056   6.703  0.1385 -0.0814 -0.1263
  617PRO    SC1 2865  22.530   8.218   6.896 -0.1260  0.0358 -0.0125
  618MET     BB 2866  22.981   8.193   6.568  0.1814 -0.1779 -0.1474
  618MET    SC1 2867  22.909   8.527   6.685 -0.0451 -0.2942 -0.3688
  619ILE     BB 2868  23.056   7.997   6.340  0.0648 -0.2373 -0.1359
  619ILE    SC1 2869  23.295   7.755   6.367  0.2450 -0.0658 -0.1652
  620ALA     BB 2870  22.792   8.052   6.187 -0.0048 -0.1559  0.0116
  620ALA    SC1 2871  22.740   7.822   6.056 -0.4713 -0.1667  0.1958
  621VAL     BB 2872  22.835   8.358   6.164 -0.0926 -0.1443 -0.0016
  621VAL    SC1 2873  22.658   8.561   6.277  0.0459 -0.0486  0.0461
  622GLY     BB 2874  23.096   8.328   6.000  0.0287  0.2494  0.1085
  623LEU     BB 2875  22.979   8.155   5.771  0.0448  0.0413  0.2546
  623LEU    SC1 2876  23.109   7.883   5.913 -0.2686  0.2168 -0.1010
  624GLY     BB 2877  22.781   8.374   5.674 -0.2075 -0.1755  0.2688
  625LEU     BB 2878  22.993   8.593   5.617 -0.3073 -0.0419  0.4033
  625LEU    SC1 2879  22.980   8.751   5.931  0.0426  0.0757 -0.1915
  626TYR     BB 2880  23.157   8.430   5.410 -0.1794  0.1852  0.3230
  626TYR    SC1 2881  23.447   8.569   5.337 -0.1386  0.0751 -0.1548
  626TYR    SC2 2882  23.583   8.478   5.086 -0.2283  0.0850 -0.2076
  626TYR    SC3 2883  23.580   8.769   5.158  0.1968  0.0365  0.0430
  626TYR    SC4 2884  23.715   8.673   4.926  0.1422  0.0272  0.0148
  627VAL     BB 2885  22.934   8.400   5.197  0.1488 -0.1424  0.0106
  627VAL    SC1 2886  22.826   8.130   5.221 -0.0129 -0.1181 -0.3720
  628MET     BB 2887  22.871   8.699   5.144  0.0574 -0.2312 -0.4137
  628MET    SC1 2888  22.770   8.964   5.422  0.0545 -0.1009  0.0840
  629PHE     BB 2889  23.161   8.776   5.066  0.0898 -0.0651 -0.1413
  629PHE    SC1 2890  23.210   8.946   5.319 -0.0837  0.0038 -0.0482
  629PHE    SC2 2891  23.363   8.844   5.605  0.0311 -0.0334 -0.1223
  629PHE    SC3 2892  23.128   9.008   5.643  0.1518  0.1163 -0.0077
  630ALA     BB 2893  23.236   8.577   4.840  0.2333  0.1187 -0.2579
  630ALA    SC1 2894  23.324   8.360   4.973  0.0294  0.1499 -0.0644
  631VAL     BB 2895  23.013   8.649   4.636 -0.0275 -0.1583 -0.0797
  631VAL    SC1 2896  23.100   8.810   4.408 -0.0435  0.0036  0.0264
  632ALA     BB 2897  22.797   8.417   4.727  0.0829 -0.2245  0.0164
  632ALA    SC1 2898  22.631   8.535   4.905 -0.0708  0.3390 -0.4703
  635ASN     BB 2899  19.869   6.787   4.123 -0.3478 -0.1287  0.0033
  635ASN    SC1 2900  19.917   6.898   3.838 -0.2232  0.0811 -0.0774
  636LEU     BB 2901  19.798   7.054   4.304 -0.0332 -0.0341 -0.0078
  636LEU    SC1 2902  19.852   7.309   4.013  0.1414 -0.2963  0.2051
  637ASN     BB 2903  19.584   7.015   4.524  0.1245  0.0749  0.1673
  637ASN    SC1 2904  19.284   6.955   4.362  0.0576 -0.1196  0.5071
  638MET     BB 2905  19.731   6.817   4.712  0.0167 -0.0733  0.0969
  638MET    SC1 2906  19.709   6.507   4.489 -0.1547  0.3291  0.1351
  639ASP     BB 2907  19.974   6.984   4.807 -0.2059  0.4410 -0.1969
  639ASP    SC1 2908  20.189   6.934   4.552 -0.5858  0.3483 -0.2354
  640LEU     BB 2909  19.814   7.214   4.941  0.0071  0.3854  0.1676
  640LEU    SC1 2910  20.083   7.432   4.990 -0.1445  0.2717 -0.2696
  641LEU     BB 2911  19.643   7.057   5.147  0.1051  0.1434  0.0688
  641LEU    SC1 2912  19.377   7.328   5.091  0.2338  0.2078 -0.5056
  642TYR     BB 2913  19.866   6.901   5.295  0.0550  0.0717  0.0688
  642TYR    SC1 2914  19.733   6.677   5.178  0.0014 -0.0245  0.6433
  642TYR    SC2 2915  19.856   6.409   5.235  0.0781 -0.1059  0.1427
  642TYR    SC3 2916  19.827   6.504   4.952 -0.2181  0.2936  0.2964
  642TYR    SC4 2917  19.995   6.284   5.021 -0.3838 -0.0135 -0.2271
  643MET     BB 2918  20.043   7.137   5.390  0.0001  0.1503 -0.0225
  643MET    SC1 2919  20.330   7.131   5.245  0.0612 -0.0971 -0.1617
  644ALA     BB 2920  19.829   7.279   5.563  0.0661 -0.0285  0.2112
  644ALA    SC1 2921  19.580   7.303   5.462  0.0701  0.2571  0.2605
  645ALA     BB 2922  19.787   7.039   5.755  0.0176 -0.1339  0.0699
  645ALA    SC1 2923  19.601   6.918   5.601  0.2413 -0.1131 -0.2259
  646ALA     BB 2924  20.079   7.012   5.856  0.0012 -0.0211  0.1485
  646ALA    SC1 2925  20.099   6.784   5.713 -0.0921 -0.1703  0.3683
  647VAL     BB 2926  20.064   7.288   5.997  0.2678 -0.0306  0.1994
  647VAL    SC1 2927  20.336   7.290   6.105  0.2376 -0.2957  0.2857
  648MET     BB 2928  19.845   7.224   6.206  0.1313  0.1558  0.1161
  648MET    SC1 2929  19.497   7.226   6.097  0.1575  0.0731 -0.0748
  649MET     BB 2930  19.978   6.980   6.342 -0.1417  0.0072  0.1232
  649MET    SC1 2931  19.727   6.645   6.223 -0.0482 -0.0725  0.2332
  650GLY     BB 2932  20.241   7.112   6.442 -0.0485  0.1184 -0.2546
  651LEU     BB 2933  20.127   7.331   6.629  0.0151 -0.0431 -0.0226
  651LEU    SC1 2934  20.410   7.593   6.610 -0.1704  0.1055  0.1836
  652ALA     BB 2935  19.946   7.137   6.788 -0.0746  0.0005 -0.0710
  652ALA    SC1 2936  19.802   7.357   6.848  0.2244  0.1846 -0.0087
  653ALA     BB 2937  20.166   6.970   6.928 -0.1565  0.0418  0.1099
  653ALA    SC1 2938  20.271   6.854   6.708 -0.3612  0.1703 -0.0589
  654ILE     BB 2939  20.302   7.215   7.059  0.1097 -0.1554  0.2116
  654ILE    SC1 2940  20.580   7.322   6.893  0.0524  0.1892  0.3281
  655GLY     BB 2941  20.060   7.318   7.223  0.0339  0.0312 -0.0121
  656ALA     BB 2942  20.004   7.058   7.383  0.0142  0.1199  0.1262
  656ALA    SC1 2943  19.790   6.915   7.463 -0.0491 -0.2640 -0.6463
  657ALA     BB 2944  20.285   6.998   7.501 -0.1832 -0.1085  0.5011
  657ALA    SC1 2945  20.379   6.836   7.307 -0.3996  0.5409 -0.1970
  658ILE     BB 2946  20.321   7.268   7.650 -0.1267  0.0444  0.2168
  658ILE    SC1 2947  20.478   7.416   7.386  0.3589 -0.2821  0.3093
  659GLY     BB 2948  20.078   7.244   7.840 -0.1335 -0.0359  0.1984
  660ILE     BB 2949  20.164   6.974   7.964  0.0960 -0.0328  0.0509
  660ILE    SC1 2950  19.981   6.781   7.751 -0.3655  0.1637  0.2551
  661GLY     BB 2951  20.438   7.053   8.087 -0.0105  0.2202  0.1312
  662ILE     BB 2952  20.360   7.290   8.271 -0.0205  0.2715  0.0617
  662ILE    SC1 2953  20.281   7.550   8.066 -0.0352  0.1483 -0.0907
  663LEU     BB 2954  20.137   7.123   8.406  0.1311 -0.1482 -0.1873
  663LEU    SC1 2955  19.831   7.207   8.230 -0.0134 -0.1428  0.0993
  664GLY     BB 2956  20.282   6.868   8.504 -0.1867 -0.1677  0.2669
  665GLY     BB 2957  20.489   7.000   8.693 -0.1872  0.0863  0.0934
  666LYS     BB 2958  20.316   7.144   8.906 -0.1115  0.0858  0.1560
  666LYS    SC1 2959  20.337   7.417   8.824 -0.2144  0.1370  0.2766
  666LYS    SC2 2960  20.335   7.607   8.560  0.2660 -0.0521 -0.1351
  667PHE     BB 2961  20.174   6.887   9.004  0.0623 -0.0503  0.0560
  667PHE    SC1 2962  19.927   6.912   8.783  0.0139  0.0332 -0.2340
  667PHE    SC2 2963  19.815   6.852   8.468 -0.1070 -0.1090 -0.1652
  667PHE    SC3 2964  19.761   7.119   8.570 -0.1066 -0.0767 -0.2484
  668LEU     BB 2965  20.414   6.721   9.110 -0.0876 -0.1792  0.1980
  668LEU    SC1 2966  20.294   6.408   9.002 -0.3319 -0.0167 -0.1970
  669GLU     BB 2967  20.479   6.906   9.350 -0.1249  0.0692  0.0208
  669GLU    SC1 2968  20.863   6.993   9.433  0.0222  0.1229 -0.1592
  670GLY     BB 2969  20.194   6.864   9.466 -0.1369 -0.0687 -0.0560
  671ALA     BB 2970  20.233   6.559   9.506 -0.0181 -0.0369  0.0772
  671ALA    SC1 2971  19.997   6.468   9.598 -0.0312 -0.1707 -0.0843
  672ALA     BB 2972  20.483   6.615   9.681 -0.1659 -0.0318  0.2900
  672ALA    SC1 2973  20.523   6.360   9.760 -0.2742 -0.1065  0.1096
  673ARG     BB 2974  20.350   6.768   9.916 -0.2964  0.1821  0.0817
  673ARG    SC1 2975  20.155   7.032   9.860  0.0963  0.1150  0.0400
  673ARG    SC2 2976  20.191   7.422   9.850  0.2980 -0.0338  0.1005
  674GLN     BB 2977  20.085   6.579   9.976 -0.1915  0.0910  0.2674
  674GLN    SC1 2978  20.094   6.515  10.370 -0.0997  0.1773 -0.3492
  675PRO     BB 2979  20.091   6.251   9.892 -0.0652 -0.0394 -0.1499
  675PRO    SC1 2980  20.389   6.197  10.073  0.4152 -0.1429 -0.1804
  676ASP     BB 2981  19.762   6.187   9.992  0.2220 -0.0730  0.2744
  676ASP    SC1 2982  19.689   5.918   9.774  0.3581  0.0912  0.1796
  677LEU     BB 2983  19.612   6.446   9.798  0.2341 -0.1619 -0.0455
  677LEU    SC1 2984  19.737   6.772   9.656  0.1437  0.0891  0.1827
  678ILE     BB 2985  19.623   6.301   9.502  0.1490 -0.2375 -0.0121
  678ILE    SC1 2986  19.829   6.375   9.241  0.1110  0.0666  0.0411
  679PRO     BB 2987  19.331   6.374   9.431  0.2782 -0.1502 -0.4844
  679PRO    SC1 2988  19.106   6.283   9.674  0.2000 -0.0671 -0.1161
  680LEU     BB 2989  19.321   6.683   9.406  0.1217 -0.0815  0.2251
  680LEU    SC1 2990  18.972   6.655   9.347  0.2023  0.0530  0.0886
  681LEU     BB 2991  19.525   6.673   9.173 -0.1300  0.1823 -0.0159
  681LEU    SC1 2992  19.778   6.871   9.235  0.1228 -0.0644  0.1844
  682ARG     BB 2993  19.382   6.475   8.982 -0.0938 -0.0319  0.1742
  682ARG    SC1 2994  19.462   6.211   9.081 -0.2088  0.5701 -0.1029
  682ARG    SC2 2995  19.670   5.902   9.245  0.0658  0.1794 -0.2792
  683THR     BB 2996  19.119   6.628   8.923 -0.0473  0.0341  0.1374
  683THR    SC1 2997  18.969   6.448   8.727  0.0353 -0.0520  0.1522
  684GLN     BB 2998  19.237   6.897   8.827  0.0535 -0.0401  0.0516
  684GLN    SC1 2999  19.266   7.099   9.155 -0.1610  0.1835 -0.2455
  685PHE     BB 3000  19.441   6.797   8.616 -0.0134  0.0426 -0.0534
  685PHE    SC1 3001  19.628   6.536   8.630 -0.0891 -0.3089  0.1564
  685PHE    SC2 3002  19.821   6.515   8.910  0.1094 -0.1499  0.0348
  685PHE    SC3 3003  19.718   6.262   8.811  0.1767 -0.2254  0.1553
  686PHE     BB 3004  19.240   6.644   8.436 -0.1280 -0.1099  0.1989
  686PHE    SC1 3005  19.310   6.335   8.312  0.1908  0.0602 -0.0176
  686PHE    SC2 3006  19.517   6.265   8.052  0.0683 -0.1806 -0.0525
  686PHE    SC3 3007  19.261   6.380   7.979  0.0911 -0.1135 -0.0272
  687ILE     BB 3008  19.078   6.895   8.353 -0.0719 -0.1186  0.0600
  687ILE    SC1 3009  18.826   6.855   8.580 -0.0214  0.0335  0.1442
  688VAL     BB 3010  19.322   7.047   8.237  0.1063 -0.1306  0.4066
  688VAL    SC1 3011  19.424   7.263   8.406  0.0625  0.0590  0.1954
  689MET     BB 3012  19.413   6.838   8.027 -0.0717  0.0838  0.1082
  689MET    SC1 3013  19.704   6.713   8.125  0.2049  0.1455 -0.1277
  690GLY     BB 3014  19.144   6.852   7.873  0.0227  0.0967 -0.0573
  691LEU     BB 3015  19.132   7.149   7.784 -0.0759  0.1227  0.0412
  691LEU    SC1 3016  19.049   7.410   7.976 -0.0600  0.2571 -0.1436
  692VAL     BB 3017  19.399   7.152   7.628 -0.1986 -0.0327 -0.1764
  692VAL    SC1 3018  19.652   7.152   7.774  0.1324 -0.4117 -0.7106
  693ASP0    BB 3019  19.339   6.917   7.434 -0.0400 -0.0295 -0.2308
  693ASP0   SC1 3020  19.520   6.699   7.638 -0.4820 -0.4972 -0.1708
  694ALA     BB 3021  19.095   7.040   7.289 -0.0941  0.1134 -0.0227
  694ALA    SC1 3022  18.946   6.821   7.337  0.3980 -0.2278  0.0189
  695ILE     BB 3023  19.227   7.274   7.133  0.0869 -0.0016 -0.0446
  695ILE    SC1 3024  19.246   7.474   7.408 -0.1841 -0.1220  0.0655
  696PRO     BB 3025  19.388   7.065   6.970  0.1074 -0.0524  0.0402
  696PRO    SC1 3026  19.663   7.048   7.062  0.3700  0.4042  0.3245
  697MET     BB 3027  19.178   6.873   6.847  0.0700  0.0569 -0.0684
  697MET    SC1 3028  19.268   6.584   7.071  0.2914 -0.3248 -0.0925
  698ILE     BB 3029  19.034   7.069   6.656  0.0326 -0.0242 -0.1242
  698ILE    SC1 3030  19.047   7.408   6.695 -0.0290 -0.0519  0.1514
  699ALA     BB 3031  19.284   7.101   6.476  0.0230  0.1152 -0.1142
  699ALA    SC1 3032  19.518   7.231   6.511  0.1036 -0.1241  0.3014
  700VAL     BB 3033  19.330   6.799   6.423  0.0397  0.0708  0.1445
  700VAL    SC1 3034  19.310   6.544   6.564 -0.3524  0.0227  0.0142
  701GLY     BB 3035  19.052   6.743   6.300  0.0945 -0.0059  0.0544
  702LEU     BB 3036  19.095   6.930   6.056 -0.0397 -0.0084  0.0277
  702LEU    SC1 3037  18.912   7.220   5.918  0.1304  0.0978 -0.0513
  703GLY     BB 3038  19.375   6.843   5.955  0.0156 -0.0050  0.1747
  704LEU     BB 3039  19.298   6.547   5.904  0.3161 -0.0386 -0.1189
  704LEU    SC1 3040  19.401   6.303   6.106 -0.1075  0.0003 -0.3539
  705TYR     BB 3041  19.096   6.579   5.671  0.0475 -0.1635  0.0903
  705TYR    SC1 3042  18.865   6.827   5.644  0.3090 -0.2736 -0.1098
  705TYR    SC2 3043  18.915   7.092   5.513  0.1871 -0.1581  0.0739
  705TYR    SC3 3044  18.860   6.850   5.345  0.0276 -0.0111 -0.0895
  705TYR    SC4 3045  18.884   7.110   5.230  0.2064  0.0508  0.0835
  706VAL     BB 3046  19.317   6.692   5.485  0.2019  0.1304  0.4390
  706VAL    SC1 3047  19.292   6.798   5.213 -0.0440 -0.0167  0.4007
  707MET     BB 3048  19.510   6.451   5.466  0.0288  0.0151  0.0238
  707MET    SC1 3049  19.801   6.489   5.730  0.0607  0.0541 -0.1407
  708PHE     BB 3050  19.277   6.252   5.421  0.1160 -0.0959  0.0559
  708PHE    SC1 3051  19.312   6.144   5.731  0.0016  0.4039  0.1899
  708PHE    SC2 3052  19.447   5.895   5.919  0.0061  0.1313 -0.1637
  708PHE    SC3 3053  19.174   5.968   5.986  0.1094  0.2494  0.1430
  709ALA     BB 3054  19.154   6.395   5.175  0.2244  0.2499  0.1971
  709ALA    SC1 3055  18.928   6.507   5.272 -0.0082 -0.0882  0.0672
  710VAL     BB 3056  19.376   6.486   4.949  0.2117  0.0579  0.1053
  710VAL    SC1 3057  19.289   6.673   4.742 -0.0834 -0.1751  0.0104
  711ALA     BB 3058  19.541   6.191   4.990 -0.3426 -0.2168 -0.1232
  711ALA    SC1 3059  19.737   6.137   4.813 -0.0947  0.3179 -0.0322
  714ASN     BB 3060  19.186   7.426   4.288  0.0531 -0.0512  0.0222
  714ASN    SC1 3061  18.904   7.473   4.422  0.1269  0.0414  0.1839
  715LEU     BB 3062  19.285   7.738   4.334 -0.0091  0.0123 -0.2575
  715LEU    SC1 3063  19.448   7.986   4.120 -0.1654  0.1583 -0.1461
  716ASN     BB 3064  19.118   7.903   4.536  0.1630 -0.0726 -0.0407
  716ASN    SC1 3065  18.912   8.085   4.365  0.4355 -0.0751 -0.0189
  717MET     BB 3066  19.112   7.694   4.765 -0.1166  0.1409  0.1539
  717MET    SC1 3067  18.941   7.482   5.031  0.0725  0.0297  0.2585
  718ASP     BB 3068  19.413   7.697   4.838 -0.0935  0.0313  0.0661
  718ASP    SC1 3069  19.504   7.439   4.641  0.3167  0.0409  0.0197
  719LEU     BB 3070  19.411   7.969   4.987 -0.1395 -0.0086  0.1389
  719LEU    SC1 3071  19.720   7.978   5.052  0.1093  0.0342 -0.2634
  720LEU     BB 3072  19.195   7.913   5.202 -0.0411 -0.2159  0.1859
  720LEU    SC1 3073  19.100   8.247   5.210  0.1196 -0.2555  0.0262
  721TYR     BB 3074  19.326   7.679   5.358  0.3046 -0.1321  0.0306
  721TYR    SC1 3075  19.203   7.436   5.429 -0.3261 -0.0573 -0.0640
  721TYR    SC2 3076  19.230   7.137   5.412  0.1098 -0.0263 -0.0322
  721TYR    SC3 3077  19.242   7.274   5.678 -0.2786  0.0088 -0.0281
  721TYR    SC4 3078  19.217   6.991   5.656 -0.0034 -0.0176 -0.0327
  722MET     BB 3079  19.585   7.808   5.470  0.2869 -0.0481 -0.0244
  722MET    SC1 3080  19.785   7.603   5.274 -0.0346 -0.0219  0.0861
  723ALA     BB 3081  19.449   8.047   5.613  0.0259 -0.1588 -0.0817
  723ALA    SC1 3082  19.260   8.223   5.533 -0.2124 -0.1391  0.4839
  724ALA     BB 3083  19.298   7.868   5.816  0.0825 -0.1893 -0.0663
  724ALA    SC1 3084  19.042   7.857   5.732  0.0395 -0.1938  0.0638
  725ALA     BB 3085  19.548   7.721   5.924  0.2935  0.1739 -0.0436
  725ALA    SC1 3086  19.524   7.520   5.745 -0.0075 -0.1139  0.3040
  726VAL     BB 3087  19.667   7.976   6.053 -0.0418  0.2410  0.1439
  726VAL    SC1 3088  19.760   8.210   5.906  0.5863 -0.1658 -0.1493
  727MET     BB 3089  19.449   8.035   6.265 -0.1820  0.1503  0.0263
  727MET    SC1 3090  19.149   8.243   6.148  0.2727 -0.1059  0.0729
  728MET     BB 3091  19.444   7.767   6.421 -0.0619  0.0008 -0.2205
  728MET    SC1 3092  19.112   7.522   6.232  0.1197 -0.1384 -0.0713
  729GLY     BB 3093  19.739   7.727   6.510 -0.1667  0.1359  0.2149
  730LEU     BB 3094  19.779   7.981   6.682  0.1472  0.1153  0.1785
  730LEU    SC1 3095  20.153   7.937   6.607 -0.2948 -0.1125  0.2808
  731ALA     BB 3096  19.538   7.930   6.870 -0.1048 -0.0370 -0.1746
  731ALA    SC1 3097  19.305   8.026   6.774  0.0752 -0.0273 -0.6289
  732ALA     BB 3098  19.621   7.650   6.976 -0.2503  0.0671  0.2352
  732ALA    SC1 3099  19.444   7.511   6.827 -0.0913  0.1898 -0.0782
  733ILE     BB 3100  19.886   7.733   7.114 -0.1655  0.1153  0.0474
  733ILE    SC1 3101  20.171   7.681   6.933 -0.1878  0.0494  0.0309
  734GLY     BB 3102  19.780   7.965   7.290 -0.2759  0.2584 -0.2029
  735ALA     BB 3103  19.563   7.829   7.464  0.0576  0.0645  0.0725
  735ALA    SC1 3104  19.381   7.961   7.614  0.2646  0.3017  0.1210
  736ALA     BB 3105  19.737   7.601   7.583 -0.1886 -0.1618  0.0092
  736ALA    SC1 3106  19.730   7.451   7.359 -0.2632  0.4515 -0.4250
  737ILE     BB 3107  19.940   7.790   7.722 -0.2056 -0.0513 -0.1138
  737ILE    SC1 3108  20.267   7.735   7.642 -0.1390  0.2031 -0.0254
  738GLY     BB 3109  19.733   7.941   7.896 -0.0806  0.0938 -0.0888
  739ILE     BB 3110  19.622   7.698   8.053  0.2568 -0.0761 -0.1043
  739ILE    SC1 3111  19.403   7.570   7.824 -0.2105  0.2981  0.1153
  740GLY     BB 3112  19.885   7.606   8.189  0.1149 -0.1458  0.1291
  741ILE     BB 3113  19.961   7.850   8.365 -0.0444  0.0814 -0.1082
  741ILE    SC1 3114  20.116   8.069   8.155 -0.0441  0.3090  0.1249
  742LEU     BB 3115  19.699   7.854   8.530 -0.0460  0.0556 -0.1097
  742LEU    SC1 3116  19.471   8.082   8.370 -0.1736 -0.1725  0.3246
  743GLY     BB 3117  19.698   7.559   8.626 -0.0189  0.0768 -0.0429
  744GLY     BB 3118  19.964   7.555   8.784  0.1062 -0.1004 -0.2512
  745LYS     BB 3119  19.879   7.771   8.990  0.3124 -0.0398 -0.2275
  745LYS    SC1 3120  20.091   7.959   9.024 -0.0072  0.3633  0.3879
  745LYS    SC2 3121  20.218   8.280   9.110  0.1111 -0.2173  0.0431
  746PHE     BB 3122  19.641   7.602   9.094  0.3727  0.0032 -0.0144
  746PHE    SC1 3123  19.358   7.630   8.944 -0.0625  0.0997 -0.1933
  746PHE    SC2 3124  19.098   7.412   8.921  0.2155 -0.2452 -0.1587
  746PHE    SC3 3125  19.315   7.365   8.734  0.1986  0.1216 -0.2781
  747LEU     BB 3126  19.796   7.360   9.211  0.0279 -0.2604 -0.0849
  747LEU    SC1 3127  19.653   7.202   8.930 -0.2631  0.0857 -0.0052
  748GLU     BB 3128  19.960   7.497   9.436 -0.1749 -0.2105  0.0345
  748GLU    SC1 3129  20.337   7.384   9.358 -0.0665 -0.0356  0.0535
  749GLY     BB 3130  19.735   7.625   9.607 -0.1048 -0.0798  0.0303
  750ALA     BB 3131  19.571   7.366   9.651 -0.2658  0.0223  0.0404
  750ALA    SC1 3132  19.526   7.164   9.478  0.4008  0.0897 -0.2383
  751ALA     BB 3133  19.787   7.209   9.809 -0.1092  0.1500 -0.0445
  751ALA    SC1 3134  19.875   7.099   9.579 -0.4127 -0.3324  0.0562
  752ARG     BB 3135  19.788   7.401  10.053  0.0265  0.1070 -0.0105
  752ARG    SC1 3136  19.979   7.458  10.235  0.2524  0.1040 -0.0574
  752ARG    SC2 3137  20.027   7.464  10.591 -0.0175  0.4476  0.1506
  753GLN     BB 3138  19.471   7.438  10.137  0.0146  0.0970 -0.0507
  753GLN    SC1 3139  19.577   7.802  10.229 -0.0863 -0.4318  0.1565
  754PRO     BB 3140  19.173   7.298  10.111  0.0147  0.0983 -0.0604
  754PRO    SC1 3141  18.903   7.161   9.951 -0.0996  0.1298 -0.3663
  755ASP     BB 3142  19.010   7.561  10.135  0.1217  0.1534  0.0756
  755ASP    SC1 3143  19.150   7.737  10.402 -0.0182 -0.1285 -0.0907
  756LEU     BB 3144  19.120   7.690   9.876 -0.3952  0.3497 -0.0567
  756LEU    SC1 3145  19.096   8.050   9.774  0.1424 -0.0161 -0.0660
  757ILE     BB 3146  19.003   7.502   9.659 -0.2088  0.2668 -0.0872
  757ILE    SC1 3147  19.247   7.484   9.421 -0.0154  0.0349  0.1228
  758PRO     BB 3148  18.707   7.566   9.594 -0.2143  0.2377 -0.0914
  758PRO    SC1 3149  18.488   7.311   9.667  0.1484  0.0051  0.0489
  759LEU     BB 3150  18.752   7.861   9.512  0.2022  0.2841  0.2665
  759LEU    SC1 3151  18.753   7.891   9.849  0.4050  0.1030  0.4178
  760LEU     BB 3152  18.975   7.842   9.298 -0.2078 -0.0952 -0.1520
  760LEU    SC1 3153  19.077   8.171   9.343 -0.0392 -0.3592  0.0010
  761ARG     BB 3154  18.832   7.667   9.086 -0.0099 -0.1467 -0.2451
  761ARG    SC1 3155  18.820   7.402   9.212 -0.3083  0.4563  0.2743
  761ARG    SC2 3156  18.812   7.133   9.464 -0.2416 -0.0118  0.1991
  762THR     BB 3157  18.637   7.893   9.004  0.0643  0.0130  0.0054
  762THR    SC1 3158  18.398   7.756   8.872  0.1756 -0.1889  0.0097
  763GLN     BB 3159  18.845   8.110   8.931  0.0294  0.0189 -0.0781
  763GLN    SC1 3160  18.708   8.364   9.180  0.0261 -0.2348 -0.1615
  764PHE     BB 3161  18.986   7.937   8.716 -0.0348 -0.0940 -0.0302
  764PHE    SC1 3162  19.240   8.146   8.709  0.0966 -0.1995  0.1760
  764PHE    SC2 3163  19.264   8.483   8.668 -0.2781 -0.2028 -0.1365
  764PHE    SC3 3164  19.237   8.393   8.943  0.0595 -0.0003 -0.0310
  765PHE     BB 3165  18.745   7.931   8.521 -0.1725  0.2034  0.1239
  765PHE    SC1 3166  18.735   7.629   8.518 -0.1720 -0.2328 -0.3476
  765PHE    SC2 3167  18.780   7.401   8.766 -0.0231  0.0558 -0.1029
  765PHE    SC3 3168  19.018   7.466   8.612 -0.0593  0.0661 -0.1550
  766ILE     BB 3169  18.740   8.224   8.419 -0.1400  0.1283 -0.0995
  766ILE    SC1 3170  18.848   8.455   8.646 -0.0586 -0.0034 -0.0025
  767VAL     BB 3171  19.031   8.220   8.312 -0.0783  0.0908  0.0670
  767VAL    SC1 3172  19.141   8.490   8.325  0.1012  0.0161  0.1389
  768MET     BB 3173  19.001   8.008   8.088  0.0243  0.0445  0.0960
  768MET    SC1 3174  19.207   7.728   8.345 -0.1618  0.1452  0.0293
  769GLY     BB 3175  18.782   8.170   7.940 -0.0092 -0.0566  0.0340
  770LEU     BB 3176  18.959   8.421   7.895  0.0029 -0.0727 -0.0094
  770LEU    SC1 3177  19.012   8.744   7.986 -0.0877  0.0924 -0.1495
  771VAL     BB 3178  19.182   8.274   7.738 -0.1587 -0.3562  0.0175
  771VAL    SC1 3179  19.401   8.171   7.901 -0.0615  0.0766  0.1754
  772ASP0    BB 3180  18.993   8.148   7.498 -0.3931  0.2012 -0.1068
  772ASP0   SC1 3181  18.914   7.835   7.588 -0.2213  0.0692  0.0081
  773ALA     BB 3182  18.846   8.430   7.409  0.0958  0.4492 -0.1601
  773ALA    SC1 3183  18.603   8.473   7.518 -0.1426 -0.2611 -0.3544
  774ILE     BB 3184  19.046   8.524   7.191  0.1742  0.1795 -0.2078
  774ILE    SC1 3185  19.317   8.557   7.396 -0.0850 -0.0358  0.1839
  775PRO     BB 3186  19.124   8.252   7.063 -0.1407  0.0650 -0.1639
  775PRO    SC1 3187  19.412   8.130   7.187  0.0368 -0.0839 -0.2105
  776MET     BB 3188  18.849   8.131   6.984 -0.1815  0.0284  0.0285
  776MET    SC1 3189  19.023   7.797   7.126  0.1068  0.2618 -0.2585
  777ILE     BB 3190  18.759   8.337   6.770  0.0101 -0.0725 -0.1532
  777ILE    SC1 3191  18.954   8.615   6.748  0.0078 -0.0525  0.0520
  778ALA     BB 3192  18.978   8.264   6.563 -0.0245  0.0721 -0.2425
  778ALA    SC1 3193  19.228   8.333   6.637 -0.1990  0.0486  0.4356
  779VAL     BB 3194  18.895   7.969   6.511  0.1405  0.0361 -0.3085
  779VAL    SC1 3195  18.835   7.813   6.751  0.0029  0.1348 -0.2769
  780GLY     BB 3196  18.606   8.043   6.425  0.1029  0.0710 -0.1555
  781LEU     BB 3197  18.684   8.210   6.175  0.1491 -0.0978 -0.2555
  781LEU    SC1 3198  18.708   8.529   6.304  0.1914 -0.6289  0.2317
  782GLY     BB 3199  18.811   7.973   6.021  0.1464 -0.0649 -0.3083
  783LEU     BB 3200  18.555   7.799   6.028  0.0888  0.0242 -0.1327
  783LEU    SC1 3201  18.632   7.646   6.350 -0.1701  0.0288  0.3608
  784TYR     BB 3202  18.367   7.972   5.851 -0.0047 -0.0202 -0.0775
  784TYR    SC1 3203  18.341   8.261   5.835 -0.0131 -0.0200 -0.2596
  784TYR    SC2 3204  18.361   8.480   6.039  0.2752 -0.3527  0.0825
  784TYR    SC3 3205  18.550   8.474   5.806  0.0172 -0.0335 -0.1439
  784TYR    SC4 3206  18.481   8.718   5.938  0.0536 -0.1940  0.1833
  785VAL     BB 3207  18.547   7.984   5.599  0.1482 -0.1608  0.0227
  785VAL    SC1 3208  18.808   8.113   5.621  0.2241 -0.2884 -0.1022
  786MET     BB 3209  18.547   7.678   5.545 -0.0409 -0.1457 -0.0724
  786MET    SC1 3210  18.851   7.513   5.560  0.2457  0.1732  0.2570
  787PHE     BB 3211  18.242   7.634   5.517 -0.0617 -0.0194 -0.0519
  787PHE    SC1 3212  18.265   7.373   5.654 -0.0045  0.2600 -0.0972
  787PHE    SC2 3213  18.562   7.210   5.631  0.0309  0.3195 -0.0655
  787PHE    SC3 3214  18.503   7.323   5.891 -0.2694 -0.1675  0.0910
  788ALA     BB 3215  18.219   7.828   5.276 -0.0408  0.1116  0.0502
  788ALA    SC1 3216  18.040   7.838   5.074  0.1366  0.1078 -0.1100
  789VAL     BB 3217  18.425   7.696   5.085 -0.0862  0.0733  0.0273
  789VAL    SC1 3218  18.421   7.420   5.181 -0.1515 -0.0351 -0.2748
  790ALA     BB 3219  18.632   7.953   5.095  0.2484 -0.1735 -0.2983
  790ALA    SC1 3220  18.814   7.843   5.261  0.2779  0.0275 -0.1949
    3ASN     BB 3221  33.568   8.846   4.471 -0.1344 -0.0044  0.0244
    3ASN    SC1 3222  33.898   8.952   4.339  0.1848  0.1493 -0.0148
    4LEU     BB 3223  33.717   8.558   4.534 -0.3623 -0.0763  0.2505
    4LEU    SC1 3224  33.680   8.234   4.678  0.1314 -0.0495 -0.3808
    5ASN     BB 3225  33.958   8.589   4.726 -0.0534  0.1029 -0.1495
    5ASN    SC1 3226  34.106   8.326   4.604 -0.2254 -0.4173 -0.2606
    6MET     BB 3227  33.845   8.791   4.932  0.3243  0.0609  0.1089
    6MET    SC1 3228  33.740   9.196   4.794  0.2128  0.2670 -0.2291
    7ASP     BB 3229  33.629   8.616   5.069  0.3742 -0.0802  0.0101
    7ASP    SC1 3230  33.363   8.638   4.855  0.0985 -0.1447 -0.0777
    8LEU     BB 3231  33.803   8.374   5.154  0.1464 -0.2496  0.0016
    8LEU    SC1 3232  33.556   8.125   5.252 -0.2150  0.2329  0.0267
    9LEU     BB 3233  33.993   8.519   5.350  0.1153 -0.4179  0.1594
    9LEU    SC1 3234  34.132   8.830   5.327 -0.2035 -0.0519 -0.2633
   10TYR     BB 3235  33.781   8.601   5.561 -0.2425  0.0048 -0.3376
   10TYR    SC1 3236  33.738   8.905   5.646  0.1654 -0.0291 -0.0847
   10TYR    SC2 3237  33.549   8.996   5.860  0.4343 -0.1562  0.2146
   10TYR    SC3 3238  33.658   9.194   5.662 -0.4790 -0.1723 -0.3658
   10TYR    SC4 3239  33.556   9.276   5.916  0.3394 -0.1028 -0.0283
   11MET     BB 3240  33.713   8.306   5.630 -0.1400  0.0223 -0.1558
   11MET    SC1 3241  33.475   8.176   5.900 -0.1085  0.3736 -0.0190
   12ALA     BB 3242  33.999   8.227   5.721 -0.1705 -0.1162 -0.1791
   12ALA    SC1 3243  34.240   8.323   5.649 -0.0980  0.0328  0.2320
   13ALA     BB 3244  34.042   8.433   5.949  0.0900 -0.2401 -0.1124
   13ALA    SC1 3245  34.033   8.688   5.858  0.1862 -0.2116 -0.0438
   14ALA     BB 3246  33.775   8.382   6.099  0.0713 -0.1760 -0.1231
   14ALA    SC1 3247  33.662   8.584   5.960  0.0201 -0.0672  0.0728
   15VAL     BB 3248  33.827   8.086   6.174 -0.1893 -0.1496  0.1825
   15VAL    SC1 3249  33.571   7.990   6.276 -0.1614 -0.2089  0.1977
   16MET     BB 3250  34.085   8.145   6.337 -0.0890 -0.1057  0.0102
   16MET    SC1 3251  34.371   8.279   6.155 -0.0882  0.1789 -0.1567
   17MET     BB 3252  33.969   8.361   6.527 -0.0850  0.0838 -0.1984
   17MET    SC1 3253  33.971   8.718   6.425 -0.2013  0.1034 -0.0561
   18GLY     BB 3254  33.736   8.191   6.642  0.1000 -0.1173 -0.1136
   19LEU     BB 3255  33.902   7.955   6.754 -0.1779 -0.1186  0.3185
   19LEU    SC1 3256  33.669   7.682   6.768 -0.1321  0.0515  0.0372
   20ALA     BB 3257  34.094   8.123   6.930  0.0925  0.1416 -0.2016
   20ALA    SC1 3258  34.328   8.165   6.801  0.3280  0.4210  0.2879
   21ALA     BB 3259  33.872   8.248   7.105  0.0451 -0.0337 -0.1337
   21ALA    SC1 3260  33.897   8.495   6.998  0.0758  0.0091 -0.0294
   22ILE     BB 3261  33.747   7.994   7.230 -0.0678  0.0926  0.0156
   22ILE    SC1 3262  33.448   7.853   7.146 -0.0471  0.0894 -0.0533
   23GLY     BB 3263  34.013   7.893   7.353  0.0802  0.3605 -0.0769
   24ALA     BB 3264  34.075   8.152   7.511  0.1696  0.2940 -0.0020
   24ALA    SC1 3265  34.283   8.137   7.682  0.2277 -0.0207 -0.0933
   25ALA     BB 3266  33.814   8.172   7.677  0.1338 -0.1202  0.0004
   25ALA    SC1 3267  33.721   8.401   7.569  0.2630  0.1540  0.4433
   26ILE     BB 3268  33.810   7.890   7.807 -0.1232 -0.1458 -0.0588
   26ILE    SC1 3269  33.611   7.759   7.562 -0.0309 -0.2464 -0.0813
   27GLY     BB 3270  34.077   7.904   7.963 -0.2329  0.1956  0.1070
   28ILE     BB 3271  34.046   8.161   8.133  0.0198  0.1920  0.1634
   28ILE    SC1 3272  34.188   8.427   7.973  0.2957  0.0436  0.1556
   29GLY     BB 3273  33.809   8.053   8.302  0.0626 -0.0099  0.0961
   30ILE     BB 3274  33.929   7.805   8.445 -0.1469 -0.1367  0.0564
   30ILE    SC1 3275  33.894   7.525   8.253 -0.5144  0.0505 -0.1613
   31LEU     BB 3276  34.153   7.963   8.589 -0.0477 -0.0209 -0.2175
   31LEU    SC1 3277  34.485   8.033   8.425 -0.2128  0.0420  0.6493
   32GLY     BB 3278  33.977   8.183   8.717  0.0627 -0.0340 -0.0391
   33GLY     BB 3279  33.819   7.992   8.903 -0.0941  0.1381  0.0078
   34LYS     BB 3280  34.065   7.911   9.072 -0.1697  0.0479  0.0758
   34LYS    SC1 3281  34.098   7.584   9.104 -0.2214  0.0027  0.2036
   34LYS    SC2 3282  34.172   7.294   9.227  0.0671 -0.3455 -0.2568
   35PHE     BB 3283  34.132   8.194   9.179  0.0106  0.0085  0.0712
   35PHE    SC1 3284  34.425   8.150   9.245  0.0854  0.1093  0.0491
   35PHE    SC2 3285  34.417   7.936   9.508 -0.2243  0.0909  0.0288
   35PHE    SC3 3286  34.581   8.172   9.546 -0.0497 -0.0436  0.1319
   36LEU     BB 3287  33.859   8.251   9.316 -0.0787 -0.0635 -0.0739
   36LEU    SC1 3288  33.916   8.610   9.302  0.2826  0.1211  0.0448
   37GLU     BB 3289  33.874   8.021   9.523  0.0594  0.1958  0.2131
   37GLU    SC1 3290  33.668   7.723   9.363 -0.0356 -0.3056  0.1141
   38GLY     BB 3291  34.134   8.127   9.654  0.3088 -0.1987  0.0564
   39ALA     BB 3292  34.017   8.395   9.757  0.0473 -0.3127  0.0655
   39ALA    SC1 3293  33.828   8.580   9.704  0.1634 -0.1640  0.1629
   40ALA     BB 3294  33.795   8.277   9.938  0.1218 -0.1899  0.2399
   40ALA    SC1 3295  33.610   8.296   9.742  0.3168  0.1210  0.0785
   41ARG     BB 3296  34.000   8.133  10.120  0.1880 -0.3453  0.0468
   41ARG    SC1 3297  33.988   7.831  10.004 -0.2854  0.2755  0.1431
   41ARG    SC2 3298  33.790   7.550   9.811  0.0340  0.3826  0.0809
   42GLN     BB 3299  34.266   8.327  10.151 -0.0859  0.0328  0.1017
   42GLN    SC1 3300  34.397   8.351  10.523  0.0700 -0.0400  0.1524
   43PRO     BB 3301  34.391   8.632  10.154 -0.0505  0.0237 -0.1854
   43PRO    SC1 3302  34.256   8.688   9.880  0.1867  0.0436  0.1263
   44ASP     BB 3303  34.692   8.560  10.168 -0.0901 -0.1178 -0.0354
   44ASP    SC1 3304  34.770   8.865  10.039  0.1904 -0.0224 -0.2353
   45LEU     BB 3305  34.677   8.380   9.916 -0.3003 -0.0373 -0.0819
   45LEU    SC1 3306  34.893   8.118   9.814  0.1311 -0.2254 -0.4205
   46ILE     BB 3307  34.623   8.579   9.685  0.1198  0.0722 -0.0937
   46ILE    SC1 3308  34.356   8.515   9.483 -0.0369 -0.2532  0.2049
   47PRO     BB 3309  34.876   8.736   9.598  0.0851  0.0114 -0.3104
   47PRO    SC1 3310  34.900   9.021   9.458  0.0279  0.0033 -0.2077
   48LEU     BB 3311  35.031   8.488   9.496  0.0514 -0.2055  0.1448
   48LEU    SC1 3312  35.397   8.636   9.567  0.3147  0.1806 -0.3658
   49LEU     BB 3313  34.810   8.428   9.287  0.1318  0.1305 -0.0428
   49LEU    SC1 3314  34.935   8.079   9.342 -0.2827 -0.2762  0.1213
   50ARG     BB 3315  34.815   8.682   9.109  0.2038  0.0942 -0.0930
   50ARG    SC1 3316  34.562   8.887   9.206  0.0512 -0.1389  0.1738
   50ARG    SC2 3317  34.525   9.066   9.603 -0.1269 -0.3790 -0.1475
   51THR     BB 3318  35.094   8.649   8.977  0.1388 -0.4156 -0.1254
   51THR    SC1 3319  35.319   8.691   9.179  0.0074  0.1005 -0.0728
   52GLN     BB 3320  35.075   8.363   8.859  0.1987 -0.3842 -0.2124
   52GLN    SC1 3321  34.986   7.995   8.806  0.0852  0.1511 -0.0521
   53PHE     BB 3322  34.806   8.406   8.711  0.2407 -0.0841 -0.2069
   53PHE    SC1 3323  34.492   8.396   8.870 -0.0403  0.0371  0.1955
   53PHE    SC2 3324  34.287   8.574   9.074 -0.1613 -0.0426  0.1449
   53PHE    SC3 3325  34.180   8.517   8.811  0.0407  0.1637  0.0142
   54PHE     BB 3326  34.910   8.613   8.504 -0.1237  0.1615 -0.1546
   54PHE    SC1 3327  34.656   8.785   8.530  0.0459 -0.1035 -0.0382
   54PHE    SC2 3328  34.476   8.767   8.818  0.2874 -0.0175  0.1211
   54PHE    SC3 3329  34.321   8.822   8.579  0.0582 -0.2928  0.2014
   55ILE     BB 3330  35.091   8.417   8.346 -0.2281  0.0164 -0.0976
   55ILE    SC1 3331  35.274   8.661   8.193 -0.0575 -0.2329 -0.2983
   56VAL     BB 3332  34.869   8.211   8.280 -0.2765  0.1363 -0.3185
   56VAL    SC1 3333  34.919   7.939   8.187  0.4929  0.0803  0.1657
   57MET     BB 3334  34.695   8.409   8.117 -0.0902  0.4839 -0.1069
   57MET    SC1 3335  34.401   8.468   8.355  0.0879  0.3569 -0.3811
   58GLY     BB 3336  34.935   8.459   7.927  0.2593 -0.1118  0.1499
   59LEU     BB 3337  34.996   8.177   7.813 -0.0858 -0.1014 -0.0754
   59LEU    SC1 3338  35.282   8.087   7.978 -0.1703 -0.0456  0.3650
   60VAL     BB 3339  34.718   8.108   7.696 -0.0063 -0.2607 -0.1721
   60VAL    SC1 3340  34.545   8.038   7.921 -0.0454  0.1226 -0.0772
   61ASP0    BB 3341  34.696   8.373   7.536 -0.2462 -0.0930  0.1284
   61ASP0   SC1 3342  34.454   8.543   7.693 -0.1367  0.0950  0.3540
   62ALA     BB 3343  34.941   8.355   7.347 -0.1307 -0.1927  0.2833
   62ALA    SC1 3344  34.976   8.622   7.321  0.5976 -0.2937 -0.0082
   63ILE     BB 3345  34.832   8.162   7.130 -0.0732  0.1540 -0.0677
   63ILE    SC1 3346  34.871   7.896   7.341 -0.1938 -0.1032 -0.3622
   64PRO     BB 3347  34.588   8.335   7.049 -0.0567  0.1887 -0.0428
   64PRO    SC1 3348  34.322   8.299   7.214 -0.2497 -0.3627  0.0154
   65MET     BB 3349  34.740   8.593   6.971  0.0813  0.1440  0.0739
   65MET    SC1 3350  34.406   8.735   7.235  0.1840  0.0613 -0.0251
   66ILE     BB 3351  34.869   8.515   6.700 -0.3041 -0.0833 -0.0524
   66ILE    SC1 3352  35.032   8.811   6.652 -0.1469 -0.1665 -0.0366
   67ALA     BB 3353  34.623   8.409   6.545 -0.1324 -0.4543 -0.0823
   67ALA    SC1 3354  34.649   8.172   6.672 -0.0116 -0.3148  0.1586
   68VAL     BB 3355  34.468   8.675   6.578  0.1082 -0.3341  0.1050
   68VAL    SC1 3356  34.280   8.559   6.770 -0.2835 -0.0373 -0.0850
   69GLY     BB 3357  34.683   8.868   6.465 -0.1737 -0.0175  0.0934
   70LEU     BB 3358  34.712   8.724   6.192 -0.1134  0.2263 -0.0315
   70LEU    SC1 3359  34.978   8.535   6.220  0.5799  0.1212 -0.1659
   71GLY     BB 3360  34.412   8.740   6.116 -0.1671  0.1265  0.1547
   72LEU     BB 3361  34.383   9.049   6.123  0.0509  0.1455  0.2919
   72LEU    SC1 3362  34.364   9.139   6.462 -0.1732  0.1963  0.0715
   73TYR     BB 3363  34.589   9.121   5.903 -0.1976 -0.2618 -0.0908
   73TYR    SC1 3364  34.751   9.319   6.084  0.1857  0.2459 -0.0482
   73TYR    SC2 3365  34.711   9.377   6.375 -0.1582 -0.0357 -0.0324
   73TYR    SC3 3366  34.537   9.510   6.171 -0.2146 -0.1729 -0.0747
   73TYR    SC4 3367  34.530   9.585   6.446  0.2150  0.3569 -0.1928
   74VAL     BB 3368  34.443   8.995   5.661 -0.1727  0.3968 -0.4730
   74VAL    SC1 3369  34.350   8.719   5.691  0.1049  0.3361 -0.1044
   75MET     BB 3370  34.171   9.142   5.678 -0.2719  0.1764 -0.0138
   75MET    SC1 3371  33.900   9.036   6.000 -0.3048 -0.1014  0.3984
   76PHE     BB 3372  34.307   9.420   5.670  0.0672  0.0193  0.0910
   76PHE    SC1 3373  34.195   9.588   5.875  0.1899  0.0305 -0.1512
   76PHE    SC2 3374  34.248   9.690   6.195  0.0881  0.1631 -0.1758
   76PHE    SC3 3375  34.188   9.408   6.164 -0.1803  0.2025 -0.0467
   77ALA     BB 3376  34.495   9.354   5.432  0.0575  0.1780  0.0384
   77ALA    SC1 3377  34.687   9.451   5.596 -0.0053  0.2600  0.0643
   78VAL     BB 3378  34.279   9.272   5.225 -0.1442  0.2638  0.2109
   78VAL    SC1 3379  34.444   9.056   5.119  0.1237  0.6658 -0.2359
   79ALA     BB 3380  33.962   9.326   5.298 -0.1764  0.1631  0.1479
   79ALA    SC1 3381  33.841   9.084   5.297 -0.4309  0.2697 -0.5917
   82ASN     BB 3382  34.560   6.388   4.058 -0.3116  0.0617 -0.2615
   82ASN    SC1 3383  34.432   6.164   3.896  0.3376 -0.0656  0.0214
   83LEU     BB 3384  34.300   6.345   4.257 -0.0739 -0.0405  0.0350
   83LEU    SC1 3385  34.004   6.487   4.139  0.1181  0.2341  0.0067
   84ASN     BB 3386  34.353   6.083   4.413 -0.2232  0.1772  0.4657
   84ASN    SC1 3387  34.326   5.834   4.199 -0.0225 -0.0423 -0.3331
   85MET     BB 3388  34.585   6.177   4.596  0.1630  0.0529  0.0573
   85MET    SC1 3389  34.875   6.032   4.618  0.1885  0.0110 -0.0669
   86ASP     BB 3390  34.434   6.390   4.764 -0.3602  0.2343 -0.5989
   86ASP    SC1 3391  34.456   6.640   4.575 -0.0132 -0.2500  0.0480
   87LEU     BB 3392  34.193   6.229   4.873  0.1241 -0.1185  0.0226
   87LEU    SC1 3393  33.937   6.222   5.103  0.0215  0.0864  0.2742
   88LEU     BB 3394  34.342   5.993   5.007  0.1258 -0.1020  0.0497
   88LEU    SC1 3395  34.090   5.736   5.122 -0.2794  0.1550  0.0170
   89TYR     BB 3396  34.528   6.143   5.206  0.1192 -0.0445  0.0133
   89TYR    SC1 3397  34.797   6.066   5.034  0.1119  0.2693 -0.0945
   89TYR    SC2 3398  35.060   6.003   5.165  0.1285  0.1462 -0.1851
   89TYR    SC3 3399  34.931   5.802   4.984  0.0762  0.2905 -0.3099
   89TYR    SC4 3400  35.148   5.732   5.155 -0.1468  0.0510 -0.1167
   90MET     BB 3401  34.312   6.312   5.349  0.0377 -0.0278 -0.1267
   90MET    SC1 3402  34.298   6.624   5.190  0.0366 -0.1664 -0.1419
   91ALA     BB 3403  34.157   6.067   5.459  0.0399 -0.0440 -0.1601
   91ALA    SC1 3404  33.903   6.101   5.545 -0.0231  0.1874 -0.4208
   92ALA     BB 3405  34.398   5.945   5.610 -0.0702 -0.0816 -0.0130
   92ALA    SC1 3406  34.336   5.695   5.529 -0.0214  0.0414 -0.4553
   93ALA     BB 3407  34.448   6.196   5.785 -0.1597 -0.0846  0.0176
   93ALA    SC1 3408  34.662   6.248   5.628 -0.0413  0.0275  0.2132
   94VAL     BB 3409  34.177   6.228   5.931 -0.2885 -0.1136 -0.2106
   94VAL    SC1 3410  34.027   6.410   5.758  0.3142  0.2477 -0.3823
   95MET     BB 3411  34.184   5.963   6.092  0.2561  0.1169  0.1745
   95MET    SC1 3412  34.139   5.655   5.902 -0.0404  0.0761 -0.0416
   96MET     BB 3413  34.448   6.011   6.248  0.1291 -0.0896  0.4602
   96MET    SC1 3414  34.570   5.703   6.501 -0.0329 -0.3517 -0.1013
   97GLY     BB 3415  34.377   6.282   6.382 -0.0269  0.2282 -0.2243
   98LEU     BB 3416  34.121   6.204   6.538  0.2188  0.0597  0.1070
   98LEU    SC1 3417  33.854   6.341   6.312  0.2755 -0.1128 -0.1120
   99ALA     BB 3418  34.254   5.966   6.686  0.1852 -0.0930 -0.1039
   99ALA    SC1 3419  34.137   5.752   6.570 -0.0127  0.0396 -0.1537
  100ALA     BB 3420  34.459   6.132   6.849 -0.0343 -0.0773  0.1639
  100ALA    SC1 3421  34.645   6.238   6.684 -0.0079  0.4244  0.4923
  101ILE     BB 3422  34.253   6.297   7.011  0.1227  0.1031  0.1829
  101ILE    SC1 3423  34.103   6.584   6.903  0.3509  0.1042 -0.1472
  102GLY     BB 3424  34.130   6.045   7.143 -0.0111 -0.0168 -0.1600
  103ALA     BB 3425  34.388   5.925   7.264 -0.1401 -0.0924  0.0453
  103ALA    SC1 3426  34.245   5.716   7.358  0.2775 -0.3173  0.2092
  104ALA     BB 3427  34.489   6.168   7.429  0.1058 -0.1540 -0.0099
  104ALA    SC1 3428  34.655   6.280   7.249  0.0439  0.1158  0.0969
  105ILE     BB 3429  34.235   6.242   7.591  0.1723  0.0275  0.0124
  105ILE    SC1 3430  34.090   6.477   7.390  0.1694  0.0839  0.0799
  106GLY     BB 3431  34.205   5.962   7.718 -0.0144  0.1389  0.2210
  107ILE     BB 3432  34.492   5.919   7.828  0.0576  0.2545  0.0796
  107ILE    SC1 3433  34.639   5.745   7.574 -0.4031 -0.1574  0.0803
  108GLY     BB 3434  34.485   6.164   8.018 -0.0402  0.1552  0.2062
  109ILE     BB 3435  34.235   6.091   8.185 -0.0521 -0.0072  0.1191
  109ILE    SC1 3436  34.021   6.292   8.013 -0.1749 -0.0705  0.1963
  110LEU     BB 3437  34.341   5.820   8.294 -0.0905 -0.1536 -0.1965
  110LEU    SC1 3438  34.257   5.613   8.033 -0.1534 -0.3380 -0.0132
  111GLY     BB 3439  34.603   5.938   8.411 -0.1476 -0.0915 -0.1316
  112GLY     BB 3440  34.478   6.125   8.625 -0.0080 -0.1194 -0.0239
  113LYS     BB 3441  34.358   5.895   8.794 -0.3215  0.0708  0.0205
  113LYS    SC1 3442  34.165   5.891   9.033 -0.1324 -0.3638 -0.2878
  113LYS    SC2 3443  33.864   5.947   8.958  0.0752 -0.5145  0.1716
  114PHE     BB 3444  34.624   5.757   8.874 -0.2477  0.2205  0.0358
  114PHE    SC1 3445  34.745   5.532   8.647 -0.1381  0.2017  0.1882
  114PHE    SC2 3446  34.709   5.620   8.321 -0.0562  0.0012  0.1235
  114PHE    SC3 3447  34.982   5.573   8.406 -0.0802  0.0245  0.2137
  115LEU     BB 3448  34.781   5.982   9.019  0.2063 -0.0921  0.0502
  115LEU    SC1 3449  35.112   6.081   8.928  0.1499 -0.1071 -0.1460
  116GLU     BB 3450  34.589   6.026   9.258 -0.0055 -0.2086 -0.0947
  116GLU    SC1 3451  34.384   6.322   9.164  0.0111  0.0678 -0.0697
  117GLY     BB 3452  34.632   5.737   9.360  0.0599 -0.1756 -0.0278
  118ALA     BB 3453  34.938   5.754   9.405  0.0284 -0.2218  0.2194
  118ALA    SC1 3454  34.993   5.655   9.160  0.2902 -0.0189  0.1918
  119ALA     BB 3455  34.940   5.996   9.599  0.4168  0.0227 -0.0762
  119ALA    SC1 3456  34.999   6.207   9.441 -0.3656  0.2446 -0.1132
  120ARG     BB 3457  34.760   5.871   9.817  0.1654  0.0109 -0.2856
  120ARG    SC1 3458  34.466   5.982   9.684 -0.0303 -0.0599 -0.0216
  120ARG    SC2 3459  34.176   6.221   9.659  0.1421 -0.3566 -0.4425
  121GLN     BB 3460  34.796   5.543   9.794  0.0272 -0.0225 -0.0586
  121GLN    SC1 3461  34.704   5.291  10.135 -0.1804  0.2086  0.1976
  122PRO     BB 3462  35.137   5.460   9.821  0.0891 -0.0357  0.1923
  122PRO    SC1 3463  35.273   5.748   9.787  0.1255  0.1597  0.0030
  123ASP     BB 3464  35.190   5.147   9.801 -0.0007 -0.2080 -0.2747
  123ASP    SC1 3465  35.486   5.215   9.655 -0.1496  0.0111 -0.2320
  124LEU     BB 3466  34.951   5.061   9.565 -0.1660 -0.2792 -0.2776
  124LEU    SC1 3467  34.728   4.928   9.799 -0.0558  0.0362  0.2993
  125ILE     BB 3468  35.148   5.056   9.300  0.0401  0.2016 -0.1453
  125ILE    SC1 3469  35.174   5.330   9.099  0.5553  0.2738  0.0068
  126PRO     BB 3470  35.019   4.809   9.164  0.0424  0.0581  0.1077
  126PRO    SC1 3471  35.278   4.767   8.961 -0.3656 -0.1980 -0.1106
  127LEU     BB 3472  34.720   4.882   9.127  0.0318  0.0041  0.0847
  127LEU    SC1 3473  34.531   4.918   9.444  0.3438 -0.1200  0.3655
  128LEU     BB 3474  34.784   5.119   8.938  0.2438 -0.1725 -0.0703
  128LEU    SC1 3475  34.751   5.386   9.185  0.2537 -0.0320  0.1213
  129ARG     BB 3476  34.951   4.991   8.710  0.2548  0.0367 -0.1822
  129ARG    SC1 3477  35.059   5.193   8.561  0.0770 -0.0425  0.0925
  129ARG    SC2 3478  35.339   5.391   8.398 -0.1538  0.0172  0.4075
  130THR     BB 3479  34.752   4.771   8.622  0.0591  0.1111  0.0613
  130THR    SC1 3480  34.901   4.505   8.612 -0.0457  0.0505  0.0937
  131GLN     BB 3481  34.502   4.940   8.547 -0.0490 -0.0728  0.0003
  131GLN    SC1 3482  34.224   4.851   8.877  0.1249 -0.1505 -0.1074
  132PHE     BB 3483  34.631   5.118   8.329 -0.0304 -0.0962 -0.0080
  132PHE    SC1 3484  34.411   5.365   8.324 -0.0110 -0.0584  0.0721
  132PHE    SC2 3485  34.259   5.544   8.570  0.0536  0.0799  0.0126
  132PHE    SC3 3486  34.162   5.273   8.537  0.2580 -0.0488  0.3990
  133PHE     BB 3487  34.709   4.903   8.120  0.0703 -0.1400  0.0739
  133PHE    SC1 3488  34.945   5.111   7.979 -0.0477  0.1155 -0.0083
  133PHE    SC2 3489  35.087   5.380   8.132  0.2523 -0.1243  0.1443
  133PHE    SC3 3490  35.245   5.136   8.137 -0.0558 -0.3308  0.0909
  134ILE     BB 3491  34.416   4.819   8.064  0.0589 -0.0270 -0.0391
  134ILE    SC1 3492  34.455   4.576   7.828 -0.0659 -0.1454  0.0603
  135VAL     BB 3493  34.293   5.098   8.006 -0.2504 -0.2089 -0.2919
  135VAL    SC1 3494  34.059   5.060   8.177 -0.0450 -0.1751  0.0042
  136MET     BB 3495  34.493   5.162   7.778  0.0572  0.0925  0.0494
  136MET    SC1 3496  34.680   5.443   7.933 -0.0225 -0.2470  0.0307
  137GLY     BB 3497  34.419   4.947   7.568 -0.0590  0.0015  0.1815
  138LEU     BB 3498  34.125   5.006   7.489 -0.0225  0.1281  0.1382
  138LEU    SC1 3499  33.990   4.883   7.821 -0.3420 -0.0904  0.3266
  139VAL     BB 3500  34.178   5.298   7.402  0.0071  0.0477 -0.1197
  139VAL    SC1 3501  34.124   5.447   7.647 -0.0382 -0.1197 -0.0261
  140ASP0    BB 3502  34.403   5.227   7.200 -0.0440 -0.1494 -0.1091
  140ASP0   SC1 3503  34.590   5.484   7.287 -0.2035  0.1955  0.0545
  141ALA     BB 3504  34.260   5.032   7.007  0.0467  0.0263 -0.3585
  141ALA    SC1 3505  34.283   4.805   7.152  0.2766  0.3463  0.1311
  142ILE     BB 3506  34.051   5.213   6.867 -0.1717  0.0818  0.0259
  142ILE    SC1 3507  33.863   5.142   7.142  0.0105  0.0950  0.1555
  143PRO     BB 3508  34.283   5.387   6.756 -0.1029 -0.0643 -0.0619
  143PRO    SC1 3509  34.302   5.595   6.983 -0.2630  0.2300 -0.0835
  144MET     BB 3510  34.476   5.180   6.628 -0.3901 -0.3771 -0.0036
  144MET    SC1 3511  34.767   5.365   6.791  0.0477  0.0226  0.0928
  145ILE     BB 3512  34.300   5.094   6.388 -0.2314 -0.0838 -0.2318
  145ILE    SC1 3513  34.262   4.759   6.333  0.0633 -0.1154 -0.2621
  146ALA     BB 3514  34.288   5.368   6.244 -0.1083 -0.1518 -0.3742
  146ALA    SC1 3515  34.080   5.539   6.267  0.1054  0.0607  0.1213
  147VAL     BB 3516  34.593   5.392   6.195 -0.0645  0.0886 -0.0211
  147VAL    SC1 3517  34.595   5.650   6.058  0.3551  0.1185  0.0277
  148GLY     BB 3518  34.619   5.128   6.035  0.1371  0.0224  0.1171
  149LEU     BB 3519  34.398   5.200   5.830  0.1616  0.2374  0.1642
  149LEU    SC1 3520  34.129   5.032   5.966 -0.1287 -0.0854 -0.0727
  150GLY     BB 3521  34.550   5.449   5.727  0.3056  0.1898  0.2583
  151LEU     BB 3522  34.820   5.336   5.626  0.1238  0.0919 -0.1382
  151LEU    SC1 3523  34.958   5.474   5.918 -0.2875  0.1140 -0.2291
  152TYR     BB 3524  34.708   5.103   5.455  0.0796  0.0494 -0.0520
  152TYR    SC1 3525  34.894   4.832   5.492 -0.2299  0.0165 -0.1755
  152TYR    SC2 3526  35.016   4.589   5.365  0.3017  0.1231  0.1003
  152TYR    SC3 3527  35.125   4.861   5.302  0.2003  0.2249  0.3523
  152TYR    SC4 3528  35.234   4.625   5.185  0.5021  0.3465  0.3805
  153VAL     BB 3529  34.516   5.268   5.277 -0.0243  0.0207  0.0327
  153VAL    SC1 3530  34.261   5.333   5.403 -0.0807 -0.1632  0.0160
  154MET     BB 3531  34.725   5.447   5.134 -0.0795  0.0564 -0.0036
  154MET    SC1 3532  34.707   5.686   5.327  0.0167 -0.2002  0.0402
  155PHE     BB 3533  34.897   5.215   5.024  0.0285  0.0592  0.1573
  155PHE    SC1 3534  35.183   5.220   5.126  0.1887 -0.2074 -0.3043
  155PHE    SC2 3535  35.264   5.418   5.390  0.1032 -0.3427 -0.1752
  155PHE    SC3 3536  35.212   5.140   5.455  0.1700 -0.3970 -0.3473
  156ALA     BB 3537  34.667   5.047   4.902  0.2226 -0.1785  0.1112
  156ALA    SC1 3538  34.713   4.830   4.747  0.4294 -0.0563 -0.0038
  157VAL     BB 3539  34.510   5.262   4.743  0.2798 -0.2639 -0.0642
  157VAL    SC1 3540  34.500   5.141   4.478 -0.2065  0.4353 -0.3973
  158ALA     BB 3541  34.698   5.521   4.665  0.0300 -0.0469  0.0378
  158ALA    SC1 3542  34.595   5.749   4.766 -0.3091 -0.1581 -0.0445
  161ASN     BB 3543  34.755   7.304   4.098 -0.0427 -0.0486  0.0527
  161ASN    SC1 3544  35.040   7.125   4.028 -0.1921 -0.0421 -0.2247
  162LEU     BB 3545  34.546   7.131   4.287 -0.0486  0.0434  0.1312
  162LEU    SC1 3546  34.180   7.194   4.257 -0.2398 -0.0889  0.2250
  163ASN     BB 3547  34.757   6.950   4.424  0.0194 -0.0562 -0.1006
  163ASN    SC1 3548  34.874   6.721   4.215 -0.2278 -0.1491  0.2931
  164MET     BB 3549  34.892   7.142   4.627 -0.0021  0.0133 -0.1513
  164MET    SC1 3550  35.179   7.348   4.516  0.2466  0.1500 -0.0964
  165ASP     BB 3551  34.650   7.227   4.802  0.1502  0.1861 -0.0213
  165ASP    SC1 3552  34.533   7.464   4.585 -0.1515  0.0295  0.3890
  166LEU     BB 3553  34.564   6.950   4.912  0.0231  0.1320 -0.2497
  166LEU    SC1 3554  34.264   7.143   4.977 -0.1385 -0.0025 -0.0126
  167LEU     BB 3555  34.821   6.863   5.063 -0.1348  0.0748 -0.0079
  167LEU    SC1 3556  34.869   6.506   5.057 -0.6840  0.2562 -0.0653
  168TYR     BB 3557  34.837   7.087   5.276  0.1582  0.0165  0.0355
  168TYR    SC1 3558  35.077   7.169   5.111 -0.1595  0.3364  0.2930
  168TYR    SC2 3559  35.336   7.305   5.178  0.0983  0.0476 -0.0728
  168TYR    SC3 3560  35.164   7.412   4.958  0.1305 -0.0178 -0.1299
  168TYR    SC4 3561  35.434   7.497   4.991  0.1470 -0.0597 -0.1584
  169MET     BB 3562  34.565   7.021   5.409  0.1251  0.0612 -0.0102
  169MET    SC1 3563  34.297   7.091   5.389  0.1203  0.0971 -0.0720
  170ALA     BB 3564  34.613   6.730   5.504 -0.1578  0.0125 -0.0052
  170ALA    SC1 3565  34.677   6.500   5.378 -0.4001 -0.0492 -0.0193
  171ALA     BB 3566  34.849   6.795   5.695  0.0371  0.1669 -0.2913
  171ALA    SC1 3567  35.083   6.918   5.640  0.1311 -0.0367 -0.3601
  172ALA     BB 3568  34.714   7.014   5.867 -0.1024 -0.1406  0.0005
  172ALA    SC1 3569  34.530   7.191   5.778  0.3292  0.1300 -0.3986
  173VAL     BB 3570  34.486   6.867   6.018 -0.1238  0.1183  0.2292
  173VAL    SC1 3571  34.311   6.885   5.785  0.0888 -0.2113  0.0357
  174MET     BB 3572  34.681   6.652   6.128  0.0882  0.1414 -0.0881
  174MET    SC1 3573  34.799   6.401   6.024  0.2093 -0.0589 -0.0116
  175MET     BB 3574  34.831   6.875   6.282  0.0707  0.1786 -0.1249
  175MET    SC1 3575  35.208   6.908   6.065 -0.0135  0.2113 -0.3210
  176GLY     BB 3576  34.580   6.985   6.428 -0.1531 -0.1145 -0.2761
  177LEU     BB 3577  34.501   6.735   6.593  0.3268 -0.1410 -0.0696
  177LEU    SC1 3578  34.136   6.712   6.477 -0.3515 -0.3445 -0.3554
  178ALA     BB 3579  34.768   6.705   6.748  0.2340 -0.2856  0.0651
  178ALA    SC1 3580  34.669   6.495   6.887  0.0080 -0.0302  0.3015
  179ALA     BB 3581  34.756   6.955   6.930  0.0937 -0.2364 -0.0099
  179ALA    SC1 3582  34.963   7.081   6.810  0.0412  0.1295  0.2658
  180ILE     BB 3583  34.488   6.896   7.074  0.0070 -0.1771 -0.1451
  180ILE    SC1 3584  34.274   6.987   6.824  0.1597 -0.0460 -0.2301
  181GLY     BB 3585  34.564   6.630   7.212  0.0180  0.0220  0.2462
  182ALA     BB 3586  34.839   6.717   7.325  0.2009  0.2259 -0.3245
  182ALA    SC1 3587  34.982   6.529   7.455 -0.1531 -0.0587 -0.3313
  183ALA     BB 3588  34.749   6.952   7.506 -0.4674 -0.0954 -0.2094
  183ALA    SC1 3589  34.880   7.110   7.331  0.3845 -0.1606  0.3094
  184ILE     BB 3590  34.529   6.812   7.674 -0.2349  0.1034  0.2818
  184ILE    SC1 3591  34.249   6.920   7.513 -0.0744  0.0967 -0.0093
  185GLY     BB 3592  34.683   6.571   7.794 -0.0077  0.0738 -0.0561
  186ILE     BB 3593  34.910   6.720   7.943  0.1281 -0.1704 -0.0142
  186ILE    SC1 3594  35.144   6.727   7.696 -0.0363  0.1454 -0.1664
  187GLY     BB 3595  34.705   6.911   8.076 -0.3233 -0.0939 -0.7656
  188ILE     BB 3596  34.550   6.705   8.249 -0.0453  0.1711 -0.1732
  188ILE    SC1 3597  34.298   6.644   8.027 -0.0255 -0.2811 -0.0822
  189LEU     BB 3598  34.785   6.533   8.357 -0.0884  0.2699  0.0845
  189LEU    SC1 3599  34.878   6.302   8.101  0.2269  0.3184  0.2244
  190GLY     BB 3600  34.934   6.762   8.503 -0.0278  0.2574  0.0427
  191GLY     BB 3601  34.718   6.852   8.707 -0.0290  0.2828  0.0301
  192LYS     BB 3602  34.703   6.582   8.857 -0.0874  0.1644 -0.1856
  192LYS    SC1 3603  34.434   6.484   8.738  0.1481  0.0092 -0.0328
  192LYS    SC2 3604  34.231   6.415   8.436 -0.2044 -0.3588  0.0441
  193PHE     BB 3605  35.000   6.596   8.943 -0.0933 -0.2415 -0.0754
  193PHE    SC1 3606  35.209   6.456   8.737 -0.3510  0.1267  0.1899
  193PHE    SC2 3607  35.323   6.526   8.424 -0.2981 -0.0910  0.1587
  193PHE    SC3 3608  35.510   6.580   8.639 -0.3665  0.1432  0.1623
  194LEU     BB 3609  34.990   6.868   9.093 -0.0367 -0.1859 -0.1713
  194LEU    SC1 3610  35.089   7.115   8.905 -0.1109 -0.2824 -0.1173
  195GLU     BB 3611  34.798   6.816   9.331  0.1869 -0.0713  0.0386
  195GLU    SC1 3612  34.546   7.084   9.429  0.1492  0.0607 -0.0229
  196GLY     BB 3613  34.971   6.586   9.447  0.1324 -0.0198  0.2249
  197ALA     BB 3614  35.232   6.751   9.477  0.0943  0.0662  0.0954
  197ALA    SC1 3615  35.434   6.913   9.402 -0.0550  0.2908  0.1689
  198ALA     BB 3616  35.085   6.946   9.667  0.1158 -0.0657  0.2501
  198ALA    SC1 3617  34.930   7.165   9.705 -0.0027 -0.0926 -0.0466
  199ARG     BB 3618  35.038   6.747   9.899 -0.0689 -0.1523  0.1410
  199ARG    SC1 3619  35.072   6.777  10.184  0.0333 -0.2198 -0.0895
  199ARG    SC2 3620  35.063   6.715  10.476 -0.1145 -0.6029 -0.2541
  200GLN     BB 3621  35.310   6.562   9.874  0.0140 -0.0485  0.2618
  200GLN    SC1 3622  35.115   6.228   9.985  0.0875  0.2615  0.4278
  201PRO     BB 3623  35.639   6.541   9.859  0.0198 -0.0034  0.3231
  201PRO    SC1 3624  35.801   6.815   9.826 -0.0821 -0.0354 -0.1153
  202ASP     BB 3625  35.695   6.236   9.857  0.0900  0.0095  0.1350
  202ASP    SC1 3626  35.580   6.193  10.182  0.2605 -0.1997  0.5204
  203LEU     BB 3627  35.487   6.149   9.645 -0.0064  0.1900  0.1530
  203LEU    SC1 3628  35.624   5.843   9.588  0.1792  0.2530 -0.2250
  204ILE     BB 3629  35.617   6.274   9.393  0.0505 -0.0411  0.0645
  204ILE    SC1 3630  35.382   6.420   9.193 -0.1787 -0.1739  0.2322
  205PRO     BB 3631  35.868   6.144   9.266  0.1228 -0.1502  0.3136
  205PRO    SC1 3632  36.122   6.271   9.336  0.1255 -0.0952  0.0962
  206LEU     BB 3633  35.742   5.873   9.185 -0.1619  0.0473  0.0736
  206LEU    SC1 3634  36.081   5.812   9.183 -0.2291 -0.2335  0.0610
  207LEU     BB 3635  35.521   5.999   9.008  0.0509 -0.2035 -0.3885
  207LEU    SC1 3636  35.318   6.004   9.286 -0.1051 -0.0108  0.0287
  208ARG     BB 3637  35.698   6.144   8.798  0.2460  0.2632  0.0734
  208ARG    SC1 3638  35.753   6.458   8.884 -0.1047  0.0362 -0.3743
  208ARG    SC2 3639  36.034   6.670   9.035 -0.1937  0.1190 -0.1947
  209THR     BB 3640  35.755   5.892   8.626 -0.0649  0.0554  0.2636
  209THR    SC1 3641  36.029   5.797   8.721 -0.2506 -0.3803  0.3883
  210GLN     BB 3642  35.465   5.825   8.541 -0.0353  0.1133  0.1147
  210GLN    SC1 3643  35.228   5.618   8.796  0.4587  0.0331 -0.2296
  211PHE     BB 3644  35.394   6.090   8.397 -0.0346  0.1300  0.1453
  211PHE    SC1 3645  35.087   6.151   8.403  0.1951  0.2934 -0.0818
  211PHE    SC2 3646  34.948   5.916   8.606  0.0870  0.1454 -0.3218
  211PHE    SC3 3647  34.845   6.186   8.640 -0.0619  0.0879 -0.3074
  212PHE     BB 3648  35.597   6.055   8.165 -0.0209 -0.0710  0.1859
  212PHE    SC1 3649  35.748   6.223   7.954 -0.2953  0.0162  0.0235
  212PHE    SC2 3650  35.776   6.549   7.862  0.2043  0.0571  0.2836
  212PHE    SC3 3651  35.671   6.372   7.658  0.1613  0.3375  0.0550
  213ILE     BB 3652  35.480   5.789   8.056 -0.0025  0.0637 -0.1762
  213ILE    SC1 3653  35.744   5.757   7.843  0.0221 -0.1243 -0.1189
  214VAL     BB 3654  35.194   5.897   8.006 -0.0356  0.0289 -0.0676
  214VAL    SC1 3655  34.942   5.874   8.151 -0.0288 -0.1450 -0.0819
  215MET     BB 3656  35.265   6.137   7.822  0.0625 -0.0254 -0.1012
  215MET    SC1 3657  35.315   6.420   8.012  0.1581 -0.3902  0.3460
  216GLY     BB 3658  35.405   5.955   7.614  0.1288 -0.0546 -0.0318
  217LEU     BB 3659  35.161   5.786   7.526  0.1431 -0.0135 -0.1526
  217LEU    SC1 3660  35.097   5.537   7.797 -0.2048  0.0370  0.2063
  218VAL     BB 3661  35.002   6.037   7.438 -0.1975 -0.1899 -0.0578
  218VAL    SC1 3662  34.846   6.151   7.657  0.1987  0.0681  0.1002
  219ASP0    BB 3663  35.227   6.140   7.252 -0.2752 -0.3116 -0.2217
  219ASP0   SC1 3664  35.340   6.375   7.456 -0.2128 -0.0765  0.0304
  220ALA     BB 3665  35.262   5.915   7.042 -0.0145 -0.3459 -0.1452
  220ALA    SC1 3666  35.446   5.783   7.189  0.4045  0.1072 -0.2358
  221ILE     BB 3667  35.003   5.951   6.876 -0.1146  0.1715  0.1028
  221ILE    SC1 3668  34.742   5.854   7.073 -0.1605 -0.4089 -0.2209
  222PRO     BB 3669  35.043   6.251   6.807 -0.0569  0.1506  0.0437
  222PRO    SC1 3670  35.113   6.536   7.005 -0.2726  0.2462  0.1303
  223MET     BB 3671  35.320   6.257   6.669 -0.0357 -0.1896  0.0634
  223MET    SC1 3672  35.695   6.354   6.485 -0.2317 -0.1656 -0.2744
  224ILE     BB 3673  35.288   6.045   6.445 -0.0733  0.1120 -0.2240
  224ILE    SC1 3674  35.403   5.774   6.616  0.1259  0.2534 -0.1299
  225ALA     BB 3675  35.077   6.191   6.271 -0.2055  0.3464  0.1230
  225ALA    SC1 3676  34.821   6.130   6.331 -0.2760  0.3261 -0.1800
  226VAL     BB 3677  35.212   6.469   6.245 -0.0221  0.2350 -0.1558
  226VAL    SC1 3678  35.137   6.615   6.486  0.1536  0.0284  0.0289
  227GLY     BB 3679  35.467   6.356   6.109 -0.0324  0.1993 -0.1449
  228LEU     BB 3680  35.314   6.233   5.869  0.0039  0.0937 -0.1144
  228LEU    SC1 3681  35.291   5.834   5.989 -0.0568  0.1661 -0.1660
  229GLY     BB 3682  35.216   6.508   5.767  0.1684  0.2512  0.1402
  230LEU     BB 3683  35.485   6.656   5.721  0.0518  0.3668 -0.2083
  230LEU    SC1 3684  35.670   6.760   6.015  0.1026 -0.1778 -0.3075
  231TYR     BB 3685  35.586   6.465   5.498  0.0531 -0.0587  0.1420
  231TYR    SC1 3686  35.864   6.474   5.702  0.0613 -0.1020 -0.1341
  231TYR    SC2 3687  36.067   6.294   5.830  0.0372  0.0119  0.0668
  231TYR    SC3 3688  35.838   6.402   5.992 -0.1297 -0.0369 -0.1339
  231TYR    SC4 3689  36.038   6.235   6.108  0.0495  0.3572  0.1467
  232VAL     BB 3690  35.377   6.554   5.288  0.2571  0.3023  0.0824
  232VAL    SC1 3691  35.126   6.667   5.386  0.1908  0.4344 -0.2275
  233MET     BB 3692  35.467   6.847   5.245 -0.0728  0.3479 -0.3779
  233MET    SC1 3693  35.383   7.060   5.478  0.0773 -0.1292  0.0525
  234PHE     BB 3694  35.770   6.799   5.203 -0.0437  0.0928  0.0618
  234PHE    SC1 3695  35.911   6.914   5.471 -0.0966  0.2121 -0.1879
  234PHE    SC2 3696  35.727   7.052   5.721 -0.2199  0.1662 -0.2522
  234PHE    SC3 3697  35.914   7.232   5.592  0.4471  0.0003  0.4104
  235ALA     BB 3698  35.772   6.580   4.983  0.2202  0.0865  0.0668
  235ALA    SC1 3699  35.671   6.342   5.060 -0.3672  0.3472  0.1561
  236VAL     BB 3700  35.621   6.761   4.782  0.1084 -0.0441  0.0313
  236VAL    SC1 3701  35.363   6.660   4.874  0.1096  0.0536  0.1451
  237ALA     BB 3702  35.510   7.071   4.806  0.0152 -0.0562 -0.2190
  237ALA    SC1 3703  35.241   7.056   4.808  0.0240 -0.2246 -0.0354
  240ASN     BB 3704  33.804   5.767   4.024  0.0096 -0.1626 -0.1565
  240ASN    SC1 3705  33.946   6.071   4.081  0.4184 -0.0575 -0.0738
  241LEU     BB 3706  33.571   5.894   4.220  0.0960 -0.1043 -0.0912
  241LEU    SC1 3707  33.529   6.253   4.240  0.0084  0.0048  0.1529
  242ASN     BB 3708  33.441   5.664   4.382  0.0808 -0.1244 -0.1318
  242ASN    SC1 3709  33.150   5.719   4.285  0.2173  0.1162 -0.2921
  243MET     BB 3710  33.686   5.581   4.553  0.1877  0.2065 -0.1165
  243MET    SC1 3711  33.884   5.392   4.325 -0.0064 -0.0101  0.0224
  244ASP     BB 3712  33.732   5.837   4.721  0.0108  0.0930  0.1110
  244ASP    SC1 3713  33.915   6.023   4.528  0.1709 -0.3854  0.3047
  245LEU     BB 3714  33.462   5.881   4.867  0.0999  0.3121  0.2154
  245LEU    SC1 3715  33.331   6.080   4.618  0.3563 -0.3525 -0.1524
  246LEU     BB 3716  33.449   5.613   5.023 -0.1736  0.1184 -0.1260
  246LEU    SC1 3717  33.183   5.526   5.256  0.0432  0.1939 -0.1452
  247TYR     BB 3718  33.704   5.637   5.196 -0.1300 -0.0948 -0.1578
  247TYR    SC1 3719  33.890   5.397   5.073  0.1163 -0.0644 -0.0169
  247TYR    SC2 3720  34.126   5.408   4.888  0.1384 -0.1205  0.0081
  247TYR    SC3 3721  33.880   5.257   4.808 -0.0398  0.2626 -0.1893
  247TYR    SC4 3722  34.130   5.216   4.678 -0.0779  0.1115 -0.2158
  248MET     BB 3723  33.642   5.914   5.322 -0.0188  0.0140 -0.3377
  248MET    SC1 3724  33.571   6.291   5.325  0.0286 -0.0797 -0.0772
  249ALA     BB 3725  33.397   5.804   5.477  0.2825 -0.0117  0.1373
  249ALA    SC1 3726  33.233   5.964   5.620  0.2258 -0.0509  0.1160
  250ALA     BB 3727  33.531   5.573   5.635 -0.0214 -0.2505  0.0548
  250ALA    SC1 3728  33.473   5.380   5.455 -0.2297 -0.2901  0.1612
  251ALA     BB 3729  33.740   5.741   5.790 -0.0968 -0.0665 -0.0400
  251ALA    SC1 3730  33.897   5.726   5.572 -0.3292 -0.0375 -0.2132
  252VAL     BB 3731  33.551   5.927   5.952 -0.0088  0.1622 -0.1952
  252VAL    SC1 3732  33.600   6.146   5.766 -0.2676 -0.0486 -0.5237
  253MET     BB 3733  33.401   5.704   6.106  0.3374  0.0333 -0.0320
  253MET    SC1 3734  33.220   5.486   5.913  0.2565 -0.1468 -0.2564
  254MET     BB 3735  33.642   5.569   6.246  0.1923  0.0200  0.2115
  254MET    SC1 3736  33.756   5.319   5.982  0.4191 -0.1540 -0.2955
  255GLY     BB 3737  33.729   5.831   6.386  0.1980  0.1020  0.0562
  256LEU     BB 3738  33.479   5.910   6.551  0.3009  0.0656  0.2329
  256LEU    SC1 3739  33.470   6.262   6.453  0.1041  0.3069 -0.1167
  257ALA     BB 3740  33.471   5.640   6.702  0.1249 -0.1359 -0.1236
  257ALA    SC1 3741  33.213   5.591   6.639  0.1364  0.0704 -0.3459
  258ALA     BB 3742  33.751   5.644   6.835  0.0911 -0.1196 -0.0521
  258ALA    SC1 3743  33.849   5.495   6.632  0.3738 -0.2028  0.1398
  259ILE     BB 3744  33.702   5.906   6.994 -0.0557 -0.1198 -0.0955
  259ILE    SC1 3745  33.776   6.175   6.799 -0.1242 -0.2302 -0.2770
  260GLY     BB 3746  33.464   5.776   7.145 -0.0542 -0.0101  0.0025
  261ALA     BB 3747  33.611   5.526   7.253 -0.1061 -0.0562 -0.0321
  261ALA    SC1 3748  33.464   5.327   7.362  0.2571 -0.1144  0.3827
  262ALA     BB 3749  33.834   5.678   7.406  0.0305 -0.2273 -0.0573
  262ALA    SC1 3750  33.980   5.630   7.184 -0.3140 -0.6437 -0.2074
  263ILE     BB 3751  33.646   5.873   7.559  0.0559 -0.1212 -0.1599
  263ILE    SC1 3752  33.811   6.162   7.634 -0.0296 -0.0338 -0.3052
  264GLY     BB 3753  33.465   5.648   7.672 -0.1634  0.2335  0.2211
  265ILE     BB 3754  33.698   5.480   7.787 -0.1270  0.0238 -0.1448
  265ILE    SC1 3755  33.716   5.209   7.580 -0.1071  0.0872 -0.2266
  266GLY     BB 3756  33.830   5.707   7.951 -0.1243 -0.0393 -0.0586
  267ILE     BB 3757  33.612   5.785   8.157 -0.1596 -0.1077 -0.0695
  267ILE    SC1 3758  33.647   6.118   8.092 -0.2662 -0.0259  0.2729
  268LEU     BB 3759  33.567   5.500   8.270  0.0346 -0.0969  0.0385
  268LEU    SC1 3760  33.320   5.373   8.048  0.3296  0.1662  0.3315
  269GLY     BB 3761  33.861   5.433   8.345  0.0859  0.1781  0.0935
  270GLY     BB 3762  33.886   5.641   8.573 -0.0013  0.1200  0.1566
  271LYS     BB 3763  33.670   5.549   8.776  0.0538 -0.0545  0.1378
  271LYS    SC1 3764  33.508   5.839   8.670 -0.2574 -0.0785  0.1967
  271LYS    SC2 3765  33.308   5.993   8.419  0.4548 -0.0092  0.3070
  272PHE     BB 3766  33.788   5.271   8.847 -0.0503 -0.1596 -0.0895
  272PHE    SC1 3767  33.744   5.123   8.615  0.0358 -0.0597  0.2125
  272PHE    SC2 3768  33.458   4.944   8.658 -0.3030  0.4546  0.1885
  272PHE    SC3 3769  33.466   5.109   8.420  0.0844  0.3297  0.1074
  273LEU     BB 3770  34.060   5.373   8.956 -0.2294  0.1862  0.0503
  273LEU    SC1 3771  34.405   5.345   8.828 -0.1067 -0.5288  0.1430
  274GLU     BB 3772  33.968   5.536   9.203 -0.3341  0.1315  0.0485
  274GLU    SC1 3773  33.648   5.713   9.310  0.0665  0.0777  0.3037
  275GLY     BB 3774  33.847   5.292   9.351 -0.1217 -0.0053  0.0021
  276ALA     BB 3775  34.099   5.114   9.375 -0.3070 -0.2518  0.1778
  276ALA    SC1 3776  34.283   5.128   9.178 -0.0947  0.0997  0.3890
  277ALA     BB 3777  34.254   5.315   9.553 -0.1820 -0.0199 -0.1830
  277ALA    SC1 3778  34.524   5.312   9.556 -0.1735  0.2468  0.2731
  278ARG     BB 3779  34.097   5.285   9.818  0.0580 -0.1074 -0.0474
  278ARG    SC1 3780  34.327   5.542   9.878 -0.0397  0.2197  0.0264
  278ARG    SC2 3781  34.462   5.673  10.155  0.0307 -0.0820 -0.1367
  279GLN     BB 3782  34.005   4.969   9.841 -0.0705 -0.0746 -0.1015
  279GLN    SC1 3783  33.956   4.920  10.222 -0.1565 -0.0608  0.1840
  280PRO     BB 3784  34.078   4.677   9.706 -0.0015  0.0751 -0.3984
  280PRO    SC1 3785  34.378   4.691   9.776 -0.1181  0.2747  0.2067
  281ASP     BB 3786  33.817   4.517   9.752  0.0464  0.0813 -0.0795
  281ASP    SC1 3787  33.744   4.225   9.918 -0.3110  0.0749  0.1663
  282LEU     BB 3788  33.668   4.663   9.523  0.0081 -0.0504 -0.1395
  282LEU    SC1 3789  33.693   4.991   9.596  0.0090  0.1836  0.0043
  283ILE     BB 3790  33.806   4.587   9.256 -0.1478  0.0381 -0.2471
  283ILE    SC1 3791  33.837   4.896   9.114 -0.3558  0.2603  0.1703
  284PRO     BB 3792  33.719   4.308   9.155  0.0464 -0.0209 -0.2548
  284PRO    SC1 3793  33.918   4.191   8.932  0.2385 -0.3574  0.3187
  285LEU     BB 3794  33.422   4.387   9.121  0.0221  0.0429  0.0796
  285LEU    SC1 3795  33.140   4.235   9.241 -0.0180  0.1230 -0.2715
  286LEU     BB 3796  33.502   4.610   8.922  0.3466 -0.0134  0.1423
  286LEU    SC1 3797  33.328   4.900   9.023 -0.1006 -0.3610  0.0268
  287ARG     BB 3798  33.644   4.470   8.684  0.0535  0.2704 -0.2111
  287ARG    SC1 3799  33.926   4.518   8.670 -0.3138  0.4990  0.2204
  287ARG    SC2 3800  34.187   4.625   8.429 -0.3073 -0.1753 -0.2738
  288THR     BB 3801  33.403   4.304   8.579  0.1192  0.0168  0.0287
  288THR    SC1 3802  33.509   4.149   8.338  0.0393 -0.0990  0.0672
  289GLN     BB 3803  33.205   4.539   8.540  0.0501 -0.0563 -0.0643
  289GLN    SC1 3804  32.989   4.671   8.882 -0.0640  0.1899  0.2576
  290PHE     BB 3805  33.382   4.710   8.352 -0.0320  0.0242 -0.0684
  290PHE    SC1 3806  33.689   4.730   8.332  0.2397  0.1501 -0.1304
  290PHE    SC2 3807  33.830   4.421   8.317 -0.1930 -0.0641  0.0607
  290PHE    SC3 3808  33.833   4.570   8.069  0.1375 -0.1644  0.0002
  291PHE     BB 3809  33.337   4.530   8.103 -0.0108  0.0630 -0.1002
  291PHE    SC1 3810  33.522   4.484   7.862 -0.0959  0.0406  0.3232
  291PHE    SC2 3811  33.521   4.470   7.523 -0.4805  0.2894  0.3077
  291PHE    SC3 3812  33.651   4.703   7.637 -0.5040  0.2940  0.3252
  292ILE     BB 3813  33.035   4.591   8.076 -0.1044 -0.2672  0.1340
  292ILE    SC1 3814  33.074   4.409   7.790  0.0251 -0.2652  0.1502
  293VAL     BB 3815  33.072   4.896   8.030 -0.0427 -0.2878  0.0455
  293VAL    SC1 3816  32.855   5.090   8.048 -0.0826 -0.3022 -0.2389
  294MET     BB 3817  33.276   4.871   7.798  0.1429 -0.1169  0.1867
  294MET    SC1 3818  33.616   5.042   7.986  0.1987 -0.0699 -0.1780
  295GLY     BB 3819  33.115   4.731   7.573  0.3726  0.1875 -0.1783
  296LEU     BB 3820  32.893   4.939   7.515  0.2145  0.1304  0.1937
  296LEU    SC1 3821  32.687   4.777   7.726 -0.0344  0.1123  0.2086
  297VAL     BB 3822  33.087   5.159   7.413  0.2061  0.1055  0.1229
  297VAL    SC1 3823  33.168   5.339   7.628  0.0689  0.0208  0.2475
  298ASP0    BB 3824  33.233   4.993   7.196  0.0271 -0.2505  0.2658
  298ASP0   SC1 3825  33.514   4.897   7.344 -0.4434  0.2590 -0.1731
  299ALA     BB 3826  32.981   4.890   7.046  0.0558  0.0258  0.0178
  299ALA    SC1 3827  32.917   4.644   7.136 -0.3883  0.0977 -0.0781
  300ILE     BB 3828  32.866   5.153   6.928 -0.1673 -0.1547 -0.1750
  300ILE    SC1 3829  32.785   5.336   7.203 -0.0768  0.1758 -0.3629
  301PRO     BB 3830  33.140   5.188   6.788 -0.0993  0.2224  0.0398
  301PRO    SC1 3831  33.326   5.385   6.945 -0.2430 -0.0242 -0.2297
  302MET     BB 3832  33.175   4.925   6.627  0.1844  0.2888 -0.0128
  302MET    SC1 3833  33.431   4.671   6.639 -0.2004  0.4251 -0.0922
  303ILE     BB 3834  32.941   4.943   6.425 -0.1266 -0.3597  0.2618
  303ILE    SC1 3835  32.647   5.106   6.481  0.0542  0.0272  0.1174
  304ALA     BB 3836  33.065   5.179   6.267 -0.2257 -0.4383  0.0624
  304ALA    SC1 3837  33.041   5.438   6.341 -0.1255 -0.3527 -0.1944
  305VAL     BB 3838  33.339   5.038   6.230  0.1274  0.2557 -0.1389
  305VAL    SC1 3839  33.428   5.231   6.431  0.0970  0.3787 -0.2425
  306GLY     BB 3840  33.255   4.799   6.052 -0.0002  0.0286  0.2151
  307LEU     BB 3841  33.156   4.984   5.824  0.0610 -0.1911  0.0068
  307LEU    SC1 3842  32.816   4.847   5.956  0.1429  0.1043 -0.2869
  308GLY     BB 3843  33.430   5.111   5.754  0.0110 -0.0155  0.1226
  309LEU     BB 3844  33.595   4.862   5.668  0.0440  0.0720 -0.0741
  309LEU    SC1 3845  33.794   4.688   5.923 -0.1343  0.0879 -0.0813
  310TYR     BB 3846  33.411   4.743   5.448 -0.2427  0.1072  0.1405
  310TYR    SC1 3847  33.524   4.485   5.585 -0.2450 -0.3901 -0.3002
  310TYR    SC2 3848  33.707   4.248   5.559  0.0435 -0.1832 -0.1977
  310TYR    SC3 3849  33.811   4.525   5.505 -0.2347 -0.0592 -0.1123
  310TYR    SC4 3850  33.949   4.293   5.415 -0.0100  0.1067 -0.2035
  311VAL     BB 3851  33.412   4.971   5.238  0.0922  0.2510  0.2910
  311VAL    SC1 3852  33.182   5.137   5.308  0.0630  0.3124  0.0575
  312MET     BB 3853  33.705   5.029   5.154  0.0443  0.1505  0.0472
  312MET    SC1 3854  33.864   5.255   5.451  0.1179  0.3490 -0.1905
  313PHE     BB 3855  33.779   4.735   5.091  0.1178  0.1579  0.0985
  313PHE    SC1 3856  34.029   4.678   5.279  0.1257  0.0894  0.0446
  313PHE    SC2 3857  34.178   4.931   5.451  0.1655  0.0361  0.0886
  313PHE    SC3 3858  34.358   4.727   5.349  0.1234 -0.0286  0.1421
  314ALA     BB 3859  33.536   4.654   4.917  0.1287  0.2863  0.0215
  314ALA    SC1 3860  33.336   4.566   5.077  0.0064  0.2360 -0.1560
  315VAL     BB 3861  33.552   4.857   4.683 -0.2050  0.1247 -0.1488
  315VAL    SC1 3862  33.828   4.900   4.600 -0.1303 -0.3149 -0.1525
  316ALA     BB 3863  33.393   5.114   4.815 -0.2567 -0.0107  0.0578
  316ALA    SC1 3864  33.566   5.316   4.772 -0.4536  0.1333 -0.0767
  319ASN     BB 3865  31.752   7.426   4.231 -0.1406 -0.0143 -0.1920
  319ASN    SC1 3866  31.430   7.506   4.410 -0.2535  0.2093 -0.0878
  320LEU     BB 3867  31.910   7.512   4.507 -0.1993  0.2543 -0.2391
  320LEU    SC1 3868  32.234   7.451   4.621 -0.3227  0.2492 -0.0627
  321ASN     BB 3869  31.721   7.652   4.708 -0.1939 -0.0408 -0.0214
  321ASN    SC1 3870  31.673   8.002   4.641 -0.6762  0.3915 -0.0102
  322MET     BB 3871  31.586   7.405   4.838  0.0389 -0.1097  0.0942
  322MET    SC1 3872  31.209   7.341   4.778 -0.0681 -0.0806  0.0144
  323ASP     BB 3873  31.835   7.263   4.956 -0.1424 -0.2096  0.3643
  323ASP    SC1 3874  31.868   7.090   4.657  0.2125  0.1427  0.2705
  324LEU     BB 3875  31.953   7.492   5.128  0.3963 -0.1134 -0.1025
  324LEU    SC1 3876  32.275   7.451   5.038 -0.0388 -0.3046 -0.0977
  325LEU     BB 3877  31.734   7.536   5.344  0.1246 -0.0761 -0.3787
  325LEU    SC1 3878  31.827   7.818   5.521  0.0665 -0.1870  0.0121
  326TYR     BB 3879  31.740   7.252   5.469 -0.1877  0.1845  0.2698
  326TYR    SC1 3880  31.461   7.230   5.388 -0.0706  0.2980  0.4401
  326TYR    SC2 3881  31.348   7.014   5.213  0.0745  0.5309  0.0479
  326TYR    SC3 3882  31.336   6.986   5.511 -0.0023  0.0338  0.0069
  326TYR    SC4 3883  31.161   6.840   5.339 -0.1304  0.5037 -0.2800
  327MET     BB 3884  32.038   7.233   5.551 -0.0260 -0.1452 -0.3351
  327MET    SC1 3885  32.406   7.232   5.477  0.2231 -0.2449  0.1888
  328ALA     BB 3886  32.048   7.491   5.723  0.0897 -0.3448 -0.0348
  328ALA    SC1 3887  32.301   7.568   5.780 -0.0154 -0.1110  0.1288
  329ALA     BB 3888  31.816   7.417   5.915  0.0307  0.2841  0.1579
  329ALA    SC1 3889  31.611   7.504   5.763 -0.2573  0.0130  0.3805
  330ALA     BB 3890  31.948   7.166   6.041 -0.0364  0.1910  0.0443
  330ALA    SC1 3891  31.886   6.992   5.844 -0.5591  0.2340  0.1572
  331VAL     BB 3892  32.203   7.299   6.157  0.1870 -0.1547 -0.0352
  331VAL    SC1 3893  32.349   7.182   5.934 -0.0085  0.1649 -0.3413
  332MET     BB 3894  32.044   7.470   6.362 -0.0394 -0.3269 -0.0628
  332MET    SC1 3895  31.812   7.754   6.290 -0.0695  0.3340  0.1876
  333MET     BB 3896  31.900   7.239   6.510 -0.2309  0.0870  0.4256
  333MET    SC1 3897  31.537   7.242   6.331  0.1078  0.3776  0.0128
  334GLY     BB 3898  32.159   7.087   6.591 -0.1613 -0.1954 -0.2600
  335LEU     BB 3899  32.268   7.319   6.765 -0.4359 -0.1873 -0.0916
  335LEU    SC1 3900  32.544   7.086   6.738  0.1207 -0.1370  0.0780
  336ALA     BB 3901  32.035   7.343   6.967 -0.4251  0.0934 -0.1088
  336ALA    SC1 3902  31.999   7.610   6.952 -0.5078  0.1048  0.2210
  337ALA     BB 3903  32.028   7.051   7.069 -0.1143  0.0229 -0.2778
  337ALA    SC1 3904  31.948   6.892   6.865  0.0129 -0.1217 -0.2172
  338ILE     BB 3905  32.312   7.048   7.193 -0.0895  0.0056 -0.3343
  338ILE    SC1 3906  32.567   6.836   7.114  0.1133  0.1548 -0.0958
  339GLY     BB 3907  32.298   7.291   7.385 -0.0371 -0.0322 -0.2822
  340ALA     BB 3908  32.039   7.214   7.536  0.0368 -0.0639 -0.1695
  340ALA    SC1 3909  32.003   7.411   7.718 -0.3584 -0.3170  0.0406
  341ALA     BB 3910  32.121   6.930   7.628 -0.0298 -0.0938 -0.2019
  341ALA    SC1 3911  32.009   6.808   7.414  0.1295  0.0666 -0.3810
  342ILE     BB 3912  32.387   7.023   7.757 -0.0975 -0.2819  0.0817
  342ILE    SC1 3913  32.584   6.773   7.633  0.1300 -0.0485 -0.0373
  343GLY     BB 3914  32.271   7.238   7.948  0.1447 -0.1791  0.1163
  344ILE     BB 3915  32.063   7.054   8.086  0.0665 -0.0707  0.1441
  344ILE    SC1 3916  31.776   7.189   7.961  0.0385 -0.1044  0.1720
  345GLY     BB 3917  32.241   6.827   8.200  0.3361 -0.0474 -0.2118
  346ILE     BB 3918  32.417   6.998   8.390 -0.0332  0.0019  0.0994
  346ILE    SC1 3919  32.581   7.228   8.198 -0.1853  0.0692  0.0486
  347LEU     BB 3920  32.194   7.114   8.571  0.0437 -0.1566  0.2993
  347LEU    SC1 3921  32.069   7.391   8.382 -0.1941  0.1830 -0.1722
  348GLY     BB 3922  32.046   6.846   8.625  0.0005 -0.1867  0.0470
  349GLY     BB 3923  32.292   6.704   8.750  0.0120  0.0044  0.2499
  350LYS     BB 3924  32.323   6.903   8.985  0.1737  0.2704  0.0097
  350LYS    SC1 3925  32.627   7.064   8.914 -0.3838  0.0479 -0.4406
  350LYS    SC2 3926  32.980   6.964   8.844 -0.2196  0.2073 -0.1821
  351PHE     BB 3927  32.040   6.875   9.109  0.1582  0.1407 -0.0543
  351PHE    SC1 3928  31.939   7.043   9.278  0.1908  0.2173  0.0248
  351PHE    SC2 3929  31.779   7.097   9.573  0.1900  0.3440  0.0022
  351PHE    SC3 3930  32.056   7.181   9.566  0.2945  0.0218  0.0778
  352LEU     BB 3931  32.046   6.570   9.166 -0.1180  0.1855  0.2423
  352LEU    SC1 3932  31.834   6.276   9.105 -0.1872  0.0957  0.1283
  353GLU     BB 3933  32.258   6.587   9.391 -0.0736 -0.3114  0.2475
  353GLU    SC1 3934  32.544   6.336   9.421 -0.0389 -0.1860 -0.1258
  354GLY     BB 3935  32.082   6.792   9.543 -0.2131 -0.0275 -0.2758
  355ALA     BB 3936  31.841   6.600   9.582 -0.0197 -0.2999 -0.3864
  355ALA    SC1 3937  31.730   6.781   9.750  0.1158 -0.5343 -0.0323
  356ALA     BB 3938  32.012   6.384   9.724 -0.0445 -0.0171  0.0975
  356ALA    SC1 3939  31.987   6.115   9.712  0.2253 -0.0365 -0.1581
  357ARG     BB 3940  32.090   6.577   9.954  0.0788 -0.1410  0.1616
  357ARG    SC1 3941  32.293   6.857   9.920 -0.0936 -0.1096  0.1699
  357ARG    SC2 3942  32.543   7.099   9.936 -0.0456 -0.3265 -0.0292
  358GLN     BB 3943  31.774   6.538  10.043  0.0204 -0.1520 -0.0458
  358GLN    SC1 3944  31.917   6.418  10.392  0.0647 -0.2874  0.2159
  359PRO     BB 3945  31.447   6.580  10.037  0.0398  0.0281  0.0816
  359PRO    SC1 3946  31.451   6.488   9.694 -0.0047 -0.0674 -0.0780
  360ASP     BB 3947  31.366   6.861  10.139 -0.0597  0.0170  0.0346
  360ASP    SC1 3948  31.632   6.836  10.383  0.1890  0.1191  0.0650
  361LEU     BB 3949  31.531   7.032   9.938  0.0984  0.1080  0.2376
  361LEU    SC1 3950  31.660   7.321   9.857  0.0197 -0.0409  0.0267
  362ILE     BB 3951  31.380   6.943   9.682  0.1892  0.0268  0.2114
  362ILE    SC1 3952  31.533   6.823   9.402 -0.2586 -0.1386  0.0288
  363PRO     BB 3953  31.138   7.134   9.648 -0.0306 -0.2113  0.3958
  363PRO    SC1 3954  31.047   7.120   9.978  0.0876 -0.4057  0.3044
  364LEU     BB 3955  31.309   7.389   9.605 -0.0918 -0.2132  0.1180
  364LEU    SC1 3956  31.129   7.695   9.532 -0.0835  0.1499  0.0501
  365LEU     BB 3957  31.483   7.310   9.361  0.1074  0.1239  0.1443
  365LEU    SC1 3958  31.784   7.482   9.375  0.0359 -0.1717 -0.0513
  366ARG     BB 3959  31.264   7.247   9.151  0.3671  0.0574 -0.1138
  366ARG    SC1 3960  31.213   6.952   9.159  0.1006  0.1815  0.1743
  366ARG    SC2 3961  30.978   6.687   8.980 -0.3980 -0.2578  0.2012
  367THR     BB 3962  31.155   7.536   9.124  0.0689 -0.0257  0.1383
  367THR    SC1 3963  30.860   7.460   9.124  0.0215  0.1352 -0.2966
  368GLN     BB 3964  31.429   7.669   9.063 -0.0310  0.0691 -0.1136
  368GLN    SC1 3965  31.770   7.845   9.085 -0.0257  0.0335  0.4678
  369PHE     BB 3966  31.510   7.492   8.822  0.0456  0.0793 -0.0953
  369PHE    SC1 3967  31.686   7.254   8.929  0.1448 -0.0019 -0.1443
  369PHE    SC2 3968  31.634   6.948   9.067 -0.1878  0.1124 -0.0040
  369PHE    SC3 3969  31.717   6.946   8.789  0.0673 -0.1091  0.0695
  370PHE     BB 3970  31.280   7.567   8.629  0.0097 -0.2065 -0.1687
  370PHE    SC1 3971  31.198   7.366   8.404 -0.1982 -0.2328  0.1965
  370PHE    SC2 3972  31.189   7.040   8.307 -0.3712 -0.1236 -0.1731
  370PHE    SC3 3973  30.933   7.177   8.304 -0.2702  0.0674 -0.2070
  371ILE     BB 3974  31.361   7.864   8.591 -0.0989 -0.1635 -0.0710
  371ILE    SC1 3975  31.312   8.053   8.870  0.0230  0.0281 -0.1774
  372VAL     BB 3976  31.650   7.810   8.493 -0.0354 -0.1950  0.1300
  372VAL    SC1 3977  31.936   7.855   8.457 -0.0912 -0.0738 -0.2006
  373MET     BB 3978  31.580   7.625   8.254  0.3643 -0.1963  0.0066
  373MET    SC1 3979  31.600   7.241   8.390  0.2450 -0.2509  0.2001
  374GLY     BB 3980  31.413   7.840   8.106  0.2277 -0.3201 -0.0214
  375LEU     BB 3981  31.633   8.038   8.014  0.1755 -0.1299  0.2496
  375LEU    SC1 3982  31.653   8.232   8.356  0.0026  0.1963  0.0943
  376VAL     BB 3983  31.796   7.828   7.853 -0.0223  0.0387 -0.1862
  376VAL    SC1 3984  32.011   7.685   7.989  0.0725  0.4603  0.1275
  377ASP0    BB 3985  31.563   7.718   7.680 -0.2212  0.1378  0.0126
  377ASP0   SC1 3986  31.325   7.514   7.809 -0.1149 -0.3727  0.0966
  378ALA     BB 3987  31.494   7.977   7.524 -0.0805  0.1006 -0.1136
  378ALA    SC1 3988  31.517   8.211   7.657  0.0060 -0.0576  0.1567
  379ILE     BB 3989  31.740   8.011   7.338  0.0392 -0.0383  0.0162
  379ILE    SC1 3990  31.923   8.264   7.474  0.2250 -0.2515  0.1698
  380PRO     BB 3991  31.701   7.733   7.208 -0.2127 -0.0007  0.0053
  380PRO    SC1 3992  31.843   7.533   7.398 -0.1372  0.0826 -0.0521
  381MET     BB 3993  31.412   7.760   7.100 -0.1839 -0.0779 -0.0932
  381MET    SC1 3994  31.210   7.462   6.939 -0.1038  0.2839  0.1110
  382ILE     BB 3995  31.451   7.998   6.906 -0.1425 -0.0092 -0.0011
  382ILE    SC1 3996  31.164   8.118   6.767 -0.2126 -0.1005  0.0639
  383ALA     BB 3997  31.648   7.868   6.705 -0.0118  0.1521  0.0201
  383ALA    SC1 3998  31.861   8.030   6.740 -0.1264  0.2468  0.3118
  384VAL     BB 3999  31.462   7.629   6.638  0.0849  0.0645  0.0619
  384VAL    SC1 4000  31.636   7.439   6.775  0.1435  0.0942  0.0290
  385GLY     BB 4001  31.216   7.788   6.535 -0.0206 -0.1094  0.0409
  386LEU     BB 4002  31.330   7.925   6.281 -0.2711  0.0674  0.0199
  386LEU    SC1 4003  31.441   8.286   6.342  0.1779  0.0023  0.0439
  387GLY     BB 4004  31.399   7.653   6.149  0.0856  0.1013  0.1255
  388LEU     BB 4005  31.111   7.538   6.139  0.0145  0.2808  0.0821
  388LEU    SC1 4006  31.042   7.307   6.385  0.1754  0.1262  0.0695
  389TYR     BB 4007  30.986   7.744   5.943  0.0716  0.2372 -0.0005
  389TYR    SC1 4008  30.980   8.050   6.012 -0.3237  0.0232 -0.4636
  389TYR    SC2 4009  30.925   8.262   5.807 -0.1029  0.3173 -0.2284
  389TYR    SC3 4010  31.175   8.275   5.972 -0.1518 -0.0574 -0.1155
  389TYR    SC4 4011  31.121   8.465   5.767 -0.0757  0.4025  0.2720
  390VAL     BB 4012  31.180   7.704   5.704  0.2976 -0.0921  0.2286
  390VAL    SC1 4013  31.308   7.967   5.689 -0.1886  0.1413 -0.0774
  391MET     BB 4014  31.141   7.403   5.645  0.0113 -0.0115 -0.0144
  391MET    SC1 4015  31.378   7.181   5.860 -0.1875  0.1194 -0.1511
  392PHE     BB 4016  30.831   7.408   5.639  0.0123  0.0202 -0.0365
  392PHE    SC1 4017  30.773   7.274   5.911  0.0349  0.1233  0.2098
  392PHE    SC2 4018  31.033   7.067   5.983  0.0609  0.0784 -0.0078
  392PHE    SC3 4019  30.776   6.937   5.953  0.1016  0.0560 -0.2831
  393ALA     BB 4020  30.769   7.634   5.435 -0.3317 -0.0295  0.0071
  393ALA    SC1 4021  30.681   7.813   5.617  0.3114 -0.0763  0.3934
  394VAL     BB 4022  30.921   7.498   5.202  0.0081 -0.1557  0.2923
  394VAL    SC1 4023  31.005   7.220   5.237 -0.0571 -0.2227 -0.0424
  395ALA     BB 4024  31.205   7.654   5.141 -0.0621 -0.1297  0.0195
  395ALA    SC1 4025  31.384   7.676   5.342 -0.0091 -0.0725 -0.0333
  398ASN     BB 4026  31.810   8.417   4.409  0.2150 -0.0918 -0.1229
  398ASN    SC1 4027  31.892   8.755   4.338 -0.0714  0.1523  0.0689
  399LEU     BB 4028  32.085   8.216   4.524 -0.2594 -0.0063 -0.0400
  399LEU    SC1 4029  32.095   7.927   4.310  0.1365  0.0144 -0.0390
  400ASN     BB 4030  32.141   8.445   4.755  0.2415  0.0252 -0.1802
  400ASN    SC1 4031  32.235   8.717   4.571  0.1026 -0.4765 -0.1798
  401MET     BB 4032  31.956   8.384   4.997  0.0216 -0.0296 -0.3583
  401MET    SC1 4033  31.584   8.364   4.839  0.2651 -0.1536 -0.0152
  402ASP     BB 4034  32.069   8.114   5.099 -0.0456  0.0627 -0.0289
  402ASP    SC1 4035  32.068   7.900   4.827 -0.1119 -0.2051 -0.1041
  403LEU     BB 4036  32.341   8.215   5.208 -0.0607 -0.1039  0.1697
  403LEU    SC1 4037  32.632   8.111   5.400  0.1416 -0.2439 -0.0456
  404LEU     BB 4038  32.234   8.402   5.432 -0.0410  0.0202  0.0766
  404LEU    SC1 4039  32.456   8.658   5.372  0.4159  0.0398 -0.1350
  405TYR     BB 4040  32.074   8.197   5.600 -0.0684  0.0443  0.0803
  405TYR    SC1 4041  31.816   8.328   5.531 -0.0142 -0.0055  0.3305
  405TYR    SC2 4042  31.637   8.304   5.292  0.1873 -0.2403  0.1983
  405TYR    SC3 4043  31.531   8.240   5.565 -0.0041 -0.1108  0.1572
  405TYR    SC4 4044  31.388   8.169   5.329  0.1114 -0.1316  0.0929
  406MET     BB 4045  32.299   7.998   5.675 -0.0026  0.0220 -0.1697
  406MET    SC1 4046  32.296   7.752   5.411 -0.3318  0.2569  0.0296
  407ALA     BB 4047  32.458   8.209   5.837 -0.1805 -0.0814  0.1463
  407ALA    SC1 4048  32.549   8.421   5.697  0.1693 -0.1836  0.2090
  408ALA     BB 4049  32.237   8.271   6.046  0.0333  0.1856  0.2999
  408ALA    SC1 4050  31.981   8.293   5.961  0.1013 -0.1676 -0.0192
  409ALA     BB 4051  32.234   7.975   6.135 -0.0270 -0.0035 -0.2846
  409ALA    SC1 4052  32.113   7.788   5.982 -0.5070 -0.0258  0.0956
  410VAL     BB 4053  32.525   7.954   6.239 -0.1889 -0.1227  0.1701
  410VAL    SC1 4054  32.762   7.797   6.173 -0.2374 -0.1398  0.0348
  411MET     BB 4055  32.536   8.190   6.441 -0.1623  0.1451 -0.1361
  411MET    SC1 4056  32.573   8.507   6.265  0.0325  0.0647 -0.2953
  412MET     BB 4057  32.292   8.092   6.604 -0.1688  0.1446 -0.1453
  412MET    SC1 4058  31.989   8.270   6.399 -0.0246 -0.1446  0.1591
  413GLY     BB 4059  32.385   7.813   6.704  0.2434  0.3219 -0.0156
  414LEU     BB 4060  32.644   7.894   6.854  0.2316  0.0090  0.1837
  414LEU    SC1 4061  32.875   7.854   6.598 -0.1497  0.1107 -0.0268
  415ALA     BB 4062  32.502   8.088   7.049  0.1152  0.2581 -0.1390
  415ALA    SC1 4063  32.538   8.326   6.927  0.2606  0.4047  0.1777
  416ALA     BB 4064  32.303   7.887   7.177 -0.0014  0.5341  0.1259
  416ALA    SC1 4065  32.066   7.950   7.064 -0.1229 -0.0257  0.0403
  417ILE     BB 4066  32.524   7.692   7.272 -0.1933  0.2422 -0.0131
  417ILE    SC1 4067  32.610   7.494   7.008 -0.3854 -0.1669  0.2208
  418GLY     BB 4068  32.667   7.913   7.435 -0.0348  0.0878  0.0602
  419ALA     BB 4069  32.437   7.990   7.628 -0.1210 -0.1244  0.0450
  419ALA    SC1 4070  32.175   8.010   7.568 -0.2101 -0.2226  0.3825
  420ALA     BB 4071  32.350   7.714   7.737 -0.0075 -0.2199 -0.1020
  420ALA    SC1 4072  32.163   7.643   7.556 -0.3085  0.2731 -0.0016
  421ILE     BB 4073  32.619   7.627   7.866 -0.1175 -0.0195  0.2754
  421ILE    SC1 4074  32.634   7.342   7.681  0.2388 -0.0575  0.3561
  422GLY     BB 4075  32.665   7.875   8.047 -0.0299  0.0100  0.2127
  423ILE     BB 4076  32.401   7.849   8.206 -0.2007 -0.3124 -0.1094
  423ILE    SC1 4077  32.179   8.049   8.042 -0.1338  0.0772  0.2599
  424GLY     BB 4078  32.436   7.566   8.329  0.1903 -0.2521 -0.0700
  425ILE     BB 4079  32.699   7.612   8.487  0.0954  0.0903 -0.0023
  425ILE    SC1 4080  32.774   7.287   8.558 -0.1421  0.0194 -0.0667
  426LEU     BB 4081  32.578   7.843   8.654 -0.1811  0.2011 -0.3424
  426LEU    SC1 4082  32.646   8.107   8.429 -0.3108 -0.1808  0.0750
  427GLY     BB 4083  32.344   7.671   8.761  0.1062 -0.0571 -0.1097
  428GLY     BB 4084  32.489   7.450   8.922 -0.2531 -0.1629  0.0796
  429LYS     BB 4085  32.627   7.607   9.151  0.1497 -0.3654 -0.0142
  429LYS    SC1 4086  32.894   7.588   9.048  0.0221 -0.2700  0.1953
  429LYS    SC2 4087  33.189   7.568   9.185  0.0258 -0.4164  0.1867
  430PHE     BB 4088  32.365   7.732   9.259  0.2919 -0.1352  0.0723
  430PHE    SC1 4089  32.364   8.019   9.144 -0.2660  0.0944  0.0307
  430PHE    SC2 4090  32.174   8.044   8.863 -0.2158 -0.0494 -0.0169
  430PHE    SC3 4091  32.051   8.147   9.105 -0.2062  0.1989 -0.1144
  431LEU     BB 4092  32.215   7.470   9.330  0.1759 -0.1248 -0.1267
  431LEU    SC1 4093  32.076   7.386   9.042 -0.3396 -0.2315 -0.2055
  432GLU     BB 4094  32.418   7.377   9.545  0.0118  0.1204  0.1414
  432GLU    SC1 4095  32.534   7.022   9.457 -0.0763 -0.2156 -0.1968
  433GLY     BB 4096  32.395   7.626   9.728  0.3252  0.4699 -0.2723
  434ALA     BB 4097  32.101   7.545   9.788  0.4157  0.0181 -0.4090
  434ALA    SC1 4098  31.926   7.690   9.642 -0.0478  0.0378  0.1306
  435ALA     BB 4099  32.153   7.263   9.905 -0.1570  0.0752  0.0263
  435ALA    SC1 4100  31.961   7.074   9.933 -0.1798  0.1259  0.2227
  436ARG     BB 4101  32.282   7.380  10.161 -0.1431 -0.0722  0.0881
  436ARG    SC1 4102  32.253   7.069  10.283  0.1733  0.0600 -0.0285
  436ARG    SC2 4103  32.038   6.889  10.579 -0.2552 -0.2608  0.5425
  437GLN     BB 4104  32.115   7.661  10.207  0.2262  0.1944 -0.1429
  437GLN    SC1 4105  32.403   7.865  10.367 -0.1689  0.0026  0.3083
  438PRO     BB 4106  31.782   7.682  10.222  0.0771 -0.0403 -0.2108
  438PRO    SC1 4107  31.624   7.735   9.946 -0.1514 -0.2136 -0.0693
  439ASP     BB 4108  31.773   7.996  10.322  0.2096 -0.0626 -0.1456
  439ASP    SC1 4109  31.629   8.100  10.622  0.0062 -0.1185  0.2130
  440LEU     BB 4110  31.987   8.138  10.085 -0.1513 -0.0166  0.0782
  440LEU    SC1 4111  32.248   7.935   9.924 -0.0396 -0.1608 -0.0823
  441ILE     BB 4112  31.789   8.185   9.825  0.0321  0.2468 -0.0189
  441ILE    SC1 4113  31.540   8.267  10.042  0.1178  0.4072  0.0198
  442PRO     BB 4114  31.844   8.485   9.770 -0.2531  0.3121  0.0388
  442PRO    SC1 4115  31.656   8.690   9.946  0.1365  0.0553 -0.1748
  443LEU     BB 4116  32.146   8.528   9.717 -0.2223 -0.1700 -0.2391
  443LEU    SC1 4117  32.141   8.593  10.061 -0.0503 -0.0236 -0.3178
  444LEU     BB 4118  32.158   8.340   9.471  0.1961 -0.1681 -0.2267
  444LEU    SC1 4119  32.067   8.012   9.538 -0.0329  0.2859  0.4763
  445ARG     BB 4120  31.940   8.472   9.294  0.0334  0.0077  0.0964
  445ARG    SC1 4121  31.739   8.193   9.334  0.2791  0.1654 -0.2798
  445ARG    SC2 4122  31.598   7.889   9.486  0.1282  0.0828 -0.3539
  446THR     BB 4123  32.084   8.742   9.245 -0.0424  0.0073 -0.1427
  446THR    SC1 4124  32.046   8.979   9.057 -0.1273  0.0504 -0.0723
  447GLN     BB 4125  32.359   8.638   9.146  0.0752  0.2807 -0.1140
  447GLN    SC1 4126  32.713   8.739   9.167  0.2087 -0.0793  0.0094
  448PHE     BB 4127  32.253   8.473   8.905 -0.1276  0.2214  0.0127
  448PHE    SC1 4128  32.515   8.300   8.809 -0.3865 -0.0390  0.1454
  448PHE    SC2 4129  32.764   8.344   9.036 -0.1346  0.2106 -0.1698
  448PHE    SC3 4130  32.715   8.069   8.958  0.1599  0.1709 -0.2289
  449PHE     BB 4131  32.145   8.698   8.722 -0.2017  0.2198  0.0545
  449PHE    SC1 4132  31.924   8.634   8.501 -0.4380  0.3890  0.1958
  449PHE    SC2 4133  32.003   8.871   8.270 -0.0674  0.0978  0.0126
  449PHE    SC3 4134  31.975   8.602   8.166  0.3790 -0.0875  0.3393
  450ILE     BB 4135  32.411   8.845   8.663  0.0092 -0.1323  0.1013
  450ILE    SC1 4136  32.595   9.062   8.475 -0.1868  0.0042  0.0642
  451VAL     BB 4137  32.574   8.621   8.524  0.2030  0.2457 -0.3039
  451VAL    SC1 4138  32.839   8.646   8.643  0.2252 -0.1433 -0.2618
  452MET     BB 4139  32.370   8.560   8.298 -0.0864 -0.0352  0.0224
  452MET    SC1 4140  32.195   8.246   8.463 -0.1700  0.1550  0.2028
  453GLY     BB 4141  32.409   8.843   8.176 -0.0542 -0.1074 -0.1373
  454LEU     BB 4142  32.701   8.822   8.076 -0.0862 -0.0232 -0.2508
  454LEU    SC1 4143  32.604   9.198   8.080 -0.5887  0.1051 -0.0607
  455VAL     BB 4144  32.662   8.567   7.904 -0.0955 -0.0566 -0.1991
  455VAL    SC1 4145  32.689   8.336   8.081  0.1067  0.1303  0.0212
  456ASP0    BB 4146  32.424   8.667   7.733 -0.2034  0.0988  0.0368
  456ASP0   SC1 4147  32.159   8.513   7.851 -0.3588  0.0618  0.1706
  457ALA     BB 4148  32.544   8.906   7.576 -0.1792  0.1184  0.0847
  457ALA    SC1 4149  32.496   9.097   7.760  0.1593 -0.1739  0.4970
  458ILE     BB 4150  32.722   8.741   7.382 -0.1147 -0.0491  0.2833
  458ILE    SC1 4151  33.025   8.728   7.539  0.0835  0.1498 -0.0704
  459PRO     BB 4152  32.505   8.564   7.251 -0.0192  0.0417 -0.0064
  459PRO    SC1 4153  32.345   8.359   7.430  0.1712  0.4022  0.4533
  460MET     BB 4154  32.294   8.771   7.157 -0.0896 -0.0847 -0.1311
  460MET    SC1 4155  31.992   8.733   7.284 -0.1416  0.1866 -0.1276
  461ILE     BB 4156  32.437   8.912   6.921 -0.0895  0.2203  0.0456
  461ILE    SC1 4157  32.778   8.928   6.922 -0.0891  0.3282 -0.3356
  462ALA     BB 4158  32.424   8.677   6.720  0.0989  0.2448  0.0030
  462ALA    SC1 4159  32.668   8.571   6.672 -0.0100 -0.1285  0.2391
  463VAL     BB 4160  32.116   8.681   6.683  0.1103 -0.0480 -0.1562
  463VAL    SC1 4161  31.910   8.758   6.875  0.2682 -0.0490  0.0161
  464GLY     BB 4162  32.114   8.981   6.602 -0.2089 -0.0641 -0.2190
  465LEU     BB 4163  32.287   8.915   6.353  0.1125  0.1087 -0.0480
  465LEU    SC1 4164  32.580   9.058   6.513 -0.1089 -0.3293 -0.1799
  466GLY     BB 4165  32.087   8.704   6.245 -0.0223  0.1389  0.1369
  467LEU     BB 4166  31.830   8.876   6.248 -0.0255  0.1428 -0.1188
  467LEU    SC1 4167  31.666   8.760   6.535  0.1482  0.0537 -0.1583
  468TYR     BB 4168  31.947   9.096   6.064 -0.0445  0.3341  0.0924
  468TYR    SC1 4169  32.216   9.264   6.065 -0.2034  0.2489  0.2194
  468TYR    SC2 4170  32.451   9.448   6.033  0.1500 -0.2288 -0.0486
  468TYR    SC3 4171  32.244   9.431   5.817 -0.3952  0.5154  0.3721
  468TYR    SC4 4172  32.468   9.606   5.797  0.1224 -0.1428  0.0066
  469VAL     BB 4173  32.052   8.911   5.838 -0.2317  0.0106  0.2616
  469VAL    SC1 4174  32.273   8.730   5.896  0.0801  0.2960  0.0098
  470MET     BB 4175  31.784   8.784   5.747 -0.1827  0.2139 -0.1948
  470MET    SC1 4176  31.550   8.528   5.913 -0.0134 -0.1202 -0.0453
  471PHE     BB 4177  31.631   9.052   5.719 -0.1177  0.2780  0.0467
  471PHE    SC1 4178  31.493   9.128   6.005 -0.0266  0.1587  0.0412
  471PHE    SC2 4179  31.649   9.416   6.096  0.2153  0.0740 -0.0957
  471PHE    SC3 4180  31.589   9.234   6.314  0.1165  0.1995 -0.0164
  472ALA     BB 4181  31.839   9.185   5.531  0.1471 -0.0940  0.0672
  472ALA    SC1 4182  31.912   9.364   5.720  0.2420  0.0593 -0.1123
  473VAL     BB 4183  31.815   8.972   5.307  0.1075 -0.0541  0.0333
  473VAL    SC1 4184  32.037   8.782   5.325  0.2758  0.1509  0.1744
  474ALA     BB 4185  31.541   8.788   5.314  0.1110 -0.0681 -0.1588
  474ALA    SC1 4186  31.468   8.664   5.542  0.3993  0.2900  0.1432
  477ASN     BB 4187  32.663   8.733   4.517  0.0875 -0.1889 -0.2188
  477ASN    SC1 4188  32.655   9.042   4.605 -0.1344 -0.2044  0.0188
  478LEU     BB 4189  32.943   8.674   4.682  0.0131  0.0973  0.0197
  478LEU    SC1 4190  33.030   8.313   4.581  0.0861 -0.3692 -0.2110
  479ASN     BB 4191  33.007   8.895   4.889 -0.0025  0.0114  0.1171
  479ASN    SC1 4192  33.247   9.053   4.713 -0.3011 -0.1001 -0.1290
  480MET     BB 4193  32.765   8.872   5.082 -0.0489 -0.1952  0.0364
  480MET    SC1 4194  32.339   8.843   4.987  0.0427 -0.0034 -0.4197
  481ASP     BB 4195  32.801   8.574   5.161  0.1303 -0.1603  0.0906
  481ASP    SC1 4196  32.573   8.493   4.926 -0.0015  0.5150 -0.0123
  482LEU     BB 4197  33.099   8.575   5.249  0.1662 -0.1721 -0.0291
  482LEU    SC1 4198  33.174   8.245   5.357 -0.2935  0.1730  0.1059
  483LEU     BB 4199  33.087   8.800   5.463 -0.0068 -0.0057 -0.2086
  483LEU    SC1 4200  33.438   8.803   5.455 -0.1659 -0.3772  0.2340
  484TYR     BB 4201  32.863   8.675   5.636  0.1588 -0.1804 -0.1153
  484TYR    SC1 4202  32.686   8.936   5.606 -0.2486 -0.6238  0.0927
  484TYR    SC2 4203  32.432   9.074   5.688 -0.1066 -0.4830  0.3059
  484TYR    SC3 4204  32.478   9.003   5.400 -0.1658 -0.0411  0.1800
  484TYR    SC4 4205  32.224   9.091   5.495 -0.0278  0.2838  0.2598
  485MET     BB 4206  32.976   8.395   5.704  0.2625 -0.1370 -0.1076
  485MET    SC1 4207  32.954   8.008   5.686 -0.1197  0.2307  0.0947
  486ALA     BB 4208  33.224   8.508   5.851  0.1580 -0.2495  0.1604
  486ALA    SC1 4209  33.343   8.478   5.611  0.2861  0.1840  0.1614
  487ALA     BB 4210  33.065   8.652   6.075  0.0453  0.0441 -0.1004
  487ALA    SC1 4211  33.021   8.900   5.978  0.5544  0.2779  0.2238
  488ALA     BB 4212  32.953   8.393   6.205 -0.0276  0.1090 -0.0325
  488ALA    SC1 4213  32.877   8.179   6.060  0.5278 -0.2246  0.1358
  489VAL     BB 4214  33.214   8.252   6.294  0.1257  0.3094 -0.1548
  489VAL    SC1 4215  33.159   7.972   6.231 -0.0171  0.3291 -0.1209
  490MET     BB 4216  33.330   8.474   6.476  0.2811 -0.0107  0.1489
  490MET    SC1 4217  33.510   8.760   6.261 -0.0525  0.0247 -0.0056
  491MET     BB 4218  33.074   8.512   6.646  0.2793 -0.0935  0.1655
  491MET    SC1 4219  32.956   8.853   6.495  0.0879 -0.0950  0.2114
  492GLY     BB 4220  33.014   8.220   6.730 -0.0130 -0.0650  0.0674
  493LEU     BB 4221  33.290   8.149   6.850  0.1129  0.0977 -0.1198
  493LEU    SC1 4222  33.319   7.895   6.628  0.0896  0.1417 -0.0084
  494ALA     BB 4223  33.304   8.377   7.060  0.0780 -0.0347  0.0279
  494ALA    SC1 4224  33.323   8.613   6.932  0.3998 -0.0796 -0.0156
  495ALA     BB 4225  33.035   8.324   7.206  0.0962 -0.0316  0.0631
  495ALA    SC1 4226  32.943   8.543   7.078  0.0106 -0.0258  0.1337
  496ILE     BB 4227  33.083   8.045   7.331  0.1394 -0.0900 -0.0816
  496ILE    SC1 4228  32.988   7.797   7.117  0.1245 -0.1656  0.0116
  497GLY     BB 4229  33.349   8.135   7.463 -0.0441 -0.0046  0.2400
  498ALA     BB 4230  33.235   8.380   7.617  0.0126  0.0227  0.2388
  498ALA    SC1 4231  33.417   8.461   7.799  0.4888  0.2624 -0.3091
  499ALA     BB 4232  33.025   8.203   7.761 -0.0321 -0.0187  0.1244
  499ALA    SC1 4233  32.805   8.282   7.626  0.0560  0.1666  0.0858
  500ILE     BB 4234  33.184   7.963   7.875 -0.1755 -0.0626  0.2354
  500ILE    SC1 4235  33.085   7.666   8.010  0.1789 -0.3736 -0.1585
  501GLY     BB 4236  33.393   8.136   8.024  0.0639 -0.0604 -0.0925
  502ILE     BB 4237  33.188   8.294   8.195  0.0576  0.0071 -0.1618
  502ILE    SC1 4238  33.062   8.541   7.997 -0.1324  0.1115  0.0840
  503GLY     BB 4239  33.055   8.039   8.310  0.2032 -0.0270 -0.0659
  504ILE     BB 4240  33.303   7.931   8.461  0.1098  0.1247  0.2016
  504ILE    SC1 4241  33.481   7.764   8.223 -0.0594 -0.1906  0.2908
  505LEU     BB 4242  33.348   8.184   8.635  0.0507  0.1750  0.1444
  505LEU    SC1 4243  33.519   8.427   8.433  0.1643 -0.1744 -0.1184
  506GLY     BB 4244  33.067   8.196   8.764  0.0301  0.4123  0.0808
  507GLY     BB 4245  33.069   7.938   8.935 -0.0818  0.3241 -0.0486
  508LYS     BB 4246  33.313   7.997   9.117  0.1188 -0.2357 -0.1175
  508LYS    SC1 4247  33.429   7.743   8.869  0.5333 -0.2130  0.2240
  508LYS    SC2 4248  33.620   7.572   8.661 -0.3354  0.1541 -0.0020
  509PHE     BB 4249  33.160   8.242   9.229  0.2084 -0.1577 -0.1647
  509PHE    SC1 4250  33.274   8.448   9.005 -0.1499  0.0516 -0.1101
  509PHE    SC2 4251  33.181   8.716   8.817 -0.1094 -0.0591 -0.2903
  509PHE    SC3 4252  33.092   8.722   9.093  0.1020  0.2604 -0.2236
  510LEU     BB 4253  32.899   8.105   9.325 -0.0296  0.1898 -0.2980
  510LEU    SC1 4254  32.628   8.341   9.340 -0.0740  0.0178 -0.2148
  511GLU     BB 4255  33.040   7.916   9.525 -0.1081  0.1641 -0.2667
  511GLU    SC1 4256  32.864   7.613   9.513  0.0566 -0.0739 -0.0180
  512GLY     BB 4257  33.196   8.140   9.671 -0.0293  0.0927 -0.2404
  513ALA     BB 4258  32.940   8.264   9.793  0.0936 -0.0015  0.1254
  513ALA    SC1 4259  32.700   8.388   9.805 -0.1240 -0.4084  0.1768
  514ALA     BB 4260  32.859   7.998   9.931 -0.0240 -0.1328 -0.1882
  514ALA    SC1 4261  32.605   7.918   9.976 -0.0045 -0.2302 -0.2487
  515ARG     BB 4262  33.114   7.976  10.105 -0.0889  0.1569 -0.0510
  515ARG    SC1 4263  33.153   7.628  10.168 -0.4121 -0.4787 -0.1320
  515ARG    SC2 4264  33.259   7.248  10.116  0.0515  0.2046 -0.1950
  516GLN     BB 4265  33.167   8.296  10.166  0.2368  0.0612  0.2017
  516GLN    SC1 4266  33.235   8.327  10.538  0.1164 -0.1476  0.1456
  517PRO     BB 4267  32.908   8.478  10.297 -0.1401 -0.1381  0.2907
  517PRO    SC1 4268  32.782   8.173  10.370 -0.4141  0.2788  0.1992
  518ASP     BB 4269  33.091   8.775  10.307 -0.2268  0.0699  0.0889
  518ASP    SC1 4270  32.900   9.023  10.251 -0.0613  0.0911  0.1204
  519LEU     BB 4271  33.229   8.780  10.007 -0.2159  0.2076  0.0194
  519LEU    SC1 4272  33.541   8.636   9.925 -0.2152  0.0404  0.2120
  520ILE     BB 4273  33.087   8.918   9.743 -0.0958  0.0378 -0.1368
  520ILE    SC1 4274  32.980   8.665   9.540  0.0806 -0.1480 -0.0023
  521PRO     BB 4275  33.261   9.168   9.688  0.0573 -0.0909 -0.2458
  521PRO    SC1 4276  33.095   9.397   9.586  0.0142  0.2399 -0.1735
  522LEU     BB 4277  33.527   9.015   9.643  0.0914 -0.0484 -0.1909
  522LEU    SC1 4278  33.648   9.048   9.978 -0.1437 -0.0734 -0.2077
  523LEU     BB 4279  33.424   8.850   9.401  0.0401 -0.2669 -0.0239
  523LEU    SC1 4280  33.449   8.493   9.492  0.2380  0.0846 -0.3784
  524ARG     BB 4281  33.343   9.075   9.203 -0.0738 -0.3409 -0.0626
  524ARG    SC1 4282  33.040   9.038   9.263 -0.2933  0.1876 -0.2420
  524ARG    SC2 4283  32.787   9.147   9.424  0.2075 -0.3020 -0.3501
  525THR     BB 4284  33.615   9.214   9.150 -0.2615  0.0419 -0.0560
  525THR    SC1 4285  33.563   9.429   9.360 -0.3589 -0.0150 -0.0213
  526GLN     BB 4286  33.762   8.960   9.049 -0.2873  0.0954 -0.2314
  526GLN    SC1 4287  34.191   8.998   8.994 -0.3241 -0.1418 -0.1523
  527PHE     BB 4288  33.574   8.889   8.814 -0.2255 -0.0411 -0.2406
  527PHE    SC1 4289  33.662   8.571   8.764  0.1889  0.0561 -0.0786
  527PHE    SC2 4290  33.905   8.461   8.973 -0.2641 -0.1723  0.3484
  527PHE    SC3 4291  33.648   8.329   9.002 -0.3648 -0.1517 -0.3028
  528PHE     BB 4292  33.610   9.145   8.643 -0.1208  0.0667 -0.0597
  528PHE    SC1 4293  33.335   9.212   8.648  0.3767 -0.0063  0.2795
  528PHE    SC2 4294  33.077   8.997   8.596  0.1573  0.3015  0.0587
  528PHE    SC3 4295  33.129   9.062   8.874  0.0976  0.1190  0.1140
  529ILE     BB 4296  33.905   9.094   8.560 -0.2070 -0.0030 -0.3328
  529ILE    SC1 4297  33.986   9.419   8.494  0.0510  0.0469  0.1805
  530VAL     BB 4298  33.855   8.809   8.451 -0.2650  0.0094 -0.3393
  530VAL    SC1 4299  34.006   8.559   8.472 -0.1076  0.1423  0.3289
  531MET     BB 4300  33.622   8.873   8.257 -0.2647  0.1035 -0.3091
  531MET    SC1 4301  33.323   8.790   8.340  0.0371 -0.3223 -0.0031
  532GLY     BB 4302  33.793   9.080   8.104 -0.0834  0.1580 -0.0395
  533LEU     BB 4303  33.982   8.869   7.979 -0.0583  0.0587  0.1622
  533LEU    SC1 4304  34.313   8.843   8.105  0.2379 -0.2462  0.0479
  534VAL     BB 4305  33.781   8.672   7.849 -0.0543 -0.1328  0.4379
  534VAL    SC1 4306  33.779   8.447   8.035 -0.0437 -0.3452  0.1857
  535ASP0    BB 4307  33.615   8.879   7.688  0.0266 -0.4025 -0.0088
  535ASP0   SC1 4308  33.332   8.810   7.888  0.1942 -0.2736  0.0065
  536ALA     BB 4309  33.843   9.018   7.529  0.0178 -0.1109  0.2245
  536ALA    SC1 4310  33.932   9.214   7.691 -0.2619  0.1449  0.0780
  537ILE     BB 4311  33.921   8.807   7.316  0.0489  0.1057  0.0179
  537ILE    SC1 4312  34.039   8.577   7.539 -0.2193  0.0507  0.1064
  538PRO     BB 4313  33.634   8.817   7.200  0.0890 -0.1483 -0.1111
  538PRO    SC1 4314  33.516   8.553   7.301  0.4032  0.0131 -0.0159
  539MET     BB 4315  33.603   9.118   7.133  0.2381 -0.0883  0.0815
  539MET    SC1 4316  33.308   9.035   7.363 -0.1032  0.2894 -0.2092
  540ILE     BB 4317  33.781   9.142   6.880 -0.1449  0.1231 -0.1781
  540ILE    SC1 4318  34.052   8.935   6.868 -0.3073 -0.1190  0.1480
  541ALA     BB 4319  33.639   8.920   6.717 -0.0358 -0.3132  0.2925
  541ALA    SC1 4320  33.664   8.656   6.769  0.3093 -0.2995  0.2233
  542VAL     BB 4321  33.358   9.051   6.717  0.0212 -0.1882  0.1516
  542VAL    SC1 4322  33.210   8.995   6.962 -0.1960 -0.0727  0.0495
  543GLY     BB 4323  33.417   9.335   6.607 -0.2630 -0.2048 -0.0539
  544LEU     BB 4324  33.521   9.252   6.327 -0.0837 -0.1313 -0.0099
  544LEU    SC1 4325  33.882   9.201   6.431 -0.1454 -0.0639 -0.0216
  545GLY     BB 4326  33.239   9.147   6.255  0.0010 -0.0695 -0.4632
  546LEU     BB 4327  33.093   9.420   6.260 -0.0251 -0.0863 -0.0883
  546LEU    SC1 4328  32.998   9.444   6.623 -0.4420 -0.3147  0.0348
  547TYR     BB 4329  33.274   9.549   6.044  0.0958 -0.1889 -0.0495
  547TYR    SC1 4330  33.571   9.655   6.061  0.1313  0.1617 -0.0524
  547TYR    SC2 4331  33.652   9.614   5.775  0.1976  0.0036 -0.0121
  547TYR    SC3 4332  33.809   9.484   5.995 -0.0478 -0.1465  0.0791
  547TYR    SC4 4333  33.869   9.438   5.720  0.3189  0.1138  0.1080
  548VAL     BB 4334  33.178   9.343   5.833  0.0773 -0.2852  0.0517
  548VAL    SC1 4335  33.262   9.258   5.566 -0.1383 -0.1639 -0.0574
  549MET     BB 4336  32.873   9.393   5.818  0.1604  0.2312 -0.1215
  549MET    SC1 4337  32.684   9.117   6.032  0.2404 -0.0174  0.0834
  550PHE     BB 4338  32.875   9.703   5.801  0.0971  0.2391  0.0006
  550PHE    SC1 4339  33.015   9.906   6.006  0.0313  0.2056 -0.0937
  550PHE    SC2 4340  32.939  10.194   6.169  0.0826  0.2230 -0.1004
  550PHE    SC3 4341  33.154  10.215   5.976  0.0277  0.2005 -0.1644
  551ALA     BB 4342  33.058   9.729   5.552  0.0139 -0.1403 -0.1072
  551ALA    SC1 4343  33.152   9.971   5.629  0.0694 -0.0628 -0.4067
  552VAL     BB 4344  32.867   9.589   5.353 -0.2498  0.0771 -0.0126
  552VAL    SC1 4345  33.072   9.438   5.209 -0.2512 -0.0759  0.1437
  553ALA     BB 4346  32.642   9.356   5.417 -0.1943  0.0843  0.2159
  553ALA    SC1 4347  32.831   9.164   5.401  0.0301  0.2965  0.2675
  556ASN     BB 4348  34.377   8.258   4.235  0.4444 -0.0566  0.0506
  556ASN    SC1 4349  34.625   8.433   4.376 -0.1378 -0.0382  0.4361
  557LEU     BB 4350  34.353   7.999   4.438 -0.2200  0.1177  0.2192
  557LEU    SC1 4351  34.027   7.787   4.521 -0.0506 -0.2960  0.0377
  558ASN     BB 4352  34.632   7.926   4.550 -0.2121  0.0157  0.1349
  558ASN    SC1 4353  34.907   7.793   4.357 -0.1847  0.2489  0.0399
  559MET     BB 4354  34.606   8.128   4.784  0.0002  0.0259  0.1516
  559MET    SC1 4355  34.763   8.300   5.102  0.3602  0.0026 -0.3043
  560ASP     BB 4356  34.352   8.011   4.918  0.0889 -0.0138  0.2876
  560ASP    SC1 4357  34.257   8.325   5.029 -0.1311  0.1114 -0.3065
  561LEU     BB 4358  34.420   7.719   4.997 -0.1607 -0.1500  0.0172
  561LEU    SC1 4359  34.170   7.510   5.174  0.0885 -0.2051  0.1037
  562LEU     BB 4360  34.649   7.799   5.189 -0.1673 -0.0733 -0.0065
  562LEU    SC1 4361  34.867   7.506   5.248  0.0280  0.5752 -0.0984
  563TYR     BB 4362  34.500   7.978   5.393 -0.0464 -0.0228  0.0388
  563TYR    SC1 4363  34.573   8.259   5.539 -0.1861  0.2437 -0.0212
  563TYR    SC2 4364  34.767   8.488   5.549  0.4162 -0.2494  0.2742
  563TYR    SC3 4365  34.600   8.424   5.789  0.4003 -0.2445  0.2645
  563TYR    SC4 4366  34.734   8.674   5.762 -0.0649 -0.0097  0.0064
  564MET     BB 4367  34.291   7.772   5.492 -0.0279 -0.0209  0.0808
  564MET    SC1 4368  34.053   8.025   5.339 -0.0674 -0.1555  0.0171
  565ALA     BB 4369  34.494   7.565   5.602  0.0847  0.0587  0.0241
  565ALA    SC1 4370  34.512   7.432   5.368  0.1715 -0.0336  0.0823
  566ALA     BB 4371  34.634   7.751   5.807  0.0162  0.0570  0.0727
  566ALA    SC1 4372  34.841   7.734   5.635 -0.1483  0.1328 -0.1386
  567ALA     BB 4373  34.381   7.828   5.969  0.0471  0.1215  0.0901
  567ALA    SC1 4374  34.374   8.053   5.820  0.1827  0.2139  0.2200
  568VAL     BB 4375  34.310   7.548   6.081  0.0775  0.0473 -0.0744
  568VAL    SC1 4376  34.179   7.412   5.857  0.1871 -0.1984  0.0072
  569MET     BB 4377  34.579   7.500   6.226  0.0250 -0.0604 -0.0110
  569MET    SC1 4378  34.846   7.372   6.115  0.1058  0.1367 -0.1210
  570MET     BB 4379  34.574   7.753   6.404  0.1333 -0.0579 -0.0107
  570MET    SC1 4380  34.770   7.981   6.212 -0.2740 -0.1563 -0.0219
  571GLY     BB 4381  34.307   7.690   6.547  0.1261  0.0951  0.0453
  572LEU     BB 4382  34.361   7.407   6.662  0.0566  0.0823  0.0472
  572LEU    SC1 4383  34.205   7.192   6.373 -0.0554  0.1536 -0.3763
  573ALA     BB 4384  34.609   7.483   6.832  0.0738  0.0155  0.0521
  573ALA    SC1 4385  34.753   7.316   6.675  0.0644 -0.0080  0.0685
  574ALA     BB 4386  34.471   7.702   7.002  0.1757 -0.0055  0.1641
  574ALA    SC1 4387  34.590   7.919   6.895  0.1230 -0.0213  0.0724
  575ILE     BB 4388  34.261   7.525   7.147  0.1280 -0.1306 -0.0535
  575ILE    SC1 4389  33.936   7.577   7.058  0.1866  0.1647 -0.1043
  576GLY     BB 4390  34.469   7.336   7.278  0.1151  0.0023  0.1633
  577ALA     BB 4391  34.647   7.540   7.428  0.1144  0.0286  0.1282
  577ALA    SC1 4392  34.849   7.434   7.573  0.3552 -0.1461 -0.3169
  578ALA     BB 4393  34.432   7.691   7.593  0.1131  0.0196  0.1340
  578ALA    SC1 4394  34.439   7.880   7.400  0.0439 -0.1914 -0.0802
  579ILE     BB 4395  34.291   7.450   7.727  0.1047 -0.0572 -0.0102
  579ILE    SC1 4396  34.012   7.475   7.533  0.1707 -0.2592 -0.1331
  580GLY     BB 4397  34.534   7.322   7.872 -0.0605 -0.1667  0.1749
  581ILE     BB 4398  34.656   7.552   8.039 -0.3300 -0.0227  0.1780
  581ILE    SC1 4399  34.881   7.721   7.846 -0.0563 -0.0759  0.4437
  582GLY     BB 4400  34.425   7.631   8.231 -0.3708  0.1023  0.0793
  583ILE     BB 4401  34.375   7.357   8.367 -0.0829 -0.0894 -0.1855
  583ILE    SC1 4402  34.303   7.101   8.153  0.0669 -0.1216 -0.1983
  584LEU     BB 4403  34.663   7.328   8.477 -0.1313 -0.1630 -0.0748
  584LEU    SC1 4404  34.914   7.242   8.239  0.1279 -0.4911  0.0443
  585GLY     BB 4405  34.674   7.613   8.599  0.1852 -0.1219 -0.1886
  586GLY     BB 4406  34.448   7.570   8.807  0.4024 -0.1364  0.0479
  587LYS     BB 4407  34.575   7.346   8.980 -0.0959 -0.3801  0.1166
  587LYS    SC1 4408  34.404   7.164   8.910  0.4922 -0.0772  0.1064
  587LYS    SC2 4409  34.386   6.856   9.018 -0.2628  0.1818 -0.0087
  588PHE     BB 4410  34.815   7.530   9.049 -0.2740 -0.0092 -0.2113
  588PHE    SC1 4411  35.090   7.594   8.913 -0.2239  0.1678  0.0382
  588PHE    SC2 4412  35.246   7.711   8.634  0.0322  0.0558  0.1321
  588PHE    SC3 4413  35.054   7.498   8.588  0.0026  0.1038  0.0304
  589LEU     BB 4414  34.659   7.760   9.187 -0.1533 -0.0512  0.0013
  589LEU    SC1 4415  34.583   7.943   8.888 -0.2697  0.0578  0.2215
  590GLU     BB 4416  34.527   7.570   9.392  0.0510  0.1836  0.3612
  590GLU    SC1 4417  34.206   7.577   9.610 -0.1499  0.0352  0.0586
  591GLY     BB 4418  34.782   7.465   9.532  0.1169 -0.2232 -0.0414
  592ALA     BB 4419  34.837   7.750   9.642  0.0445 -0.1984 -0.0696
  592ALA    SC1 4420  35.098   7.752   9.712  0.0042 -0.1053  0.0831
  593ALA     BB 4421  34.579   7.795   9.807  0.0352  0.2181 -0.1876
  593ALA    SC1 4422  34.478   8.042   9.850 -0.1666  0.0730  0.2337
  594ARG     BB 4423  34.648   7.573  10.011  0.0142  0.2445 -0.1517
  594ARG    SC1 4424  34.635   7.232   9.936  0.2449 -0.1094 -0.1038
  594ARG    SC2 4425  34.588   6.886   9.833 -0.0415 -0.2284 -0.0334
  595GLN     BB 4426  34.976   7.550  10.047  0.0058  0.0899 -0.1637
  595GLN    SC1 4427  34.946   7.641  10.410 -0.2294  0.0245 -0.0691
  596PRO     BB 4428  35.261   7.716  10.053 -0.0954  0.2625  0.3422
  596PRO    SC1 4429  35.162   8.015  10.178  0.4682 -0.2687 -0.1350
  597ASP     BB 4430  35.487   7.504  10.043 -0.0911  0.2778 -0.0095
  597ASP    SC1 4431  35.579   7.552  10.354  0.0555 -0.0458  0.0573
  598LEU     BB 4432  35.377   7.399   9.773 -0.3104  0.0407  0.1677
  598LEU    SC1 4433  35.327   7.089   9.946  0.0846  0.6987 -0.0013
  599ILE     BB 4434  35.430   7.636   9.580 -0.3303 -0.0130  0.0961
  599ILE    SC1 4435  35.211   7.698   9.325  0.2280  0.0472 -0.3895
  600PRO     BB 4436  35.719   7.657   9.471 -0.3517 -0.2161 -0.0048
  600PRO    SC1 4437  35.838   7.810   9.697  0.2845 -0.0322 -0.0708
  601LEU     BB 4438  35.740   7.374   9.347  0.1008 -0.1679 -0.0548
  601LEU    SC1 4439  35.845   7.309   9.681  0.0700 -0.3397 -0.1145
  602LEU     BB 4440  35.491   7.405   9.164  0.0840 -0.2259 -0.0418
  602LEU    SC1 4441  35.141   7.289   9.334  0.1108 -0.0793 -0.2212
  603ARG     BB 4442  35.581   7.622   8.962 -0.1459 -0.3668 -0.3024
  603ARG    SC1 4443  35.391   7.905   8.978  0.2294  0.0586  0.0313
  603ARG    SC2 4444  35.377   8.252   9.153 -0.3910 -0.2666 -0.2425
  604THR     BB 4445  35.824   7.465   8.852  0.0933 -0.1405 -0.1081
  604THR    SC1 4446  35.991   7.706   8.767 -0.2404  0.1688  0.0870
  605GLN     BB 4447  35.666   7.218   8.751  0.0353 -0.0922 -0.1347
  605GLN    SC1 4448  35.583   6.953   8.996  0.2241 -0.0174 -0.0546
  606PHE     BB 4449  35.466   7.373   8.571  0.1916  0.2569 -0.0184
  606PHE    SC1 4450  35.269   7.130   8.555  0.0009  0.1854 -0.3980
  606PHE    SC2 4451  35.298   6.833   8.719  0.4265  0.3946 -0.0746
  606PHE    SC3 4452  35.474   6.866   8.490 -0.0447  0.1717 -0.4890
  607PHE     BB 4453  35.667   7.472   8.357  0.1045 -0.0657 -0.2578
  607PHE    SC1 4454  35.636   7.793   8.417 -0.3000  0.7619  0.1712
  607PHE    SC2 4455  35.925   7.962   8.360  0.2249 -0.1619 -0.1196
  607PHE    SC3 4456  35.735   7.966   8.142  0.3903 -0.2366 -0.2673
  608ILE     BB 4457  35.781   7.211   8.236  0.0603 -0.1683 -0.0810
  608ILE    SC1 4458  36.009   7.231   7.984  0.0116 -0.1035 -0.1202
  609VAL     BB 4459  35.506   7.092   8.158  0.0368  0.0234 -0.2996
  609VAL    SC1 4460  35.346   6.869   8.057 -0.2686  0.1928 -0.2027
  610MET     BB 4461  35.416   7.334   7.986 -0.0404 -0.0015 -0.2950
  610MET    SC1 4462  35.238   7.637   8.184 -0.2481 -0.1023  0.0376
  611GLY     BB 4463  35.636   7.292   7.772 -0.0187  0.3053 -0.3378
  612LEU     BB 4464  35.517   7.034   7.649 -0.0715  0.1833 -0.0405
  612LEU    SC1 4465  35.814   6.888   7.616  0.1450  0.2389 -0.0336
  613VAL     BB 4466  35.239   7.146   7.571 -0.1339  0.0011 -0.0847
  613VAL    SC1 4467  35.008   7.167   7.748 -0.1396  0.0452 -0.0973
  614ASP0    BB 4468  35.338   7.405   7.431  0.0009  0.0329  0.0669
  614ASP0   SC1 4469  35.310   7.650   7.683  0.0616  0.2643  0.2118
  615ALA     BB 4470  35.512   7.267   7.215 -0.0476  0.2799 -0.1345
  615ALA    SC1 4471  35.732   7.409   7.152  0.1370  0.0057 -0.1259
  616ILE     BB 4472  35.290   7.146   7.035  0.0616  0.0699 -0.1314
  616ILE    SC1 4473  35.317   6.855   7.209  0.0972  0.1753  0.0414
  617PRO     BB 4474  35.152   7.412   6.957 -0.0574  0.0506  0.0093
  617PRO    SC1 4475  34.863   7.366   7.115 -0.0002  0.2628  0.4135
  618MET     BB 4476  35.398   7.553   6.831  0.1107 -0.1087  0.1545
  618MET    SC1 4477  35.194   7.822   7.033 -0.1188 -0.2901  0.0528
  619ILE     BB 4478  35.485   7.365   6.600 -0.1291  0.0232 -0.0478
  619ILE    SC1 4479  35.734   7.201   6.766 -0.2351 -0.1890 -0.0949
  620ALA     BB 4480  35.225   7.354   6.432  0.0322 -0.1907 -0.2916
  620ALA    SC1 4481  35.148   7.102   6.490  0.1401 -0.2372 -0.3481
  621VAL     BB 4482  35.225   7.664   6.436  0.2365 -0.1871  0.3177
  621VAL    SC1 4483  34.947   7.666   6.524  0.0815  0.1441 -0.1419
  622GLY     BB 4484  35.475   7.687   6.254 -0.0690  0.1870 -0.0736
  623LEU     BB 4485  35.367   7.544   6.000  0.1098  0.0077 -0.0511
  623LEU    SC1 4486  35.553   7.270   6.156  0.4384 -0.0683 -0.3234
  624GLY     BB 4487  35.141   7.753   5.964 -0.0378 -0.1089  0.1740
  625LEU     BB 4488  35.327   8.001   5.960 -0.0796 -0.0794  0.0291
  625LEU    SC1 4489  35.283   8.054   6.282  0.0541  0.0105  0.1795
  626TYR     BB 4490  35.505   7.921   5.719 -0.1623 -0.3773  0.0629
  626TYR    SC1 4491  35.714   7.726   5.705  0.1297 -0.1391 -0.0138
  626TYR    SC2 4492  35.910   7.648   5.918 -0.0800 -0.1764  0.1692
  626TYR    SC3 4493  35.712   7.447   5.816 -0.0985 -0.1069  0.0675
  626TYR    SC4 4494  35.916   7.376   6.001 -0.1054 -0.2196  0.0318
  627VAL     BB 4495  35.291   7.927   5.494  0.1168  0.0089 -0.2056
  627VAL    SC1 4496  35.212   7.659   5.576 -0.0148  0.1310  0.0820
  628MET     BB 4497  35.167   8.209   5.536  0.0969 -0.0234 -0.0384
  628MET    SC1 4498  34.900   8.142   5.758  0.0804  0.2243  0.0288
  629PHE     BB 4499  35.420   8.387   5.519  0.1645 -0.1169 -0.0227
  629PHE    SC1 4500  35.592   8.334   5.774  0.0508 -0.2870 -0.0971
  629PHE    SC2 4501  35.701   8.313   6.095 -0.2312 -0.2984  0.0000
  629PHE    SC3 4502  35.415   8.354   6.063 -0.1460  0.1765 -0.2389
  630ALA     BB 4503  35.555   8.234   5.285 -0.3598 -0.2402 -0.2593
  630ALA    SC1 4504  35.706   8.073   5.441 -0.2387  0.1886  0.0861
  631VAL     BB 4505  35.343   8.292   5.067 -0.2634  0.1106 -0.2657
  631VAL    SC1 4506  35.449   8.526   4.929  0.3013  0.0472  0.0306
  632ALA     BB 4507  35.156   8.022   5.035 -0.3734  0.1521  0.0011
  632ALA    SC1 4508  35.134   7.760   5.099 -0.2426  0.1108 -0.1189
  635ASN     BB 4509  32.848   5.794   3.959  0.1827 -0.0480  0.4371
  635ASN    SC1 4510  32.565   5.615   3.956 -0.3137  0.1945  0.3661
  636LEU     BB 4511  32.800   5.983   4.225  0.0482  0.0047  0.3763
  636LEU    SC1 4512  33.163   6.124   4.184  0.3582  0.0015 -0.3219
  637ASN     BB 4513  32.563   5.888   4.401 -0.1688 -0.0995  0.0370
  637ASN    SC1 4514  32.285   5.801   4.243 -0.1327 -0.0314  0.1124
  638MET     BB 4515  32.698   5.667   4.570 -0.2287  0.0110  0.2328
  638MET    SC1 4516  32.671   5.321   4.445 -0.4673  0.0462 -0.0911
  639ASP     BB 4517  32.902   5.850   4.715  0.1764 -0.0092 -0.2795
  639ASP    SC1 4518  33.103   5.571   4.724 -0.1882 -0.1664  0.2490
  640LEU     BB 4519  32.695   6.032   4.856  0.2174 -0.1077 -0.0874
  640LEU    SC1 4520  32.634   6.287   5.118 -0.0932  0.0878  0.1403
  641LEU     BB 4521  32.544   5.815   5.018  0.0498 -0.0077 -0.1065
  641LEU    SC1 4522  32.337   5.974   5.234  0.1733 -0.0587  0.0283
  642TYR     BB 4523  32.787   5.741   5.197  0.0348 -0.0250 -0.0936
  642TYR    SC1 4524  32.806   5.429   5.151  0.0786  0.2013 -0.0429
  642TYR    SC2 4525  33.018   5.288   4.992 -0.0173 -0.0196  0.0210
  642TYR    SC3 4526  32.754   5.352   4.866 -0.0405 -0.0627  0.0475
  642TYR    SC4 4527  32.959   5.214   4.724 -0.1004 -0.1926  0.0858
  643MET     BB 4528  32.863   5.994   5.360  0.1003 -0.0604 -0.0692
  643MET    SC1 4529  33.172   6.063   5.181  0.0783 -0.3522  0.2392
  644ALA     BB 4530  32.597   6.047   5.510  0.0907  0.0030 -0.1079
  644ALA    SC1 4531  32.531   6.278   5.633 -0.0378 -0.1043  0.0282
  645ALA     BB 4532  32.595   5.776   5.660 -0.0375 -0.0407 -0.1871
  645ALA    SC1 4533  32.533   5.610   5.457 -0.6264 -0.1342  0.0500
  646ALA     BB 4534  32.873   5.791   5.797 -0.1587 -0.0168  0.0625
  646ALA    SC1 4535  33.011   5.651   5.611  0.1718  0.2236  0.1174
  647VAL     BB 4536  32.802   6.039   5.968  0.1885  0.0362  0.1368
  647VAL    SC1 4537  33.073   6.134   6.021  0.2917 -0.2724  0.1812
  648MET     BB 4538  32.565   5.929   6.134  0.1298 -0.2560 -0.1331
  648MET    SC1 4539  32.242   5.901   6.023  0.1343 -0.0998  0.1650
  649MET     BB 4540  32.742   5.706   6.257  0.1022 -0.0931  0.2128
  649MET    SC1 4541  32.721   5.367   6.026 -0.0099 -0.3794 -0.1188
  650GLY     BB 4542  32.963   5.876   6.392  0.1570  0.1328 -0.1463
  651LEU     BB 4543  32.782   6.053   6.572  0.3611 -0.0819  0.2873
  651LEU    SC1 4544  32.896   6.322   6.379 -0.1745 -0.0833 -0.2678
  652ALA     BB 4545  32.635   5.820   6.713 -0.0344  0.0727  0.1444
  652ALA    SC1 4546  32.422   5.715   6.585 -0.0664 -0.0387  0.2859
  653ALA     BB 4547  32.890   5.699   6.842  0.0809  0.0735 -0.0777
  653ALA    SC1 4548  32.856   5.525   6.638 -0.1837  0.4878 -0.4049
  654ILE     BB 4549  32.993   5.941   7.006  0.0358 -0.0123  0.0792
  654ILE    SC1 4550  33.239   6.158   6.914  0.1202 -0.0994  0.0969
  655GLY     BB 4551  32.746   5.993   7.186  0.3045  0.1632  0.4077
  656ALA     BB 4552  32.709   5.709   7.305 -0.0217  0.1129  0.1968
  656ALA    SC1 4553  32.477   5.577   7.342  0.0895 -0.2133 -0.2005
  657ALA     BB 4554  32.993   5.673   7.423  0.0835  0.0450 -0.0675
  657ALA    SC1 4555  33.122   5.552   7.220 -0.2802 -0.3708 -0.0656
  658ILE     BB 4556  32.978   5.920   7.610 -0.0196  0.0218 -0.0441
  658ILE    SC1 4557  33.247   6.048   7.776 -0.0482  0.0696 -0.0346
  659GLY     BB 4558  32.719   5.837   7.759  0.0798 -0.1061  0.0614
  660ILE     BB 4559  32.798   5.554   7.858 -0.1318 -0.1504  0.1088
  660ILE    SC1 4560  32.713   5.337   7.609  0.0878 -0.0698 -0.0401
  661GLY     BB 4561  33.047   5.671   8.002 -0.1257 -0.1504  0.0983
  662ILE     BB 4562  32.900   5.841   8.216  0.0983  0.0535  0.0938
  662ILE    SC1 4563  32.878   6.110   8.007 -0.1091  0.0619  0.1248
  663LEU     BB 4564  32.735   5.608   8.337 -0.2222  0.1760 -0.0947
  663LEU    SC1 4565  32.428   5.613   8.188 -0.1084  0.2888  0.0728
  664GLY     BB 4566  32.988   5.443   8.409 -0.2216  0.1923 -0.0582
  665GLY     BB 4567  33.127   5.629   8.615  0.0570 -0.0984  0.0232
  666LYS     BB 4568  32.886   5.598   8.807 -0.1823 -0.0619 -0.2642
  666LYS    SC1 4569  32.807   5.854   8.993 -0.1039  0.1221 -0.0984
  666LYS    SC2 4570  32.888   6.121   9.202  0.0108  0.3584 -0.1513
  667PHE     BB 4571  32.918   5.295   8.864 -0.0667  0.0186  0.1307
  667PHE    SC1 4572  32.612   5.228   8.729  0.0690 -0.0834 -0.2183
  667PHE    SC2 4573  32.650   5.112   8.412  0.2203 -0.1677 -0.1705
  667PHE    SC3 4574  32.558   4.916   8.605 -0.0441 -0.0730 -0.1961
  668LEU     BB 4575  33.200   5.291   8.991  0.1250  0.0754 -0.2772
  668LEU    SC1 4576  33.351   5.295   8.694 -0.3181  0.2546  0.0772
  669GLU     BB 4577  33.121   5.481   9.223  0.1719 -0.2700  0.0315
  669GLU    SC1 4578  33.259   5.804   9.064  0.4358  0.0168 -0.0575
  670GLY     BB 4579  32.881   5.308   9.315 -0.0375  0.0930  0.1846
  671ALA     BB 4580  33.032   5.041   9.355  0.0178  0.0672 -0.1607
  671ALA    SC1 4581  32.875   4.827   9.303  0.4095 -0.2364 -0.1414
  672ALA     BB 4582  33.259   5.151   9.536 -0.1087  0.0205  0.0294
  672ALA    SC1 4583  33.461   5.276   9.408  0.0377  0.0380  0.2728
  673ARG     BB 4584  33.066   5.238   9.762 -0.1253 -0.0254  0.0328
  673ARG    SC1 4585  33.263   5.107   9.955  0.3732  0.1000  0.1334
  673ARG    SC2 4586  33.524   4.816   9.951 -0.2623  0.0871  0.0839
  674GLN     BB 4587  32.856   4.986   9.795 -0.0605 -0.0886 -0.0361
  674GLN    SC1 4588  32.578   5.164  10.016  0.0853  0.1479  0.0958
  675PRO     BB 4589  32.890   4.676   9.727 -0.2268 -0.1430  0.0600
  675PRO    SC1 4590  33.198   4.688   9.633  0.1117 -0.1472  0.0110
  676ASP     BB 4591  32.577   4.563   9.825  0.1338  0.0771  0.1486
  676ASP    SC1 4592  32.547   4.691  10.120 -0.0369  0.5585  0.0559
  677LEU     BB 4593  32.411   4.778   9.587  0.0592 -0.3113 -0.0692
  677LEU    SC1 4594  32.571   5.066   9.413 -0.2030  0.2543  0.1060
  678ILE     BB 4595  32.470   4.595   9.318  0.1058 -0.0047 -0.2731
  678ILE    SC1 4596  32.775   4.444   9.340 -0.0148 -0.2069  0.1017
  679PRO     BB 4597  32.179   4.584   9.212  0.0586  0.0454 -0.1514
  679PRO    SC1 4598  32.020   4.377   9.397 -0.0479  0.0256 -0.0082
  680LEU     BB 4599  32.081   4.878   9.203  0.2847  0.1345  0.1370
  680LEU    SC1 4600  32.147   5.191   9.393 -0.0541  0.1388  0.2673
  681LEU     BB 4601  32.272   4.974   8.978 -0.0186  0.1171 -0.1343
  681LEU    SC1 4602  32.639   4.924   9.023 -0.0112  0.1870  0.0800
  682ARG     BB 4603  32.212   4.777   8.745  0.0826 -0.2163  0.1135
  682ARG    SC1 4604  32.435   4.562   8.885 -0.3382 -0.0039 -0.0195
  682ARG    SC2 4605  32.608   4.266   8.975 -0.1173  0.0208 -0.4672
  683THR     BB 4606  31.920   4.875   8.708  0.1638 -0.0309 -0.0535
  683THR    SC1 4607  31.760   4.714   8.911  0.1311 -0.0406 -0.0867
  684GLN     BB 4608  31.967   5.179   8.676  0.2104  0.0022  0.2935
  684GLN    SC1 4609  31.568   5.262   8.816  0.0771 -0.1761 -0.0922
  685PHE     BB 4610  32.153   5.154   8.429  0.0770 -0.1659  0.2085
  685PHE    SC1 4611  32.338   5.370   8.484  0.0535 -0.1940 -0.0419
  685PHE    SC2 4612  32.517   5.591   8.670  0.0010 -0.0577 -0.1515
  685PHE    SC3 4613  32.231   5.638   8.663 -0.0262 -0.2052 -0.0722
  686PHE     BB 4614  31.965   5.028   8.217  0.3040  0.2465 -0.2571
  686PHE    SC1 4615  31.976   4.726   8.248  0.0548  0.1113  0.0333
  686PHE    SC2 4616  31.887   4.523   8.506 -0.0305  0.4535  0.2809
  686PHE    SC3 4617  32.171   4.533   8.448 -0.0696 -0.2023 -0.1397
  687ILE     BB 4618  31.770   5.266   8.178  0.0407  0.0478 -0.1824
  687ILE    SC1 4619  31.565   5.134   7.940 -0.0218  0.1054 -0.1608
  688VAL     BB 4620  31.987   5.460   8.070  0.0713  0.0338 -0.1465
  688VAL    SC1 4621  31.972   5.752   8.067 -0.0449  0.0307  0.0070
  689MET     BB 4622  32.087   5.305   7.821 -0.0801 -0.1618 -0.0886
  689MET    SC1 4623  32.414   5.251   7.905  0.4308 -0.1171 -0.0937
  690GLY     BB 4624  31.821   5.318   7.664 -0.1444 -0.1818  0.0178
  691LEU     BB 4625  31.814   5.625   7.620 -0.1230 -0.1927 -0.0646
  691LEU    SC1 4626  31.597   5.738   7.853  0.2556  0.0467  0.4722
  692VAL     BB 4627  32.082   5.664   7.470 -0.1390  0.1309 -0.0172
  692VAL    SC1 4628  32.234   5.710   7.715  0.0508  0.1977 -0.1453
  693ASP0    BB 4629  32.044   5.459   7.240 -0.1254 -0.0379  0.1284
  693ASP0   SC1 4630  31.869   5.163   7.245 -0.0160 -0.1835 -0.0952
  694ALA     BB 4631  31.782   5.554   7.104  0.0054 -0.0235 -0.1202
  694ALA    SC1 4632  31.583   5.577   7.286 -0.1847 -0.4543 -0.2599
  695ILE     BB 4633  31.884   5.817   6.975  0.0746 -0.0061 -0.0307
  695ILE    SC1 4634  31.974   5.980   7.261  0.2646 -0.1287 -0.0189
  696PRO     BB 4635  32.080   5.629   6.825 -0.1143 -0.3649  0.1567
  696PRO    SC1 4636  32.335   5.839   6.999  0.1909 -0.2107 -0.2634
  697MET     BB 4637  31.900   5.430   6.670 -0.2168 -0.0815 -0.0996
  697MET    SC1 4638  31.789   5.121   6.748 -0.0281  0.1322 -0.0581
  698ILE     BB 4639  31.765   5.641   6.488  0.1359  0.3091  0.0732
  698ILE    SC1 4640  31.700   5.957   6.597 -0.1866  0.3366 -0.1823
  699ALA     BB 4641  32.021   5.757   6.359  0.1233  0.0613 -0.1863
  699ALA    SC1 4642  32.199   5.937   6.455  0.0312  0.0497  0.0103
  700VAL     BB 4643  32.160   5.497   6.263 -0.0255  0.0097 -0.2654
  700VAL    SC1 4644  32.287   5.358   6.486 -0.2353  0.1205 -0.0730
  701GLY     BB 4645  31.938   5.369   6.089 -0.0790 -0.1367 -0.0922
  702LEU     BB 4646  31.912   5.563   5.849  0.1545 -0.0245 -0.0297
  702LEU    SC1 4647  31.754   5.876   5.867 -0.0261 -0.0275  0.2689
  703GLY     BB 4648  32.213   5.557   5.774  0.1595  0.0232 -0.0141
  704LEU     BB 4649  32.266   5.252   5.750  0.0554  0.0008  0.0350
  704LEU    SC1 4650  32.378   5.107   6.066 -0.1402 -0.5101 -0.1423
  705TYR     BB 4651  32.063   5.189   5.525  0.0920 -0.0237  0.0088
  705TYR    SC1 4652  31.720   5.245   5.504  0.0570 -0.0830 -0.1569
  705TYR    SC2 4653  31.440   5.265   5.397 -0.0224  0.3405  0.1090
  705TYR    SC3 4654  31.672   5.354   5.228 -0.0325 -0.0721 -0.1373
  705TYR    SC4 4655  31.402   5.390   5.144 -0.0374 -0.2937 -0.2216
  706VAL     BB 4656  32.202   5.368   5.314 -0.0617  0.1141  0.0222
  706VAL    SC1 4657  32.111   5.642   5.275  0.0710  0.2028  0.3103
  707MET     BB 4658  32.474   5.218   5.315  0.0124  0.2419  0.3432
  707MET    SC1 4659  32.810   5.277   5.528 -0.2538  0.2321  0.0561
  708PHE     BB 4660  32.370   4.927   5.293  0.2111  0.1870  0.0821
  708PHE    SC1 4661  32.527   4.789   5.531  0.0261  0.0628  0.1101
  708PHE    SC2 4662  32.843   4.850   5.420  0.0242  0.1637  0.1594
  708PHE    SC3 4663  32.820   4.643   5.623 -0.0010 -0.1960 -0.1967
  709ALA     BB 4664  32.194   4.981   5.043  0.2023 -0.0636  0.0311
  709ALA    SC1 4665  31.993   5.159   5.072  0.1301 -0.2008  0.4457
  710VAL     BB 4666  32.320   5.150   4.789 -0.4268 -0.1224 -0.3402
  710VAL    SC1 4667  32.355   5.413   4.911  0.2817 -0.2591 -0.2059
  711ALA     BB 4668  32.636   4.945   4.856  0.0638  0.2812  0.3427
  711ALA    SC1 4669  32.741   5.030   5.090  0.3224  0.1801  0.2667
  714ASN     BB 4670  32.170   6.259   4.180  0.0148  0.0476  0.3010
  714ASN    SC1 4671  31.899   6.034   4.263 -0.1924  0.0244  0.2684
  715LEU     BB 4672  32.152   6.555   4.324  0.1980  0.1241  0.1706
  715LEU    SC1 4673  32.403   6.817   4.437 -0.0123  0.1055  0.1219
  716ASN     BB 4674  31.890   6.597   4.485 -0.0858 -0.1130 -0.2142
  716ASN    SC1 4675  31.711   6.825   4.285  0.3439 -0.1756 -0.2129
  717MET     BB 4676  31.928   6.359   4.681 -0.2091  0.0401 -0.0004
  717MET    SC1 4677  31.658   6.120   4.641 -0.2841  0.0101 -0.1491
  718ASP     BB 4678  32.198   6.434   4.815 -0.1397  0.0514 -0.1446
  718ASP    SC1 4679  32.383   6.245   4.576  0.4254 -0.2204 -0.2722
  719LEU     BB 4680  32.113   6.686   4.973  0.2029  0.0397  0.0675
  719LEU    SC1 4681  32.107   6.990   5.188 -0.2379 -0.1439  0.0204
  720LEU     BB 4682  31.901   6.557   5.159  0.0225  0.2910  0.0417
  720LEU    SC1 4683  31.742   6.816   5.355  0.0353 -0.0157 -0.1326
  721TYR     BB 4684  32.086   6.343   5.286  0.0424  0.1023 -0.2938
  721TYR    SC1 4685  31.977   6.146   5.106  0.2856 -0.1281  0.2559
  721TYR    SC2 4686  31.894   5.923   5.290 -0.1908  0.0830  0.3130
  721TYR    SC3 4687  31.732   5.983   5.045  0.1388  0.1438  0.1036
  721TYR    SC4 4688  31.665   5.769   5.220 -0.1474  0.1502  0.0069
  722MET     BB 4689  32.291   6.538   5.413 -0.0140  0.0134 -0.0603
  722MET    SC1 4690  32.523   6.786   5.241  0.1321 -0.0294 -0.2125
  723ALA     BB 4691  32.106   6.706   5.595 -0.1646 -0.0664 -0.1375
  723ALA    SC1 4692  32.258   6.904   5.697 -0.0288 -0.2991  0.1252
  724ALA     BB 4693  31.991   6.478   5.770 -0.1670 -0.0356 -0.0988
  724ALA    SC1 4694  31.757   6.610   5.746 -0.4143 -0.4616 -0.1279
  725ALA     BB 4695  32.265   6.378   5.875 -0.2027 -0.0448 -0.0130
  725ALA    SC1 4696  32.209   6.180   5.700  0.2479 -0.0061 -0.2132
  726VAL     BB 4697  32.354   6.636   6.022  0.0187 -0.0227 -0.1803
  726VAL    SC1 4698  32.645   6.641   6.017  0.0288  0.0591  0.1836
  727MET     BB 4699  32.119   6.657   6.224  0.0282 -0.0257 -0.1690
  727MET    SC1 4700  31.745   6.724   6.121 -0.0457  0.2472  0.0979
  728MET     BB 4701  32.131   6.370   6.340 -0.0262  0.0653  0.0678
  728MET    SC1 4702  31.811   6.182   6.205 -0.2933  0.1836  0.0009
  729GLY     BB 4703  32.414   6.378   6.465  0.1283  0.0968 -0.2726
  730LEU     BB 4704  32.388   6.615   6.663 -0.1707 -0.1898  0.0438
  730LEU    SC1 4705  32.719   6.721   6.524 -0.2552 -0.3194  0.3826
  731ALA     BB 4706  32.123   6.530   6.800 -0.2156 -0.0057  0.0746
  731ALA    SC1 4707  31.989   6.677   6.617 -0.3953 -0.1288  0.1048
  732ALA     BB 4708  32.214   6.257   6.915 -0.3556  0.0428  0.3075
  732ALA    SC1 4709  32.069   6.116   6.737  0.0339 -0.0492  0.0507
  733ILE     BB 4710  32.458   6.364   7.074  0.0148 -0.1779 -0.0921
  733ILE    SC1 4711  32.759   6.418   6.921 -0.1287  0.0805 -0.2922
  734GLY     BB 4712  32.315   6.570   7.255  0.3742  0.0196 -0.0232
  735ALA     BB 4713  32.121   6.365   7.384  0.1718  0.0539 -0.2667
  735ALA    SC1 4714  31.936   6.467   7.552  0.0818 -0.4810 -0.0212
  736ALA     BB 4715  32.334   6.159   7.473 -0.0828 -0.0157  0.2104
  736ALA    SC1 4716  32.370   5.912   7.370  0.2317  0.0982  0.0342
  737ILE     BB 4717  32.504   6.340   7.659  0.0604 -0.0985  0.1614
  737ILE    SC1 4718  32.805   6.329   7.500  0.1295  0.0541  0.2797
  738GLY     BB 4719  32.269   6.441   7.833  0.1384  0.1020  0.1528
  739ILE     BB 4720  32.184   6.155   7.916  0.1239 -0.0049 -0.2164
  739ILE    SC1 4721  31.934   6.089   7.693  0.0473 -0.1298 -0.0958
  740GLY     BB 4722  32.443   6.068   8.062 -0.0193  0.0290  0.0648
  741ILE     BB 4723  32.479   6.297   8.268 -0.0775 -0.0111  0.1199
  741ILE    SC1 4724  32.587   6.563   8.084 -0.2500  0.0121  0.0500
  742LEU     BB 4725  32.213   6.271   8.424 -0.0499  0.1678  0.1996
  742LEU    SC1 4726  32.009   6.483   8.265  0.3123 -0.2477  0.2254
  743GLY     BB 4727  32.239   5.969   8.487 -0.0473  0.1660  0.1899
  744GLY     BB 4728  32.498   5.972   8.657  0.0565  0.1493  0.0344
  745LYS     BB 4729  32.398   6.161   8.882  0.0818  0.0165  0.1586
  745LYS    SC1 4730  32.606   6.372   8.948  0.3919  0.0955  0.1502
  745LYS    SC2 4731  32.702   6.654   9.121 -0.0866 -0.0641 -0.2827
  746PHE     BB 4732  32.166   5.971   8.961  0.1401 -0.1069  0.0378
  746PHE    SC1 4733  31.920   6.068   8.749  0.1904 -0.2186  0.3060
  746PHE    SC2 4734  31.881   5.992   8.420  0.3446 -0.0402  0.2448
  746PHE    SC3 4735  31.654   5.928   8.589  0.2659 -0.1361  0.1052
  747LEU     BB 4736  32.339   5.725   9.035  0.1286 -0.1756 -0.1568
  747LEU    SC1 4737  32.434   5.403   9.112 -0.2413  0.0835  0.1493
  748GLU     BB 4738  32.499   5.846   9.272  0.0550  0.0528 -0.2209
  748GLU    SC1 4739  32.765   5.736   9.530 -0.0318 -0.0394  0.1530
  749GLY     BB 4740  32.250   5.885   9.452  0.0372 -0.0568 -0.2208
  750ALA     BB 4741  32.176   5.586   9.485  0.0490 -0.0515 -0.1424
  750ALA    SC1 4742  31.931   5.515   9.572  0.0090  0.0609 -0.1618
  751ALA     BB 4743  32.420   5.481   9.644  0.0087  0.1393  0.0492
  751ALA    SC1 4744  32.272   5.274   9.734  0.2483  0.1565  0.5162
  752ARG     BB 4745  32.384   5.638   9.909  0.2990 -0.0534  0.2100
  752ARG    SC1 4746  32.634   5.656  10.068  0.1357 -0.2966 -0.3654
  752ARG    SC2 4747  32.980   5.740   9.974  0.0982  0.2964 -0.0423
  753GLN     BB 4748  32.056   5.641   9.945  0.2713 -0.0740 -0.0255
  753GLN    SC1 4749  31.997   5.986  10.122  0.1051  0.0929  0.1820
  754PRO     BB 4750  31.774   5.470   9.939  0.2797 -0.0843 -0.1985
  754PRO    SC1 4751  31.864   5.169   9.818  0.2288 -0.3371  0.1765
  755ASP     BB 4752  31.554   5.682   9.996  0.4759  0.0438  0.1095
  755ASP    SC1 4753  31.359   5.469  10.226  0.1239  0.1527  0.0827
  756LEU     BB 4754  31.656   5.872   9.773  0.1067  0.0457 -0.0654
  756LEU    SC1 4755  31.553   6.098  10.051 -0.2887  0.3463 -0.0398
  757ILE     BB 4756  31.602   5.716   9.511  0.1475  0.0416 -0.0716
  757ILE    SC1 4757  31.867   5.855   9.347  0.0991  0.0604 -0.1347
  758PRO     BB 4758  31.302   5.721   9.431  0.1821  0.2615 -0.1974
  758PRO    SC1 4759  31.328   5.498   9.181 -0.2384  0.1525  0.2069
  759LEU     BB 4760  31.249   6.025   9.407  0.3797  0.3265  0.1197
  759LEU    SC1 4761  31.165   6.207   9.681  0.3591  0.3731  0.1272
  760LEU     BB 4762  31.483   6.082   9.212  0.1995  0.2672 -0.1197
  760LEU    SC1 4763  31.671   6.235   9.459  0.0171 -0.1551 -0.3401
  761ARG     BB 4764  31.392   5.914   8.969 -0.3828 -0.1256  0.3416
  761ARG    SC1 4765  31.638   5.716   8.884 -0.0103  0.1923  0.7949
  761ARG    SC2 4766  31.867   5.614   8.627  0.0377 -0.0551 -0.1041
  762THR     BB 4767  31.135   6.070   8.891 -0.1995 -0.0128 -0.0650
  762THR    SC1 4768  30.972   5.867   8.732 -0.0614 -0.1639 -0.0161
  763GLN     BB 4769  31.248   6.349   8.819 -0.3298  0.0635  0.0217
  763GLN    SC1 4770  31.472   6.554   9.063 -0.1651 -0.2871 -0.1567
  764PHE     BB 4771  31.463   6.270   8.610 -0.2576  0.0250  0.1097
  764PHE    SC1 4772  31.693   6.493   8.579 -0.1086  0.0292 -0.0202
  764PHE    SC2 4773  31.981   6.431   8.750 -0.2435 -0.2495  0.1121
  764PHE    SC3 4774  31.826   6.657   8.845 -0.0247 -0.0402 -0.0190
  765PHE     BB 4775  31.275   6.149   8.395 -0.1531 -0.2084  0.1471
  765PHE    SC1 4776  31.307   5.825   8.431  0.1643 -0.0054  0.3652
  765PHE    SC2 4777  31.529   5.586   8.332 -0.2065 -0.2245  0.0307
  765PHE    SC3 4778  31.436   5.564   8.606 -0.1584 -0.4017  0.0335
  766ILE     BB 4779  31.143   6.423   8.334  0.0860 -0.1510 -0.1339
  766ILE    SC1 4780  30.897   6.482   8.562  0.2421 -0.1068  0.0253
  767VAL     BB 4781  31.403   6.582   8.276 -0.0254  0.0507 -0.0898
  767VAL    SC1 4782  31.602   6.795   8.275  0.1405 -0.0906  0.3525
  768MET     BB 4783  31.476   6.425   8.019 -0.1933 -0.1285 -0.0315
  768MET    SC1 4784  31.684   6.184   8.140 -0.1560  0.1802 -0.0917
  769GLY     BB 4785  31.248   6.557   7.855 -0.1446  0.1324  0.1045
  770LEU     BB 4786  31.375   6.839   7.858  0.0841  0.0371 -0.1453
  770LEU    SC1 4787  31.127   7.093   7.895  0.1861  0.0190  0.0071
  771VAL     BB 4788  31.649   6.773   7.729  0.1897 -0.1366  0.1569
  771VAL    SC1 4789  31.842   6.715   7.940  0.2361  0.0485  0.1670
  772ASP0    BB 4790  31.547   6.592   7.472 -0.1154  0.2345  0.0061
  772ASP0   SC1 4791  31.554   6.239   7.528 -0.0106 -0.1712  0.0104
  773ALA     BB 4792  31.359   6.826   7.335 -0.1149  0.2745  0.0732
  773ALA    SC1 4793  31.203   6.627   7.241  0.0490  0.2583 -0.1747
  774ILE     BB 4794  31.520   6.956   7.104 -0.0613  0.0926  0.0062
  774ILE    SC1 4795  31.593   7.285   7.155  0.2244  0.0299  0.0192
  775PRO     BB 4796  31.621   6.688   6.986  0.0559  0.2210 -0.1909
  775PRO    SC1 4797  31.858   6.583   7.146  0.4601  0.0140 -0.3993
  776MET     BB 4798  31.367   6.529   6.908 -0.0443  0.2496  0.0680
  776MET    SC1 4799  31.554   6.188   6.944  0.1333 -0.2535 -0.0301
  777ILE     BB 4800  31.267   6.730   6.694 -0.3117  0.0422 -0.0079
  777ILE    SC1 4801  31.310   7.068   6.709 -0.0532  0.0131 -0.0469
  778ALA     BB 4802  31.528   6.684   6.533 -0.1289  0.0913  0.2660
  778ALA    SC1 4803  31.653   6.877   6.674  0.0026  0.1448  0.0803
  779VAL     BB 4804  31.522   6.377   6.488  0.0885  0.1570 -0.3038
  779VAL    SC1 4805  31.790   6.338   6.598 -0.1403 -0.2867  0.1355
  780GLY     BB 4806  31.234   6.371   6.373  0.1227 -0.4208 -0.3865
  781LEU     BB 4807  31.282   6.554   6.128 -0.1472 -0.2158 -0.2913
  781LEU    SC1 4808  31.260   6.887   6.234  0.0486  0.2147  0.1389
  782GLY     BB 4809  31.490   6.377   5.981  0.3121  0.0978 -0.0435
  783LEU     BB 4810  31.328   6.116   5.943 -0.0106  0.2686  0.1234
  783LEU    SC1 4811  31.484   5.891   6.175  0.1576  0.1601 -0.4619
  784TYR     BB 4812  31.092   6.222   5.771 -0.0291  0.0050 -0.0192
  784TYR    SC1 4813  31.026   6.523   5.833  0.1594  0.2445  0.1766
  784TYR    SC2 4814  31.145   6.787   5.756  0.1735  0.1951  0.0260
  784TYR    SC3 4815  30.881   6.703   5.642  0.0398  0.2596  0.2804
  784TYR    SC4 4816  30.971   6.973   5.628  0.2483  0.1782 -0.1022
  785VAL     BB 4817  31.272   6.319   5.538  0.0777 -0.2145 -0.0306
  785VAL    SC1 4818  31.405   6.574   5.591 -0.0353 -0.0725 -0.4010
  786MET     BB 4819  31.420   6.056   5.467  0.0841 -0.2195  0.0009
  786MET    SC1 4820  31.741   6.176   5.554  0.2281  0.2658  0.0618
  787PHE     BB 4821  31.161   5.900   5.397 -0.1946  0.1774  0.1137
  787PHE    SC1 4822  31.322   5.637   5.462 -0.1860 -0.0598  0.2382
  787PHE    SC2 4823  31.652   5.654   5.544 -0.1022 -0.0777 -0.0792
  787PHE    SC3 4824  31.467   5.685   5.765  0.1133 -0.2380  0.1283
  788ALA     BB 4825  31.054   6.097   5.182  0.0002  0.1367 -0.0232
  788ALA    SC1 4826  30.929   5.919   5.022 -0.5301  0.3376  0.1475
  789VAL     BB 4827  31.293   6.071   4.987  0.0820 -0.1694  0.1105
  789VAL    SC1 4828  31.369   5.791   5.020  0.3879 -0.1448 -0.2996
  790ALA     BB 4829  31.409   6.362   5.091  0.0454 -0.0112 -0.2744
  790ALA    SC1 4830  31.192   6.517   5.049  0.1345  0.2595  0.1918
    3ASN     BB 4831  46.427   8.473   5.010 -0.0768 -0.0100  0.2259
    3ASN    SC1 4832  46.474   8.750   5.090  0.0810  0.2088 -0.0290
    4LEU     BB 4833  46.678   8.278   5.099 -0.1728 -0.2309  0.0240
    4LEU    SC1 4834  46.738   8.101   4.764  0.1466 -0.1000  0.0774
    5ASN     BB 4835  46.916   8.430   5.228 -0.1035 -0.1805 -0.1613
    5ASN    SC1 4836  47.092   8.616   5.010  0.0046  0.0135  0.2916
    6MET     BB 4837  46.773   8.637   5.409  0.1961 -0.1426  0.0392
    6MET    SC1 4838  47.093   8.785   5.523  0.0373 -0.1145  0.1259
    7ASP     BB 4839  46.596   8.432   5.560  0.0951 -0.2170 -0.1753
    7ASP    SC1 4840  46.321   8.581   5.473 -0.2626  0.1950 -0.0478
    8LEU     BB 4841  46.831   8.265   5.674  0.2080  0.1069  0.0834
    8LEU    SC1 4842  46.664   7.953   5.568  0.3363 -0.0167  0.3138
    9LEU     BB 4843  46.978   8.475   5.848  0.1667  0.3542 -0.1736
    9LEU    SC1 4844  47.293   8.404   5.651 -0.1538  0.3501  0.2179
   10TYR     BB 4845  46.747   8.530   6.047 -0.0452 -0.0386 -0.3011
   10TYR    SC1 4846  46.739   8.789   6.241  0.1672  0.1940 -0.1225
   10TYR    SC2 4847  46.508   8.878   6.410 -0.0140 -0.0188 -0.2529
   10TYR    SC3 4848  46.572   9.023   6.156 -0.1019 -0.0541 -0.2957
   10TYR    SC4 4849  46.402   9.137   6.354 -0.2767 -0.1514 -0.3873
   11MET     BB 4850  46.731   8.243   6.162  0.1965  0.0890  0.0667
   11MET    SC1 4851  46.556   7.837   6.154  0.1720  0.0229 -0.3353
   12ALA     BB 4852  47.018   8.224   6.278  0.1407 -0.1178  0.1755
   12ALA    SC1 4853  47.187   8.235   6.068 -0.0024 -0.3058  0.0460
   13ALA     BB 4854  47.010   8.464   6.474  0.0799  0.0566 -0.0360
   13ALA    SC1 4855  47.076   8.690   6.342 -0.0379  0.1551  0.0713
   14ALA     BB 4856  46.759   8.373   6.631  0.0132 -0.1597 -0.2611
   14ALA    SC1 4857  46.616   8.556   6.493 -0.4090 -0.1696  0.1387
   15VAL     BB 4858  46.875   8.099   6.717  0.0316 -0.1266 -0.1786
   15VAL    SC1 4859  46.661   7.917   6.637 -0.0572 -0.1301  0.0597
   16MET     BB 4860  47.120   8.183   6.886 -0.1995  0.0004  0.1029
   16MET    SC1 4861  47.412   8.339   6.663 -0.1949 -0.0402 -0.1738
   17MET     BB 4862  46.989   8.389   7.076  0.1934  0.2652  0.0998
   17MET    SC1 4863  47.005   8.735   6.835 -0.2446  0.1338 -0.1335
   18GLY     BB 4864  46.779   8.193   7.194  0.3077  0.1759  0.1569
   19LEU     BB 4865  46.969   7.977   7.309  0.0588 -0.0666  0.1239
   19LEU    SC1 4866  46.755   7.701   7.215  0.0625 -0.0125  0.1478
   20ALA     BB 4867  47.111   8.196   7.478 -0.0462 -0.1007  0.2579
   20ALA    SC1 4868  47.281   8.230   7.271 -0.0884 -0.0051  0.2387
   21ALA     BB 4869  46.877   8.293   7.656 -0.1597 -0.2009  0.1660
   21ALA    SC1 4870  46.807   8.512   7.515 -0.1453 -0.2225  0.1254
   22ILE     BB 4871  46.798   8.032   7.803 -0.1048 -0.1717  0.2480
   22ILE    SC1 4872  46.702   7.766   7.613  0.2298 -0.0839 -0.0538
   23GLY     BB 4873  47.080   7.985   7.924  0.0598  0.0165 -0.0514
   24ALA     BB 4874  47.110   8.263   8.057  0.2240  0.0153 -0.0846
   24ALA    SC1 4875  47.366   8.345   8.080  0.1273  0.3545 -0.1636
   25ALA     BB 4876  46.847   8.252   8.220  0.2497 -0.0611 -0.0473
   25ALA    SC1 4877  46.719   8.395   8.030 -0.3350 -0.1907  0.2264
   26ILE     BB 4878  46.898   7.978   8.356  0.2113 -0.0382  0.0137
   26ILE    SC1 4879  46.720   7.758   8.165  0.0596  0.2796 -0.2203
   27GLY     BB 4880  47.165   8.062   8.489  0.2374  0.1134 -0.1309
   28ILE     BB 4881  47.075   8.300   8.666 -0.1221 -0.0670 -0.0611
   28ILE    SC1 4882  47.173   8.511   8.417 -0.0399  0.1075  0.1154
   29GLY     BB 4883  46.851   8.169   8.836 -0.0675 -0.2397 -0.1197
   30ILE     BB 4884  47.014   7.947   8.978 -0.1390 -0.0102  0.3412
   30ILE    SC1 4885  47.118   7.744   8.724  0.2915  0.4176  0.1595
   31LEU     BB 4886  47.223   8.128   9.117  0.2031 -0.1246 -0.0070
   31LEU    SC1 4887  47.537   8.186   9.012 -0.0545 -0.3069 -0.0219
   32GLY     BB 4888  47.000   8.289   9.260  0.2064  0.1431 -0.2913
   33GLY     BB 4889  46.894   8.065   9.446 -0.1129  0.2297 -0.3632
   34LYS     BB 4890  47.142   8.030   9.629 -0.3376  0.1246 -0.0708
   34LYS    SC1 4891  47.283   7.750   9.672  0.0334  0.0184  0.4044
   34LYS    SC2 4892  47.317   7.567   9.926  0.0722  0.0031 -0.0583
   35PHE     BB 4893  47.168   8.329   9.709  0.3067  0.0405  0.0915
   35PHE    SC1 4894  47.441   8.417   9.620 -0.0391  0.2410 -0.2355
   35PHE    SC2 4895  47.414   8.462   9.284  0.5008  0.0181 -0.3185
   35PHE    SC3 4896  47.575   8.234   9.366  0.4108  0.0953  0.0931
   36LEU     BB 4897  46.897   8.363   9.855  0.3547  0.1304  0.1603
   36LEU    SC1 4898  46.658   8.594   9.737  0.1151  0.0233  0.1614
   37GLU     BB 4899  46.926   8.155  10.083 -0.2464  0.0614  0.1897
   37GLU    SC1 4900  46.618   7.886  10.039  0.0412 -0.0299 -0.0490
   38GLY     BB 4901  47.172   8.308  10.192  0.0216 -0.3215  0.1427
   39ALA     BB 4902  47.034   8.578  10.254  0.2014 -0.2296  0.1509
   39ALA    SC1 4903  46.855   8.681  10.079  0.3536 -0.0969  0.0709
   40ALA     BB 4904  46.820   8.456  10.442 -0.1759 -0.1126 -0.1868
   40ALA    SC1 4905  46.553   8.492  10.422 -0.1742 -0.1455 -0.2744
   41ARG     BB 4906  47.024   8.365  10.657 -0.1570 -0.0161 -0.1634
   41ARG    SC1 4907  47.089   8.060  10.661 -0.0283 -0.1868  0.1081
   41ARG    SC2 4908  47.224   7.766  10.791 -0.2041  0.0519  0.1571
   42GLN     BB 4909  47.228   8.614  10.728 -0.1124 -0.1474  0.1893
   42GLN    SC1 4910  47.432   8.584  11.099 -0.0854 -0.0945 -0.0911
   43PRO     BB 4911  47.270   8.928  10.635 -0.2514 -0.1661  0.0592
   43PRO    SC1 4912  47.016   8.974  10.451  0.0675 -0.0839 -0.0698
   44ASP     BB 4913  47.578   8.957  10.657 -0.2641 -0.0924  0.1445
   44ASP    SC1 4914  47.600   8.996  10.990  0.2606 -0.2011  0.2189
   45LEU     BB 4915  47.605   8.771  10.411 -0.0557  0.3248 -0.1602
   45LEU    SC1 4916  47.466   8.470  10.416 -0.2541  0.1481 -0.1135
   46ILE     BB 4917  47.463   8.907  10.171 -0.3093 -0.0544 -0.2344
   46ILE    SC1 4918  47.313   8.676   9.971 -0.3882  0.0064 -0.2454
   47PRO     BB 4919  47.687   9.111  10.103 -0.1221 -0.1110  0.1744
   47PRO    SC1 4920  47.808   9.174  10.370  0.0507 -0.0793 -0.1093
   48LEU     BB 4921  47.917   8.923  10.014  0.0729  0.1141  0.1952
   48LEU    SC1 4922  48.018   8.668  10.259 -0.3531 -0.0082 -0.0334
   49LEU     BB 4923  47.727   8.781   9.814  0.0383  0.2634  0.1208
   49LEU    SC1 4924  47.706   8.471  10.045  0.1769  0.3907 -0.0388
   50ARG     BB 4925  47.671   9.005   9.607 -0.2355 -0.0673 -0.1750
   50ARG    SC1 4926  47.384   8.997   9.643 -0.4192  0.0021 -0.2882
   50ARG    SC2 4927  47.095   8.752   9.579  0.1245 -0.3588  0.2019
   51THR     BB 4928  47.966   9.025   9.514 -0.1979  0.1003 -0.0253
   51THR    SC1 4929  48.100   9.285   9.428 -0.2626  0.0687 -0.2285
   52GLN     BB 4930  47.991   8.732   9.416  0.0361  0.2091 -0.3053
   52GLN    SC1 4931  48.179   8.605   9.713  0.0309 -0.1415  0.2713
   53PHE     BB 4932  47.754   8.720   9.217  0.0039 -0.0836 -0.2538
   53PHE    SC1 4933  47.431   8.822   9.262 -0.1499 -0.1242 -0.0159
   53PHE    SC2 4934  47.369   9.153   9.214  0.2571  0.0309  0.4423
   53PHE    SC3 4935  47.371   8.991   8.973 -0.0303  0.3408  0.2222
   54PHE     BB 4936  47.865   8.921   9.009  0.1668  0.0008 -0.0871
   54PHE    SC1 4937  47.764   9.245   9.104 -0.0597  0.0684  0.1455
   54PHE    SC2 4938  47.504   9.359   8.917 -0.0530 -0.4731 -0.2179
   54PHE    SC3 4939  47.767   9.435   8.822 -0.0626 -0.1103  0.0235
   55ILE     BB 4940  48.106   8.754   8.909 -0.0030 -0.1851 -0.1893
   55ILE    SC1 4941  48.321   8.795   8.648  0.1676 -0.1759 -0.0492
   56VAL     BB 4942  47.934   8.511   8.821 -0.0345 -0.1992 -0.0888
   56VAL    SC1 4943  47.965   8.245   8.704  0.0094 -0.2296 -0.0086
   57MET     BB 4944  47.732   8.641   8.625  0.0517 -0.0826 -0.1015
   57MET    SC1 4945  47.459   8.596   8.871  0.1033  0.2873  0.2910
   58GLY     BB 4946  47.937   8.754   8.421 -0.1650  0.0881 -0.2293
   59LEU     BB 4947  48.014   8.477   8.304  0.0330  0.0202  0.0515
   59LEU    SC1 4948  48.313   8.306   8.337  0.1454  0.1653 -0.1777
   60VAL     BB 4949  47.731   8.387   8.214  0.0291  0.1537 -0.0745
   60VAL    SC1 4950  47.578   8.248   8.420  0.0488  0.0332 -0.1405
   61ASP0    BB 4951  47.661   8.627   8.031 -0.1213  0.0558 -0.1477
   61ASP0   SC1 4952  47.455   8.779   8.240 -0.0583  0.0680 -0.4450
   62ALA     BB 4953  47.899   8.627   7.832  0.0722 -0.0473  0.0784
   62ALA    SC1 4954  48.076   8.737   8.004 -0.0693  0.0845  0.1425
   63ILE     BB 4955  47.857   8.375   7.657  0.0031 -0.0200  0.0553
   63ILE    SC1 4956  47.948   8.183   7.924  0.0776  0.1545  0.1567
   64PRO     BB 4957  47.589   8.497   7.561 -0.1343 -0.1136  0.3091
   64PRO    SC1 4958  47.324   8.463   7.746 -0.3614 -0.2200 -0.2327
   65MET     BB 4959  47.681   8.773   7.455 -0.1016 -0.1057  0.3575
   65MET    SC1 4960  47.908   9.027   7.690 -0.0334  0.0066  0.0074
   66ILE     BB 4961  47.850   8.690   7.208  0.0807  0.1680  0.3860
   66ILE    SC1 4962  47.885   9.025   7.153  0.0135  0.0747 -0.3177
   67ALA     BB 4963  47.625   8.534   7.063  0.0838  0.1475  0.4032
   67ALA    SC1 4964  47.800   8.329   7.049  0.0428  0.1287  0.1181
   68VAL     BB 4965  47.444   8.783   7.024 -0.0401 -0.0312 -0.3131
   68VAL    SC1 4966  47.269   8.780   7.258 -0.0777 -0.0102 -0.3410
   69GLY     BB 4967  47.644   8.961   6.867 -0.0055  0.2075 -0.0101
   70LEU     BB 4968  47.682   8.787   6.613  0.1032  0.2401 -0.0167
   70LEU    SC1 4969  47.958   8.586   6.685  0.1265 -0.5784  0.0647
   71GLY     BB 4970  47.378   8.789   6.552  0.1077 -0.2606 -0.0939
   72LEU     BB 4971  47.343   9.096   6.528  0.2409 -0.2072  0.3136
   72LEU    SC1 4972  47.180   9.194   6.868  0.0592  0.2490  0.0427
   73TYR     BB 4973  47.533   9.141   6.287 -0.1139 -0.1946  0.0276
   73TYR    SC1 4974  47.691   8.826   6.185  0.0449 -0.4754 -0.2660
   73TYR    SC2 4975  47.890   8.902   5.974  0.1972  0.4801  0.1676
   73TYR    SC3 4976  47.983   8.779   6.232  0.0880 -0.0230 -0.0211
   73TYR    SC4 4977  48.167   8.861   6.029  0.1547 -0.1389 -0.0081
   74VAL     BB 4978  47.384   8.972   6.074 -0.1146 -0.2843  0.0986
   74VAL    SC1 4979  47.463   8.944   5.795 -0.1902  0.0605  0.0370
   75MET     BB 4980  47.113   9.123   6.085  0.0188 -0.0439  0.1699
   75MET    SC1 4981  46.875   9.208   6.397 -0.0884 -0.1888 -0.3775
   76PHE     BB 4982  47.240   9.402   6.042 -0.0609 -0.0516 -0.1437
   76PHE    SC1 4983  47.295   9.515   6.347  0.0928  0.1237  0.0159
   76PHE    SC2 4984  47.413   9.484   6.665  0.0350 -0.4389 -0.0067
   76PHE    SC3 4985  47.139   9.577   6.643  0.1786  0.0293  0.0815
   77ALA     BB 4986  47.397   9.340   5.782  0.0910 -0.1343 -0.0343
   77ALA    SC1 4987  47.408   9.572   5.644 -0.3718 -0.0625  0.0332
   78VAL     BB 4988  47.166   9.259   5.591 -0.0710  0.1438  0.0356
   78VAL    SC1 4989  47.195   9.423   5.352  0.3098  0.1782  0.0988
   79ALA     BB 4990  46.859   9.205   5.699  0.0307  0.0032  0.2630
   79ALA    SC1 4991  46.785   9.073   5.923 -0.0051 -0.2533  0.1039
   82ASN     BB 4992  47.744   6.347   4.709  0.0892  0.1394  0.0973
   82ASN    SC1 4993  47.599   6.404   4.412 -0.2247 -0.2834 -0.0207
   83LEU     BB 4994  47.506   6.234   4.907 -0.0022 -0.0501 -0.1170
   83LEU    SC1 4995  47.161   6.193   4.721  0.0966 -0.1243 -0.3576
   84ASN     BB 4996  47.628   5.996   5.064  0.0260  0.0865  0.0719
   84ASN    SC1 4997  47.470   5.732   4.954  0.4399 -0.1822  0.1397
   85MET     BB 4998  47.849   6.144   5.223  0.0711 -0.0558  0.1439
   85MET    SC1 4999  48.236   6.014   5.162  0.0600  0.0247  0.1811
   86ASP     BB 5000  47.670   6.343   5.379 -0.2378 -0.1722 -0.0523
   86ASP    SC1 5001  47.662   6.597   5.140 -0.0450 -0.3546  0.0408
   87LEU     BB 5002  47.481   6.143   5.524 -0.1457 -0.0780  0.2032
   87LEU    SC1 5003  47.205   6.235   5.682 -0.0273 -0.5679 -0.0074
   88LEU     BB 5004  47.685   5.963   5.672  0.2061  0.0688 -0.0851
   88LEU    SC1 5005  47.756   5.632   5.715 -0.1395  0.2402  0.0337
   89TYR     BB 5006  47.810   6.191   5.841  0.0653  0.0788  0.0075
   89TYR    SC1 5007  48.085   6.153   5.730  0.0619  0.0443 -0.4198
   89TYR    SC2 5008  48.071   6.329   5.486  0.1345  0.2525 -0.2769
   89TYR    SC3 5009  48.274   6.385   5.700 -0.2324  0.3624  0.0540
   89TYR    SC4 5010  48.242   6.557   5.475  0.1613  0.2424 -0.1024
   90MET     BB 5011  47.557   6.311   5.973  0.0332 -0.1804  0.1898
   90MET    SC1 5012  47.307   6.642   5.990  0.2679 -0.0701  0.2185
   91ALA     BB 5013  47.466   6.051   6.115 -0.1486 -0.1708  0.0934
   91ALA    SC1 5014  47.346   5.907   5.921 -0.2942 -0.1634  0.1757
   92ALA     BB 5015  47.716   6.014   6.293  0.0262  0.1080 -0.0875
   92ALA    SC1 5016  47.889   5.913   6.112  0.1637  0.4548 -0.1586
   93ALA     BB 5017  47.711   6.289   6.436 -0.0111  0.0472  0.0293
   93ALA    SC1 5018  47.858   6.426   6.256 -0.2241 -0.0131 -0.1957
   94VAL     BB 5019  47.447   6.299   6.599  0.1006  0.0283  0.2142
   94VAL    SC1 5020  47.273   6.454   6.424  0.1474 -0.0610  0.0865
   95MET     BB 5021  47.488   6.047   6.776 -0.0369 -0.0484  0.1386
   95MET    SC1 5022  47.551   5.739   6.656  0.0175 -0.2111 -0.1691
   96MET     BB 5023  47.751   6.149   6.905  0.2283  0.0387 -0.4404
   96MET    SC1 5024  48.017   6.018   6.583 -0.0666 -0.1890  0.1237
   97GLY     BB 5025  47.636   6.399   7.049  0.0406 -0.2344 -0.1013
   98LEU     BB 5026  47.418   6.261   7.221  0.0522 -0.1593 -0.0262
   98LEU    SC1 5027  47.139   6.285   7.002  0.0857 -0.1169 -0.2870
   99ALA     BB 5028  47.599   6.061   7.374 -0.1522 -0.1804  0.1942
   99ALA    SC1 5029  47.592   5.862   7.190  0.0012 -0.0405  0.0337
  100ALA     BB 5030  47.786   6.266   7.511  0.0082 -0.1272 -0.0958
  100ALA    SC1 5031  47.934   6.219   7.290  0.4833 -0.3638  0.2553
  101ILE     BB 5032  47.560   6.406   7.671  0.1809  0.1387 -0.0782
  101ILE    SC1 5033  47.415   6.691   7.552  0.0115  0.1109  0.0570
  102GLY     BB 5034  47.444   6.154   7.809  0.1612  0.0318 -0.2869
  103ALA     BB 5035  47.691   6.060   7.971 -0.1430 -0.1558  0.0841
  103ALA    SC1 5036  47.651   5.797   8.014 -0.1560 -0.1424  0.1559
  104ALA     BB 5037  47.770   6.320   8.120  0.0762 -0.1735  0.0033
  104ALA    SC1 5038  47.894   6.459   7.924 -0.2973 -0.2879 -0.3291
  105ILE     BB 5039  47.503   6.365   8.272  0.0908  0.1048 -0.0470
  105ILE    SC1 5040  47.426   6.622   8.062  0.0187 -0.1713 -0.3665
  106GLY     BB 5041  47.531   6.096   8.424  0.2162  0.3376  0.3571
  107ILE     BB 5042  47.824   6.128   8.518  0.2493 -0.0543  0.4029
  107ILE    SC1 5043  48.029   6.039   8.260 -0.0685  0.1672  0.0628
  108GLY     BB 5044  47.750   6.383   8.677 -0.0891  0.1335 -0.0336
  109ILE     BB 5045  47.537   6.256   8.864  0.0626 -0.0337  0.0289
  109ILE    SC1 5046  47.391   6.440   9.111 -0.1807 -0.1337 -0.0375
  110LEU     BB 5047  47.726   6.037   8.975  0.0276 -0.2575 -0.3373
  110LEU    SC1 5048  47.628   5.776   8.737 -0.2398  0.1148 -0.1064
  111GLY     BB 5049  47.961   6.221   9.059 -0.2948  0.0743 -0.1384
  112GLY     BB 5050  47.807   6.402   9.259 -0.0449  0.0136  0.1151
  113LYS     BB 5051  47.711   6.180   9.453 -0.0015 -0.0642  0.0482
  113LYS    SC1 5052  47.387   6.204   9.509 -0.1439 -0.1086 -0.1047
  113LYS    SC2 5053  47.142   6.087   9.765  0.2068  0.0476  0.3460
  114PHE     BB 5054  47.993   6.063   9.504  0.1617  0.1842 -0.2490
  114PHE    SC1 5055  47.927   5.751   9.411  0.0996  0.0766 -0.0271
  114PHE    SC2 5056  47.643   5.747   9.224  0.1519  0.2482 -0.1119
  114PHE    SC3 5057  47.890   5.714   9.075  0.1757  0.0725 -0.0351
  115LEU     BB 5058  48.111   6.322   9.626  0.1354  0.2098 -0.2780
  115LEU    SC1 5059  48.465   6.309   9.526 -0.0061  0.2846  0.1705
  116GLU     BB 5060  47.930   6.356   9.876  0.2627  0.0820 -0.1665
  116GLU    SC1 5061  47.766   6.715   9.860  0.1546 -0.2253  0.0023
  117GLY     BB 5062  47.998   6.092  10.023  0.0734  0.1967  0.1355
  118ALA     BB 5063  48.299   6.162  10.048  0.1622 -0.1636  0.1312
  118ALA    SC1 5064  48.452   6.077   9.843  0.1516 -0.0168  0.0609
  119ALA     BB 5065  48.235   6.407  10.227  0.3249  0.0210 -0.0585
  119ALA    SC1 5066  48.331   6.635  10.336  0.0759  0.1477 -0.0968
  120ARG     BB 5067  48.083   6.234  10.435  0.1220  0.1665 -0.0820
  120ARG    SC1 5068  48.153   6.441  10.690  0.3658 -0.3402 -0.1406
  120ARG    SC2 5069  48.121   6.488  11.078 -0.2731  0.1330  0.0065
  121GLN     BB 5070  48.254   5.951  10.434  0.1500  0.1824  0.0512
  121GLN    SC1 5071  48.151   5.611  10.627 -0.1756 -0.1608 -0.1685
  122PRO     BB 5072  48.552   6.015  10.484  0.1694 -0.5883 -0.0483
  122PRO    SC1 5073  48.662   5.981  10.157 -0.2722 -0.0330 -0.2078
  123ASP     BB 5074  48.687   5.694  10.489  0.0999 -0.0646  0.3626
  123ASP    SC1 5075  48.859   5.787  10.775  0.5177  0.2930 -0.1591
  124LEU     BB 5076  48.497   5.558  10.203  0.0577 -0.1830  0.2399
  124LEU    SC1 5077  48.245   5.738  10.064  0.2495 -0.0703  0.0257
  125ILE     BB 5078  48.720   5.559   9.959 -0.0581 -0.0620  0.1332
  125ILE    SC1 5079  48.997   5.539  10.156  0.0757  0.2206 -0.0204
  126PRO     BB 5080  48.632   5.270   9.889 -0.2322 -0.0547  0.3137
  126PRO    SC1 5081  48.556   5.092  10.165  0.0288 -0.2433 -0.1685
  127LEU     BB 5082  48.326   5.257   9.836 -0.1750  0.2934 -0.1685
  127LEU    SC1 5083  48.086   5.306  10.097  0.6131 -0.3464  0.0446
  128LEU     BB 5084  48.266   5.488   9.638  0.1487  0.2901 -0.2767
  128LEU    SC1 5085  48.455   5.829   9.594  0.3725  0.0009  0.0292
  129ARG     BB 5086  48.462   5.400   9.414  0.2084 -0.1662 -0.0582
  129ARG    SC1 5087  48.711   5.454   9.533  0.0393  0.2301 -0.2003
  129ARG    SC2 5088  49.022   5.599   9.624 -0.1344  0.0617 -0.4063
  130THR     BB 5089  48.316   5.137   9.341  0.1425 -0.1432 -0.0093
  130THR    SC1 5090  48.437   4.947   9.548  0.1916 -0.2284 -0.1155
  131GLN     BB 5091  48.054   5.277   9.253  0.1486 -0.1744 -0.0793
  131GLN    SC1 5092  47.655   5.289   9.256  0.1366 -0.1005  0.3236
  132PHE     BB 5093  48.155   5.438   9.008 -0.2441 -0.0173 -0.1461
  132PHE    SC1 5094  48.330   5.665   9.089 -0.0405  0.2027  0.0886
  132PHE    SC2 5095  48.175   5.936   8.953  0.3203  0.2668 -0.2119
  132PHE    SC3 5096  48.276   5.974   9.222 -0.2241  0.2035  0.0151
  133PHE     BB 5097  48.231   5.182   8.850 -0.0353  0.0212 -0.1117
  133PHE    SC1 5098  48.374   5.263   8.573  0.0622  0.0604  0.0770
  133PHE    SC2 5099  48.299   5.022   8.345  0.1401  0.0535  0.0586
  133PHE    SC3 5100  48.253   5.294   8.257 -0.0595  0.0414  0.1212
  134ILE     BB 5101  47.956   5.039   8.841  0.0446 -0.1447  0.0265
  134ILE    SC1 5102  47.853   4.771   8.657 -0.2219 -0.2593  0.3330
  135VAL     BB 5103  47.768   5.269   8.752 -0.0297 -0.1042  0.2800
  135VAL    SC1 5104  47.490   5.357   8.773 -0.0485  0.0689 -0.4351
  136MET     BB 5105  47.927   5.355   8.501 -0.0154 -0.2834  0.2265
  136MET    SC1 5106  48.061   5.680   8.617 -0.0844  0.1720  0.0675
  137GLY     BB 5107  47.872   5.100   8.334  0.0154 -0.2297  0.1333
  138LEU     BB 5108  47.569   5.148   8.294  0.0837  0.0725 -0.0510
  138LEU    SC1 5109  47.465   4.972   8.575 -0.1168 -0.1470  0.2132
  139VAL     BB 5110  47.604   5.429   8.169 -0.1595  0.0324 -0.2177
  139VAL    SC1 5111  47.549   5.611   8.391  0.3561 -0.0769  0.0142
  140ASP0    BB 5112  47.835   5.358   7.975 -0.0243  0.0361 -0.0602
  140ASP0   SC1 5113  47.975   5.638   8.108  0.0206  0.0401 -0.4782
  141ALA     BB 5114  47.698   5.148   7.792 -0.2030 -0.0022  0.1151
  141ALA    SC1 5115  47.854   4.931   7.832 -0.0717  0.0298 -0.1966
  142ILE     BB 5116  47.521   5.352   7.640  0.0420  0.0814 -0.0630
  142ILE    SC1 5117  47.408   5.186   7.365  0.1179  0.0873 -0.0980
  143PRO     BB 5118  47.732   5.527   7.495 -0.0301  0.0220 -0.2436
  143PRO    SC1 5119  47.947   5.665   7.655 -0.1753  0.3195 -0.0335
  144MET     BB 5120  47.924   5.341   7.338  0.0449 -0.2422  0.1459
  144MET    SC1 5121  48.145   5.201   7.669  0.1095 -0.1359 -0.1927
  145ILE     BB 5122  47.747   5.213   7.118  0.0265  0.3026 -0.1758
  145ILE    SC1 5123  47.990   4.979   7.067  0.1072  0.2865  0.2416
  146ALA     BB 5124  47.682   5.479   6.972  0.0927  0.2808 -0.2457
  146ALA    SC1 5125  47.445   5.435   7.093  0.1506 -0.2655 -0.3040
  147VAL     BB 5126  47.978   5.555   6.923  0.1462  0.2017 -0.0554
  147VAL    SC1 5127  47.958   5.755   7.135 -0.1961 -0.0928  0.2003
  148GLY     BB 5128  48.022   5.286   6.776  0.1208  0.1666  0.0008
  149LEU     BB 5129  47.815   5.331   6.549  0.1138 -0.0852 -0.0460
  149LEU    SC1 5130  47.585   5.127   6.703  0.0325 -0.2917 -0.1999
  150GLY     BB 5131  47.954   5.584   6.437  0.1134 -0.1485 -0.1915
  151LEU     BB 5132  48.230   5.461   6.366  0.2149 -0.2099  0.2789
  151LEU    SC1 5133  48.577   5.628   6.408 -0.1576 -0.2902  0.1437
  152TYR     BB 5134  48.120   5.228   6.195  0.0938  0.0281  0.0234
  152TYR    SC1 5135  47.901   4.996   6.268  0.1054 -0.0981  0.0489
  152TYR    SC2 5136  47.657   4.958   6.097  0.0085  0.0616  0.1490
  152TYR    SC3 5137  47.889   4.769   6.073 -0.0525  0.0129 -0.0732
  152TYR    SC4 5138  47.661   4.750   5.903 -0.1432  0.1692  0.0285
  153VAL     BB 5139  47.973   5.381   5.970 -0.0599 -0.1580 -0.0061
  153VAL    SC1 5140  47.833   5.145   5.870 -0.0685 -0.1158 -0.0956
  154MET     BB 5141  48.214   5.552   5.873 -0.0223 -0.1597  0.0847
  154MET    SC1 5142  48.314   5.857   6.100 -0.0255 -0.0676 -0.0826
  155PHE     BB 5143  48.417   5.326   5.810  0.0289 -0.0516 -0.1476
  155PHE    SC1 5144  48.555   5.318   6.110  0.0047 -0.1692 -0.2864
  155PHE    SC2 5145  48.747   5.081   6.261  0.1572 -0.2755 -0.6372
  155PHE    SC3 5146  48.466   5.077   6.333  0.3402  0.1730  0.2414
  156ALA     BB 5147  48.218   5.142   5.659 -0.0747 -0.0563 -0.0082
  156ALA    SC1 5148  48.175   4.988   5.876 -0.1977 -0.0348 -0.0165
  157VAL     BB 5149  48.147   5.349   5.439  0.0063 -0.0574 -0.0359
  157VAL    SC1 5150  47.858   5.329   5.476  0.0328  0.2618  0.4324
  158ALA     BB 5151  48.326   5.620   5.377 -0.1335  0.0545  0.0418
  158ALA    SC1 5152  48.199   5.796   5.537  0.0140 -0.0619  0.2931
  161ASN     BB 5153  47.855   7.315   4.731  0.0519  0.0140 -0.2530
  161ASN    SC1 5154  48.168   7.155   4.695 -0.4332  0.1379 -0.0243
  162LEU     BB 5155  47.693   7.071   4.882 -0.0328  0.2118 -0.0169
  162LEU    SC1 5156  47.345   7.141   4.775  0.0059 -0.2003 -0.1077
  163ASN     BB 5157  47.924   6.934   5.037 -0.0406  0.2368  0.0166
  163ASN    SC1 5158  47.982   6.747   4.722 -0.1762 -0.1226 -0.2514
  164MET     BB 5159  47.999   7.161   5.234 -0.0374  0.1122  0.1607
  164MET    SC1 5160  48.362   7.240   5.094  0.2443  0.1013 -0.2870
  165ASP     BB 5161  47.729   7.199   5.381  0.0678  0.0945  0.3630
  165ASP    SC1 5162  47.594   7.436   5.174 -0.0104  0.1149 -0.1065
  166LEU     BB 5163  47.699   6.917   5.505 -0.0286 -0.0476  0.0282
  166LEU    SC1 5164  47.414   6.734   5.555 -0.3417 -0.2495 -0.1828
  167LEU     BB 5165  47.959   6.898   5.673 -0.0299 -0.4523 -0.0057
  167LEU    SC1 5166  47.977   6.571   5.810  0.2379 -0.1410  0.4830
  168TYR     BB 5167  47.922   7.153   5.845 -0.1157 -0.2541 -0.3090
  168TYR    SC1 5168  48.218   7.161   5.686 -0.3136  0.3990  0.2313
  168TYR    SC2 5169  48.360   7.419   5.746  0.0416  0.2794 -0.0550
  168TYR    SC3 5170  48.248   7.370   5.472  0.1480  0.0546 -0.0602
  168TYR    SC4 5171  48.344   7.626   5.551 -0.1456  0.1924 -0.1347
  169MET     BB 5172  47.659   7.070   5.987 -0.0417 -0.0555 -0.0481
  169MET    SC1 5173  47.456   7.280   5.819 -0.1587 -0.0711  0.0094
  170ALA     BB 5174  47.772   6.812   6.117  0.0281  0.0314  0.0654
  170ALA    SC1 5175  47.628   6.675   6.300 -0.2851 -0.0398 -0.2237
  171ALA     BB 5176  47.992   6.939   6.295  0.1358  0.0612 -0.0865
  171ALA    SC1 5177  48.208   6.927   6.134  0.3297  0.1509  0.1610
  172ALA     BB 5178  47.813   7.145   6.442 -0.0752 -0.0170 -0.2285
  172ALA    SC1 5179  47.582   7.240   6.338 -0.0997 -0.0554 -0.2098
  173VAL     BB 5180  47.627   6.940   6.582 -0.1588  0.0833 -0.1912
  173VAL    SC1 5181  47.428   7.088   6.736 -0.0917 -0.1546  0.1348
  174MET     BB 5182  47.848   6.794   6.742 -0.1200  0.2053 -0.1326
  174MET    SC1 5183  48.072   6.553   6.619 -0.0536 -0.2782 -0.0018
  175MET     BB 5184  47.977   7.035   6.889  0.1010  0.1288 -0.1965
  175MET    SC1 5185  48.311   7.073   6.725  0.0126  0.0424 -0.0473
  176GLY     BB 5186  47.711   7.122   7.023  0.0731  0.1004 -0.2327
  177LEU     BB 5187  47.631   6.871   7.186  0.0697  0.1289 -0.1905
  177LEU    SC1 5188  47.282   6.869   7.226  0.0029  0.2848  0.1242
  178ALA     BB 5189  47.902   6.841   7.334  0.0007 -0.0071 -0.0893
  178ALA    SC1 5190  48.024   6.606   7.281  0.2053  0.1961 -0.5768
  179ALA     BB 5191  47.937   7.104   7.495  0.2606 -0.2705  0.3043
  179ALA    SC1 5192  48.201   7.116   7.438  0.1876  0.6142 -0.0025
  180ILE     BB 5193  47.682   7.067   7.666  0.0439 -0.1307  0.0207
  180ILE    SC1 5194  47.411   7.244   7.559  0.0406 -0.0417  0.1730
  181GLY     BB 5195  47.726   6.795   7.809 -0.1510 -0.0696  0.2023
  182ALA     BB 5196  47.994   6.883   7.936 -0.1568  0.1043  0.0973
  182ALA    SC1 5197  48.117   6.731   8.122  0.1559  0.0245 -0.1656
  183ALA     BB 5198  47.907   7.135   8.095 -0.2314  0.1473 -0.0111
  183ALA    SC1 5199  47.976   7.376   7.993  0.5361  0.1722  0.4809
  184ILE     BB 5200  47.687   6.993   8.261 -0.0584 -0.1370 -0.0179
  184ILE    SC1 5201  47.408   7.176   8.330 -0.0447 -0.0580 -0.1676
  185GLY     BB 5202  47.883   6.791   8.391 -0.2584 -0.2418  0.1246
  186ILE     BB 5203  48.079   6.995   8.517 -0.0916 -0.3832  0.0968
  186ILE    SC1 5204  48.353   6.904   8.335  0.0848 -0.1151  0.2214
  187GLY     BB 5205  47.881   7.149   8.699 -0.0113 -0.0556 -0.0859
  188ILE     BB 5206  47.757   6.919   8.867 -0.0375  0.0712  0.0704
  188ILE    SC1 5207  47.551   6.710   8.694 -0.1196  0.2490 -0.0505
  189LEU     BB 5208  48.026   6.813   8.980 -0.1072 -0.2072 -0.0177
  189LEU    SC1 5209  48.096   6.580   8.738 -0.0736  0.1088 -0.1176
  190GLY     BB 5210  48.134   7.086   9.080 -0.0700 -0.1974 -0.0836
  191GLY     BB 5211  47.907   7.127   9.287  0.0532 -0.0173  0.0184
  192LYS     BB 5212  47.990   6.881   9.457  0.1000 -0.0720 -0.0834
  192LYS    SC1 5213  47.693   6.767   9.376  0.0740 -0.1513 -0.1611
  192LYS    SC2 5214  47.315   6.774   9.443  0.3224 -0.2230  0.2381
  193PHE     BB 5215  48.275   6.973   9.536  0.1325 -0.1857 -0.0649
  193PHE    SC1 5216  48.495   6.773   9.661  0.0435 -0.0312 -0.1309
  193PHE    SC2 5217  48.355   6.563   9.889  0.2194  0.1540  0.1555
  193PHE    SC3 5218  48.557   6.742   9.994  0.2221  0.3230 -0.1266
  194LEU     BB 5219  48.205   7.243   9.671  0.2390 -0.2076  0.0355
  194LEU    SC1 5220  48.454   7.461   9.542  0.0624 -0.3090  0.3729
  195GLU     BB 5221  48.024   7.140   9.901 -0.0356  0.2318  0.0269
  195GLU    SC1 5222  47.793   7.389  10.018 -0.0447  0.0439 -0.0407
  196GLY     BB 5223  48.246   6.964  10.027  0.0907  0.1044 -0.3586
  197ALA     BB 5224  48.446   7.194  10.085  0.0330  0.1168 -0.2051
  197ALA    SC1 5225  48.491   7.435   9.973 -0.0018  0.2858  0.1325
  198ALA     BB 5226  48.265   7.347  10.285 -0.1380 -0.2138 -0.0995
  198ALA    SC1 5227  48.224   7.568  10.136 -0.1336 -0.2161 -0.1042
  199ARG     BB 5228  48.260   7.125  10.502  0.0761 -0.0503  0.0766
  199ARG    SC1 5229  48.348   7.125  10.837 -0.1415 -0.0397  0.0536
  199ARG    SC2 5230  48.570   7.268  11.104  0.2886 -0.1467 -0.0573
  200GLN     BB 5231  48.548   6.976  10.443  0.0800 -0.0493  0.0923
  200GLN    SC1 5232  48.472   6.717  10.777  0.0617  0.2798  0.0237
  201PRO     BB 5233  48.868   7.058  10.460  0.0737 -0.0088  0.0208
  201PRO    SC1 5234  48.794   7.264  10.713  0.0875  0.0746  0.1746
  202ASP     BB 5235  49.043   6.805  10.493  0.1045  0.0366  0.2144
  202ASP    SC1 5236  49.390   6.862  10.530  0.0264 -0.0255  0.2657
  203LEU     BB 5237  48.886   6.649  10.276  0.0061  0.1573  0.1977
  203LEU    SC1 5238  48.595   6.440  10.391 -0.3905 -0.3837 -0.3040
  204ILE     BB 5239  48.961   6.807  10.021 -0.1600  0.1075  0.1166
  204ILE    SC1 5240  48.843   7.120   9.952  0.1744  0.2890  0.3354
  205PRO     BB 5241  49.232   6.719   9.898 -0.2852  0.0265 -0.1049
  205PRO    SC1 5242  49.184   6.994   9.699  0.3766 -0.3072  0.4803
  206LEU     BB 5243  49.149   6.426   9.839 -0.0678 -0.0915  0.1582
  206LEU    SC1 5244  49.050   6.248  10.110  0.2660  0.2393  0.0889
  207LEU     BB 5245  48.886   6.499   9.693 -0.0702 -0.0457  0.1857
  207LEU    SC1 5246  48.681   6.407   9.933 -0.0746  0.1080  0.1920
  208ARG     BB 5247  49.023   6.633   9.450 -0.1100 -0.1023  0.1317
  208ARG    SC1 5248  48.867   6.866   9.260 -0.1530  0.0998  0.0647
  208ARG    SC2 5249  48.929   7.154   9.046 -0.1704  0.1093  0.2496
  209THR     BB 5250  49.146   6.388   9.305  0.1358  0.0528  0.0718
  209THR    SC1 5251  49.337   6.449   9.075  0.0605  0.4121  0.0975
  210GLN     BB 5252  48.872   6.251   9.258  0.1889  0.0598 -0.2901
  210GLN    SC1 5253  48.774   5.873   9.279  0.2559 -0.3191  0.0754
  211PHE     BB 5254  48.726   6.470   9.094 -0.2617 -0.0079  0.0001
  211PHE    SC1 5255  48.374   6.426   9.044 -0.0511  0.2206 -0.0055
  211PHE    SC2 5256  48.177   6.523   9.303 -0.0424  0.1278  0.0365
  211PHE    SC3 5257  48.363   6.724   9.207  0.4303 -0.0418  0.5449
  212PHE     BB 5258  48.921   6.486   8.853 -0.1837 -0.0900  0.0565
  212PHE    SC1 5259  48.965   6.790   8.726  0.2381 -0.1480 -0.1915
  212PHE    SC2 5260  49.008   6.833   8.391 -0.2299 -0.4612 -0.3007
  212PHE    SC3 5261  48.746   6.905   8.493 -0.0924 -0.3699  0.0027
  213ILE     BB 5262  48.866   6.201   8.743  0.0078 -0.0480 -0.1557
  213ILE    SC1 5263  49.084   6.261   8.488  0.0587  0.0989 -0.0794
  214VAL     BB 5264  48.572   6.288   8.699  0.0408  0.1616  0.0158
  214VAL    SC1 5265  48.334   6.124   8.656  0.2119 -0.1430  0.1944
  215MET     BB 5266  48.602   6.510   8.484  0.0487  0.1594  0.0144
  215MET    SC1 5267  48.447   6.784   8.770  0.1681  0.1613 -0.0127
  216GLY     BB 5268  48.745   6.333   8.275 -0.0937  0.1154 -0.0472
  217LEU     BB 5269  48.510   6.142   8.209 -0.0734  0.0042  0.1909
  217LEU    SC1 5270  48.737   5.931   8.010 -0.0672 -0.0150 -0.0418
  218VAL     BB 5271  48.318   6.352   8.085  0.0447 -0.0021 -0.0083
  218VAL    SC1 5272  48.187   6.441   8.331 -0.2620 -0.0335 -0.1558
  219ASP0    BB 5273  48.524   6.486   7.896  0.0118 -0.0087 -0.0491
  219ASP0   SC1 5274  48.599   6.766   8.003 -0.0554  0.0565  0.2852
  220ALA     BB 5275  48.571   6.231   7.725 -0.0255 -0.0944  0.0668
  220ALA    SC1 5276  48.824   6.275   7.644 -0.0500  0.2057  0.1389
  221ILE     BB 5277  48.313   6.206   7.555  0.0849  0.1490 -0.1442
  221ILE    SC1 5278  48.104   6.111   7.808 -0.1093  0.3090 -0.2414
  222PRO     BB 5279  48.338   6.495   7.447 -0.0477  0.2249  0.0237
  222PRO    SC1 5280  48.167   6.583   7.694  0.1057 -0.0064 -0.4130
  223MET     BB 5281  48.616   6.509   7.310  0.0038 -0.1764  0.0753
  223MET    SC1 5282  48.724   6.813   7.536  0.0056 -0.1840 -0.0403
  224ILE     BB 5283  48.576   6.313   7.073 -0.0062 -0.0340 -0.0424
  224ILE    SC1 5284  48.404   6.019   7.094  0.0048 -0.0239  0.2372
  225ALA     BB 5285  48.332   6.448   6.938 -0.1060 -0.3259 -0.1615
  225ALA    SC1 5286  48.125   6.300   7.029 -0.2606 -0.0534 -0.0579
  226VAL     BB 5287  48.484   6.716   6.904 -0.2852 -0.2017 -0.0061
  226VAL    SC1 5288  48.373   6.844   7.142  0.0959  0.1516 -0.0075
  227GLY     BB 5289  48.743   6.624   6.761 -0.1200  0.2406 -0.0063
  228LEU     BB 5290  48.612   6.527   6.498 -0.0121 -0.0616  0.0466
  228LEU    SC1 5291  48.439   6.219   6.574  0.0909 -0.4115 -0.1576
  229GLY     BB 5292  48.449   6.772   6.401 -0.0148 -0.0932 -0.0290
  230LEU     BB 5293  48.679   6.978   6.376  0.0621 -0.1784 -0.0209
  230LEU    SC1 5294  48.888   7.046   6.672 -0.1870 -0.1821 -0.0809
  231TYR     BB 5295  48.828   6.816   6.157 -0.0216 -0.2528 -0.0236
  231TYR    SC1 5296  49.103   6.869   6.053 -0.0220 -0.0414 -0.0482
  231TYR    SC2 5297  49.278   6.882   5.810 -0.0590 -0.0633 -0.0760
  231TYR    SC3 5298  49.340   7.053   6.048  0.0086 -0.0811 -0.0805
  231TYR    SC4 5299  49.538   6.990   5.854 -0.1423  0.2724 -0.3604
  232VAL     BB 5300  48.606   6.824   5.940 -0.1790  0.0509  0.1416
  232VAL    SC1 5301  48.351   6.763   5.811 -0.2101  0.0618  0.1971
  233MET     BB 5302  48.619   7.130   5.893  0.1052  0.0143 -0.0365
  233MET    SC1 5303  48.356   7.270   6.189 -0.1558  0.0155 -0.0778
  234PHE     BB 5304  48.922   7.155   5.832  0.0789  0.1680 -0.1103
  234PHE    SC1 5305  48.989   7.243   6.097 -0.1945 -0.0406  0.0193
  234PHE    SC2 5306  49.078   7.379   6.395  0.0273 -0.0224 -0.0535
  234PHE    SC3 5307  48.824   7.470   6.289 -0.0948 -0.0942  0.1701
  235ALA     BB 5308  48.960   6.943   5.610  0.0019  0.0387 -0.0013
  235ALA    SC1 5309  48.995   6.723   5.763  0.0897 -0.0280 -0.1158
  236VAL     BB 5310  48.781   7.091   5.404  0.1198  0.0483 -0.0978
  236VAL    SC1 5311  48.687   7.357   5.478  0.1090  0.0485 -0.1119
  237ALA     BB 5312  48.563   6.846   5.371  0.0914  0.0368  0.1502
  237ALA    SC1 5313  48.301   6.913   5.365 -0.0491 -0.4856 -0.1010
  240ASN     BB 5314  46.995   5.726   4.697  0.0534 -0.2520  0.1968
  240ASN    SC1 5315  47.030   5.474   4.530 -0.2362 -0.0589 -0.2196
  241LEU     BB 5316  46.805   5.783   4.961 -0.0661  0.0830  0.0438
  241LEU    SC1 5317  46.599   6.040   4.842 -0.2818 -0.3130  0.2218
  242ASN     BB 5318  46.725   5.536   5.130  0.1913  0.0675  0.1474
  242ASN    SC1 5319  46.567   5.329   5.397 -0.0183 -0.3664  0.0412
  243MET     BB 5320  46.999   5.495   5.270  0.2383 -0.1356  0.0014
  243MET    SC1 5321  47.174   5.345   4.963 -0.0884  0.3113  0.2324
  244ASP     BB 5322  47.019   5.774   5.403 -0.0981 -0.1569  0.1077
  244ASP    SC1 5323  47.169   5.960   5.170  0.2258  0.0163 -0.3167
  245LEU     BB 5324  46.773   5.750   5.590 -0.1627 -0.0338  0.0387
  245LEU    SC1 5325  46.730   6.067   5.687  0.1418 -0.0307  0.2768
  246LEU     BB 5326  46.855   5.495   5.745 -0.1443 -0.0512  0.0003
  246LEU    SC1 5327  46.557   5.398   5.828  0.0546  0.1467  0.0769
  247TYR     BB 5328  47.105   5.612   5.885 -0.1637  0.0915 -0.0828
  247TYR    SC1 5329  47.344   5.510   5.732  0.0120  0.0808  0.3016
  247TYR    SC2 5330  47.468   5.270   5.862 -0.2188 -0.0566  0.2713
  247TYR    SC3 5331  47.264   5.235   5.645  0.0841  0.1691 -0.0606
  247TYR    SC4 5332  47.464   5.039   5.695  0.0234  0.1237  0.0080
  248MET     BB 5333  46.962   5.840   6.039 -0.0367  0.1745 -0.0852
  248MET    SC1 5334  46.994   6.198   6.144  0.1466  0.2303  0.0401
  249ALA     BB 5335  46.767   5.651   6.189  0.0368  0.2029  0.0475
  249ALA    SC1 5336  46.566   5.758   6.043 -0.1783  0.0991  0.2593
  250ALA     BB 5337  46.979   5.475   6.331  0.1631  0.2181 -0.1200
  250ALA    SC1 5338  46.987   5.284   6.141 -0.0526 -0.1036  0.1817
  251ALA     BB 5339  47.120   5.710   6.476  0.3445 -0.1095  0.2547
  251ALA    SC1 5340  47.280   5.752   6.262 -0.0576 -0.0765 -0.0530
  252VAL     BB 5341  46.875   5.864   6.589 -0.0219 -0.2482 -0.3074
  252VAL    SC1 5342  47.048   6.063   6.714 -0.1940 -0.1782 -0.1775
  253MET     BB 5343  46.784   5.637   6.780  0.0569  0.0377  0.0819
  253MET    SC1 5344  46.587   5.318   6.613  0.3435  0.1540 -0.0455
  254MET     BB 5345  47.042   5.594   6.947 -0.0238  0.1379  0.2353
  254MET    SC1 5346  47.154   5.292   6.729 -0.2424 -0.0125  0.1748
  255GLY     BB 5347  47.068   5.883   7.055 -0.0223  0.2744 -0.1156
  256LEU     BB 5348  46.813   5.900   7.230  0.0940 -0.0938  0.0991
  256LEU    SC1 5349  46.783   6.253   7.219 -0.1734  0.0248 -0.3365
  257ALA     BB 5350  46.857   5.634   7.384 -0.0303 -0.0894  0.1431
  257ALA    SC1 5351  46.825   5.434   7.207 -0.0330 -0.1400  0.2004
  258ALA     BB 5352  47.128   5.707   7.516  0.0651  0.2565 -0.2246
  258ALA    SC1 5353  47.339   5.616   7.374 -0.0257 -0.3588  0.0017
  259ILE     BB 5354  47.012   5.946   7.675  0.0666  0.0978  0.0202
  259ILE    SC1 5355  47.116   6.263   7.603  0.0947  0.0985  0.0635
  260GLY     BB 5356  46.795   5.806   7.847  0.0360  0.1410  0.0168
  261ALA     BB 5357  46.967   5.589   7.987  0.4774  0.3087 -0.2451
  261ALA    SC1 5358  47.092   5.407   7.832 -0.0178  0.0876 -0.4049
  262ALA     BB 5359  47.181   5.770   8.120  0.2060  0.2715  0.2665
  262ALA    SC1 5360  47.329   5.735   7.897  0.3542  0.4564  0.3336
  263ILE     BB 5361  46.996   5.952   8.289 -0.2746 -0.0749  0.1343
  263ILE    SC1 5362  46.967   6.223   8.085  0.2844 -0.1135 -0.0120
  264GLY     BB 5363  46.857   5.717   8.437 -0.0658 -0.2452  0.0654
  265ILE     BB 5364  47.115   5.587   8.549 -0.0299 -0.1412  0.1050
  265ILE    SC1 5365  47.171   5.362   8.299  0.2198 -0.0556  0.0810
  266GLY     BB 5366  47.211   5.844   8.693 -0.1406  0.0091 -0.0851
  267ILE     BB 5367  46.982   5.876   8.900 -0.0034 -0.1122  0.0884
  267ILE    SC1 5368  47.095   6.119   9.112 -0.0952 -0.0217  0.0344
  268LEU     BB 5369  46.992   5.591   9.020 -0.1047 -0.0358  0.2815
  268LEU    SC1 5370  46.733   5.408   8.785 -0.2822 -0.1645 -0.3347
  269GLY     BB 5371  47.290   5.578   9.105 -0.0461 -0.0960  0.0727
  270GLY     BB 5372  47.297   5.817   9.303  0.0960 -0.0502  0.0136
  271LYS     BB 5373  47.095   5.682   9.495  0.0186 -0.0475 -0.0650
  271LYS    SC1 5374  46.863   5.873   9.424  0.2486 -0.0896 -0.0445
  271LYS    SC2 5375  46.642   6.087   9.226 -0.1758  0.1344  0.0006
  272PHE     BB 5376  47.281   5.440   9.546  0.1783  0.0758 -0.0550
  272PHE    SC1 5377  47.102   5.198   9.698 -0.0614 -0.2195 -0.0875
  272PHE    SC2 5378  46.885   5.261   9.952  0.4182  0.0073  0.2834
  272PHE    SC3 5379  47.132   5.129  10.030  0.4481 -0.1885 -0.1185
  273LEU     BB 5380  47.527   5.588   9.663  0.1270 -0.0420  0.2111
  273LEU    SC1 5381  47.804   5.417   9.660  0.0842 -0.0934  0.2033
  274GLU     BB 5382  47.394   5.727   9.906 -0.0930 -0.1032  0.1279
  274GLU    SC1 5383  47.542   6.021  10.045 -0.0225  0.3040  0.1193
  275GLY     BB 5384  47.313   5.467  10.055 -0.0112 -0.1456  0.0998
  276ALA     BB 5385  47.598   5.347  10.066  0.1591  0.2214 -0.1051
  276ALA    SC1 5386  47.668   5.086  10.064 -0.0510  0.1634 -0.1681
  277ALA     BB 5387  47.738   5.557  10.247  0.1142  0.1428  0.0230
  277ALA    SC1 5388  47.875   5.664  10.041 -0.1944  0.3416 -0.0869
  278ARG     BB 5389  47.583   5.504  10.510  0.1238 -0.0467 -0.0077
  278ARG    SC1 5390  47.275   5.503  10.419 -0.1194 -0.1914 -0.4830
  278ARG    SC2 5391  46.921   5.606  10.401  0.1362  0.2328 -0.0925
  279GLN     BB 5392  47.586   5.175  10.524 -0.0345 -0.0648 -0.3228
  279GLN    SC1 5393  47.405   5.182  10.843  0.2358 -0.0778  0.1222
  280PRO     BB 5394  47.716   4.884  10.437 -0.0285 -0.0995 -0.2002
  280PRO    SC1 5395  48.002   5.028  10.421 -0.2463 -0.0680  0.3569
  281ASP     BB 5396  47.483   4.694  10.513 -0.1264  0.1204  0.0708
  281ASP    SC1 5397  47.573   4.403  10.712 -0.4465 -0.3419  0.4351
  282LEU     BB 5398  47.287   4.815  10.305  0.1314  0.0984 -0.1919
  282LEU    SC1 5399  47.132   5.075  10.520  0.1951 -0.0221 -0.0505
  283ILE     BB 5400  47.421   4.758  10.031  0.0342 -0.0163 -0.2167
  283ILE    SC1 5401  47.752   4.681  10.004  0.1070  0.3365 -0.3958
  284PRO     BB 5402  47.397   4.470   9.919 -0.1268 -0.1295  0.0966
  284PRO    SC1 5403  47.676   4.273   9.850 -0.1848 -0.2178 -0.1451
  285LEU     BB 5404  47.092   4.485   9.870 -0.0985 -0.1237 -0.0854
  285LEU    SC1 5405  46.869   4.443  10.094 -0.0314 -0.1146 -0.3553
  286LEU     BB 5406  47.096   4.742   9.697  0.0399 -0.2540 -0.2783
  286LEU    SC1 5407  46.861   4.850   9.940 -0.0341 -0.1111  0.0062
  287ARG     BB 5408  47.258   4.628   9.457  0.1228 -0.1023 -0.2958
  287ARG    SC1 5409  47.381   4.911   9.422  0.1419  0.3960  0.2107
  287ARG    SC2 5410  47.490   5.088   9.710 -0.1956  0.6197  0.4040
  288THR     BB 5411  47.039   4.423   9.378 -0.0847 -0.0241  0.0519
  288THR    SC1 5412  47.191   4.194   9.509  0.2660  0.2788  0.1943
  289GLN     BB 5413  46.822   4.639   9.328  0.0186  0.0404 -0.1272
  289GLN    SC1 5414  46.615   4.627   9.613  0.2920  0.0048 -0.1194
  290PHE     BB 5415  46.980   4.802   9.116  0.3755 -0.0241  0.0818
  290PHE    SC1 5416  47.048   5.133   9.191 -0.0355 -0.2950 -0.1076
  290PHE    SC2 5417  46.716   5.204   9.163 -0.0219 -0.0625  0.2502
  290PHE    SC3 5418  46.861   5.364   9.357  0.3021 -0.1623  0.0981
  291PHE     BB 5419  46.978   4.597   8.884 -0.2315  0.1070 -0.0443
  291PHE    SC1 5420  47.297   4.501   8.908 -0.1909 -0.0002  0.0986
  291PHE    SC2 5421  47.193   4.210   9.050 -0.2255  0.0797  0.2395
  291PHE    SC3 5422  47.421   4.336   9.178  0.0731 -0.1095 -0.0846
  292ILE     BB 5423  46.673   4.569   8.832 -0.2394 -0.2434  0.1639
  292ILE    SC1 5424  46.603   4.346   8.584 -0.0066 -0.2034  0.0588
  293VAL     BB 5425  46.617   4.866   8.766 -0.1536 -0.2308  0.1457
  293VAL    SC1 5426  46.429   4.979   8.959 -0.0255  0.1353  0.0653
  294MET     BB 5427  46.817   4.925   8.537 -0.2295  0.0402  0.1455
  294MET    SC1 5428  47.085   5.134   8.686  0.1196 -0.0941 -0.0790
  295GLY     BB 5429  46.685   4.719   8.346 -0.0673 -0.0194  0.0959
  296LEU     BB 5430  46.416   4.863   8.293 -0.0979 -0.1149 -0.0116
  296LEU    SC1 5431  46.224   4.820   8.595  0.1110 -0.0117 -0.2727
  297VAL     BB 5432  46.545   5.125   8.189  0.1353 -0.1506  0.1788
  297VAL    SC1 5433  46.680   5.309   8.371 -0.1236  0.2094  0.0195
  298ASP0    BB 5434  46.732   4.994   7.980  0.0381  0.0459 -0.0355
  298ASP0   SC1 5435  47.033   5.026   8.122  0.1144 -0.3278  0.2149
  299ALA     BB 5436  46.520   4.851   7.805 -0.0214  0.0130  0.0635
  299ALA    SC1 5437  46.522   4.588   7.745  0.1926  0.0264  0.0061
  300ILE     BB 5438  46.363   5.079   7.666 -0.0561  0.0810  0.2124
  300ILE    SC1 5439  46.178   5.195   7.928 -0.0140 -0.0521  0.3018
  301PRO     BB 5440  46.617   5.151   7.505 -0.0776 -0.0090  0.1373
  301PRO    SC1 5441  46.759   5.343   7.664 -0.0172 -0.4684 -0.2124
  302MET     BB 5442  46.710   4.880   7.386  0.0974  0.2142 -0.2560
  302MET    SC1 5443  47.052   4.968   7.546 -0.1105  0.0830  0.2711
  303ILE     BB 5444  46.468   4.836   7.197 -0.1122  0.2165  0.0048
  303ILE    SC1 5445  46.148   4.953   7.193 -0.1747  0.0443 -0.1944
  304ALA     BB 5446  46.556   5.082   7.029 -0.0181 -0.0065 -0.2799
  304ALA    SC1 5447  46.510   5.347   7.045 -0.0151 -0.0158 -0.0972
  305VAL     BB 5448  46.847   4.992   6.969 -0.0122  0.0071 -0.2687
  305VAL    SC1 5449  47.056   5.118   7.130 -0.1152 -0.0497 -0.0879
  306GLY     BB 5450  46.774   4.722   6.836  0.3226 -0.0559 -0.3339
  307LEU     BB 5451  46.618   4.848   6.599 -0.1771 -0.0999 -0.0431
  307LEU    SC1 5452  46.298   4.768   6.799 -0.0880 -0.0599  0.0918
  308GLY     BB 5453  46.879   4.997   6.524 -0.0908 -0.0128  0.3982
  309LEU     BB 5454  47.074   4.761   6.473 -0.0296  0.1053  0.0616
  309LEU    SC1 5455  47.216   4.838   6.787 -0.1697 -0.1342 -0.0135
  310TYR     BB 5456  46.909   4.641   6.240 -0.0797  0.1821  0.0570
  310TYR    SC1 5457  46.855   4.321   6.192  0.2989 -0.1778 -0.1876
  310TYR    SC2 5458  46.720   4.072   6.289  0.2734 -0.0940 -0.0033
  310TYR    SC3 5459  46.935   4.055   6.081  0.0796 -0.2422 -0.1966
  310TYR    SC4 5460  46.785   3.826   6.161 -0.0904 -0.1181 -0.1549
  311VAL     BB 5461  46.929   4.867   6.029  0.1383 -0.1126 -0.2513
  311VAL    SC1 5462  46.668   4.810   5.910  0.0283 -0.1943  0.0203
  312MET     BB 5463  47.234   4.907   5.994  0.1703  0.0487  0.1533
  312MET    SC1 5464  47.347   5.160   6.327  0.3387 -0.1082  0.1529
  313PHE     BB 5465  47.294   4.617   5.901  0.0559  0.0836 -0.0340
  313PHE    SC1 5466  47.401   4.419   6.146 -0.1331  0.0597  0.0513
  313PHE    SC2 5467  47.178   4.307   6.377 -0.0829 -0.3272 -0.0801
  313PHE    SC3 5468  47.275   4.107   6.192  0.0517 -0.0706 -0.2942
  314ALA     BB 5469  47.092   4.570   5.671  0.0862 -0.3488  0.0190
  314ALA    SC1 5470  46.880   4.457   5.795 -0.3810  0.0303 -0.3887
  315VAL     BB 5471  47.170   4.812   5.494 -0.0496 -0.2186  0.1342
  315VAL    SC1 5472  47.444   4.713   5.495  0.1036  0.1854  0.0929
  316ALA     BB 5473  46.916   5.019   5.534  0.0414 -0.0747 -0.0136
  316ALA    SC1 5474  46.730   4.823   5.530 -0.3091  0.2361  0.2621
  319ASN     BB 5475  44.709   6.804   5.038 -0.0195  0.0735 -0.4152
  319ASN    SC1 5476  44.603   6.561   5.258 -0.2987  0.0776  0.1994
  320LEU     BB 5477  44.886   7.016   5.220 -0.1022 -0.2020 -0.0012
  320LEU    SC1 5478  45.181   7.091   5.014 -0.0907 -0.2633  0.1344
  321ASN     BB 5479  44.705   7.142   5.438  0.0019 -0.0297 -0.0131
  321ASN    SC1 5480  44.712   7.417   5.210  0.1687 -0.3131  0.0494
  322MET     BB 5481  44.641   6.882   5.593 -0.2069 -0.1948 -0.3620
  322MET    SC1 5482  44.332   6.827   5.396 -0.0429 -0.1481  0.1694
  323ASP     BB 5483  44.930   6.794   5.663 -0.1747  0.1792  0.0134
  323ASP    SC1 5484  45.064   6.617   5.418  0.1800 -0.1770 -0.0193
  324LEU     BB 5485  45.034   7.048   5.808  0.0044  0.1659 -0.0894
  324LEU    SC1 5486  45.376   6.974   5.757 -0.0971  0.0857  0.3183
  325LEU     BB 5487  44.821   7.087   6.029  0.0842 -0.0514  0.0285
  325LEU    SC1 5488  44.908   7.403   6.154 -0.0551  0.6129 -0.1177
  326TYR     BB 5489  44.863   6.823   6.186  0.1111 -0.0002  0.1077
  326TYR    SC1 5490  44.618   6.712   6.072 -0.0944 -0.0873 -0.0906
  326TYR    SC2 5491  44.653   6.515   5.849  0.3566 -0.3543  0.2001
  326TYR    SC3 5492  44.502   6.437   6.096 -0.1993 -0.0377 -0.0197
  326TYR    SC4 5493  44.505   6.272   5.864 -0.2174 -0.0377 -0.0198
  327MET     BB 5494  45.160   6.867   6.265  0.1516 -0.0464 -0.0143
  327MET    SC1 5495  45.476   6.905   6.163  0.0303 -0.2059  0.0184
  328ALA     BB 5496  45.121   7.137   6.413 -0.0594 -0.0339 -0.0890
  328ALA    SC1 5497  45.310   7.309   6.502  0.0109 -0.1530 -0.0053
  329ALA     BB 5498  44.921   7.034   6.626 -0.1487  0.0801 -0.1170
  329ALA    SC1 5499  44.694   6.913   6.542 -0.1637 -0.0758  0.1391
  330ALA     BB 5500  45.120   6.817   6.722  0.0797  0.2155 -0.2733
  330ALA    SC1 5501  45.270   6.644   6.578  0.1610 -0.1813  0.2558
  331VAL     BB 5502  45.329   7.027   6.812  0.0803  0.1993 -0.2370
  331VAL    SC1 5503  45.524   6.990   6.597  0.1173 -0.0796 -0.1605
  332MET     BB 5504  45.148   7.177   7.014 -0.0345 -0.2370 -0.0023
  332MET    SC1 5505  44.870   7.375   6.895  0.0044  0.0629 -0.1332
  333MET     BB 5506  45.067   6.923   7.173 -0.1320 -0.1378  0.1085
  333MET    SC1 5507  44.698   6.801   6.942  0.0778 -0.1007 -0.0435
  334GLY     BB 5508  45.351   6.848   7.273 -0.0074  0.1475 -0.0203
  335LEU     BB 5509  45.441   7.097   7.434  0.2687 -0.0627  0.1589
  335LEU    SC1 5510  45.820   7.027   7.436  0.1316  0.2162  0.1363
  336ALA     BB 5511  45.193   7.103   7.620  0.0222 -0.1905 -0.1573
  336ALA    SC1 5512  45.045   7.251   7.450  0.0007 -0.0974 -0.0587
  337ALA     BB 5513  45.214   6.824   7.753  0.3517 -0.1973 -0.2139
  337ALA    SC1 5514  45.048   6.739   7.948  0.3867  0.2469  0.0233
  338ILE     BB 5515  45.489   6.853   7.892  0.0320 -0.0180  0.4241
  338ILE    SC1 5516  45.723   6.703   7.693 -0.1294 -0.0022  0.2202
  339GLY     BB 5517  45.418   7.117   8.038 -0.1537  0.2347 -0.0986
  340ALA     BB 5518  45.179   6.991   8.190  0.1266 -0.2190 -0.0127
  340ALA    SC1 5519  45.148   7.215   8.338  0.0705  0.0838 -0.4618
  341ALA     BB 5520  45.314   6.741   8.314  0.2740 -0.2738 -0.2768
  341ALA    SC1 5521  45.323   6.550   8.123  0.0602 -0.1412 -0.4245
  342ILE     BB 5522  45.555   6.871   8.459 -0.0006  0.0063 -0.0540
  342ILE    SC1 5523  45.785   6.845   8.208 -0.1788 -0.0461 -0.2140
  343GLY     BB 5524  45.392   7.080   8.618 -0.0346  0.1160 -0.2295
  344ILE     BB 5525  45.211   6.882   8.773  0.0280  0.1524 -0.1081
  344ILE    SC1 5526  44.945   6.927   8.564 -0.1346 -0.0555  0.0495
  345GLY     BB 5527  45.431   6.712   8.912 -0.0370  0.1140 -0.0511
  346ILE     BB 5528  45.581   6.909   9.098 -0.0111 -0.1188  0.1798
  346ILE    SC1 5529  45.908   6.836   9.035  0.0630  0.1699  0.2171
  347LEU     BB 5530  45.337   7.003   9.264  0.0295  0.0513  0.1454
  347LEU    SC1 5531  45.168   7.261   9.077 -0.2709  0.1015  0.4626
  348GLY     BB 5532  45.251   6.713   9.334  0.1616 -0.0091  0.0602
  349GLY     BB 5533  45.511   6.645   9.489  0.0904  0.0595  0.2110
  350LYS     BB 5534  45.487   6.856   9.716  0.0785  0.1572  0.1198
  350LYS    SC1 5535  45.662   7.112   9.754 -0.5018 -0.1021 -0.0858
  350LYS    SC2 5536  45.988   7.266   9.860  0.3242 -0.1513 -0.2171
  351PHE     BB 5537  45.215   6.747   9.819  0.0418  0.1073 -0.0261
  351PHE    SC1 5538  44.961   6.619   9.661 -0.0964 -0.2117  0.0390
  351PHE    SC2 5539  44.860   6.754   9.366 -0.0854 -0.4133 -0.0582
  351PHE    SC3 5540  44.959   6.481   9.351  0.0217 -0.3858  0.1136
  352LEU     BB 5541  45.317   6.470   9.912 -0.0022  0.0914 -0.0245
  352LEU    SC1 5542  45.198   6.152   9.924 -0.2613  0.2387  0.1917
  353GLU     BB 5543  45.520   6.533  10.137  0.1339 -0.3221 -0.0226
  353GLU    SC1 5544  45.717   6.254  10.288  0.0949 -0.1708  0.0368
  354GLY     BB 5545  45.338   6.705  10.321  0.4718 -0.1264  0.1377
  355ALA     BB 5546  45.125   6.483  10.355  0.1183  0.2128  0.2107
  355ALA    SC1 5547  44.890   6.466  10.487 -0.0181 -0.1302 -0.0631
  356ALA     BB 5548  45.310   6.256  10.458  0.1355  0.1029 -0.0546
  356ALA    SC1 5549  45.293   6.048  10.287 -0.0612  0.1698 -0.1190
  357ARG     BB 5550  45.393   6.399  10.720 -0.1986 -0.0487  0.1397
  357ARG    SC1 5551  45.631   6.567  10.576  0.1554  0.0269  0.2224
  357ARG    SC2 5552  45.673   6.943  10.707  0.2698  0.1794  0.5379
  358GLN     BB 5553  45.130   6.580  10.806 -0.2641 -0.0839  0.0162
  358GLN    SC1 5554  45.123   6.605  11.166  0.1086  0.2311 -0.3200
  359PRO     BB 5555  44.804   6.566  10.850 -0.2561  0.0209  0.1134
  359PRO    SC1 5556  44.728   6.270  10.817  0.2487  0.1073  0.0938
  360ASP     BB 5557  44.714   6.859  10.897 -0.1537  0.1103 -0.2217
  360ASP    SC1 5558  44.850   6.969  11.197 -0.0391  0.0948 -0.0624
  361LEU     BB 5559  44.861   6.976  10.651  0.3661  0.1263  0.0819
  361LEU    SC1 5560  44.869   7.308  10.576 -0.3302 -0.1580 -0.2157
  362ILE     BB 5561  44.705   6.839  10.421  0.0524 -0.0059  0.3660
  362ILE    SC1 5562  44.835   6.725  10.128  0.2253  0.3106  0.3158
  363PRO     BB 5563  44.428   6.966  10.363  0.2156  0.0510 -0.3847
  363PRO    SC1 5564  44.377   7.069  10.698 -0.0117  0.0667 -0.1707
  364LEU     BB 5565  44.533   7.253  10.312  0.1395  0.1893  0.1717
  364LEU    SC1 5566  44.432   7.496  10.563  0.0027 -0.0038  0.0481
  365LEU     BB 5567  44.703   7.187  10.062 -0.1483  0.4010 -0.0874
  365LEU    SC1 5568  45.033   7.109  10.152  0.0270 -0.5193  0.0284
  366ARG     BB 5569  44.490   7.067   9.871  0.0212 -0.0153 -0.0264
  366ARG    SC1 5570  44.573   6.836   9.644 -0.1551 -0.2731 -0.0482
  366ARG    SC2 5571  44.551   6.534   9.426 -0.4743 -0.1598  0.0825
  367THR     BB 5572  44.354   7.337   9.801 -0.1370 -0.0763  0.0386
  367THR    SC1 5573  44.050   7.319   9.793 -0.1372 -0.0168 -0.1559
  368GLN     BB 5574  44.609   7.479   9.696 -0.0814 -0.1019  0.1381
  368GLN    SC1 5575  44.691   7.802   9.856  0.0858  0.1096  0.0746
  369PHE     BB 5576  44.663   7.279   9.466  0.1358  0.3707 -0.2398
  369PHE    SC1 5577  44.941   7.124   9.428  0.0394  0.0364 -0.1677
  369PHE    SC2 5578  45.012   7.093   9.760  0.0065 -0.0951 -0.1726
  369PHE    SC3 5579  45.201   7.251   9.607 -0.0261  0.0405 -0.0745
  370PHE     BB 5580  44.408   7.334   9.298 -0.1155 -0.0552 -0.0139
  370PHE    SC1 5581  44.319   7.086   9.108 -0.3253  0.0217  0.0500
  370PHE    SC2 5582  44.304   6.762   9.209 -0.2600 -0.0879 -0.2779
  370PHE    SC3 5583  44.548   6.903   9.280 -0.1472 -0.2108 -0.4165
  371ILE     BB 5584  44.492   7.623   9.227  0.0413 -0.0634  0.1288
  371ILE    SC1 5585  44.626   7.849   9.444  0.0633 -0.0160  0.0663
  372VAL     BB 5586  44.753   7.544   9.079 -0.0240 -0.1162  0.0405
  372VAL    SC1 5587  44.933   7.767   9.022 -0.1704 -0.0091 -0.0092
  373MET     BB 5588  44.648   7.349   8.863 -0.2381 -0.1771  0.1958
  373MET    SC1 5589  44.817   7.009   8.992  0.0539  0.0170  0.1467
  374GLY     BB 5590  44.478   7.563   8.716  0.1897  0.1558  0.1651
  375LEU     BB 5591  44.695   7.761   8.618  0.1941  0.1053  0.0719
  375LEU    SC1 5592  44.860   8.087   8.686  0.3004  0.2930  0.1952
  376VAL     BB 5593  44.855   7.555   8.451  0.0446  0.4423 -0.5180
  376VAL    SC1 5594  45.025   7.425   8.649 -0.3065  0.0033 -0.4875
  377ASP0    BB 5595  44.634   7.431   8.272 -0.0870  0.0228 -0.0866
  377ASP0   SC1 5596  44.447   7.243   8.115  0.0922  0.0754 -0.1140
  378ALA     BB 5597  44.559   7.684   8.109 -0.0179  0.1635  0.0968
  378ALA    SC1 5598  44.345   7.787   7.981 -0.2090 -0.1297  0.1693
  379ILE     BB 5599  44.820   7.704   7.944  0.0198  0.0735  0.1445
  379ILE    SC1 5600  45.048   7.888   8.118 -0.0966  0.5411 -0.1772
  380PRO     BB 5601  44.762   7.424   7.825  0.0434  0.0065  0.2885
  380PRO    SC1 5602  45.013   7.275   7.968 -0.3489 -0.4671 -0.2062
  381MET     BB 5603  44.477   7.430   7.701  0.2240 -0.1853 -0.1581
  381MET    SC1 5604  44.322   7.056   7.678  0.0348  0.0371 -0.0364
  382ILE     BB 5605  44.507   7.635   7.471  0.0085  0.1541  0.1075
  382ILE    SC1 5606  44.712   7.908   7.457 -0.0382  0.1805 -0.0833
  383ALA     BB 5607  44.699   7.451   7.312 -0.1748 -0.0150  0.0792
  383ALA    SC1 5608  44.862   7.649   7.228  0.0358 -0.0044  0.4862
  384VAL     BB 5609  44.511   7.205   7.291 -0.1154 -0.0463 -0.0957
  384VAL    SC1 5610  44.648   6.960   7.373 -0.3252 -0.1581 -0.0729
  385GLY     BB 5611  44.277   7.368   7.169  0.1203  0.5218  0.1737
  386LEU     BB 5612  44.417   7.458   6.907 -0.1515 -0.0192 -0.1774
  386LEU    SC1 5613  44.590   7.772   6.921 -0.4217  0.0541 -0.0032
  387GLY     BB 5614  44.472   7.166   6.818 -0.1408 -0.0459 -0.0846
  388LEU     BB 5615  44.185   7.049   6.825 -0.1206 -0.0868  0.0807
  388LEU    SC1 5616  44.042   6.963   7.162 -0.2706  0.1581 -0.0806
  389TYR     BB 5617  44.080   7.252   6.616 -0.1181  0.0211  0.1831
  389TYR    SC1 5618  44.234   7.519   6.539 -0.1548 -0.0368  0.0454
  389TYR    SC2 5619  44.216   7.740   6.337 -0.0967 -0.0808 -0.0085
  389TYR    SC3 5620  44.350   7.788   6.602 -0.0715 -0.0556 -0.0257
  389TYR    SC4 5621  44.361   7.980   6.392  0.0851 -0.1632 -0.1182
  390VAL     BB 5622  44.257   7.161   6.378  0.0677  0.0923  0.2920
  390VAL    SC1 5623  44.540   7.221   6.332  0.0497  0.0097  0.0604
  391MET     BB 5624  44.185   6.860   6.363 -0.0423  0.1135  0.3830
  391MET    SC1 5625  44.414   6.627   6.574  0.4242  0.1044  0.0010
  392PHE     BB 5626  43.875   6.870   6.367 -0.0652 -0.2455  0.0490
  392PHE    SC1 5627  43.645   7.000   6.524 -0.2062  0.0739 -0.0395
  392PHE    SC2 5628  43.370   6.971   6.722 -0.1839 -0.1417 -0.0374
  392PHE    SC3 5629  43.316   7.041   6.445 -0.2489 -0.2789 -0.0602
  393ALA     BB 5630  43.844   7.047   6.114 -0.0469 -0.0512  0.1801
  393ALA    SC1 5631  43.851   7.262   6.276 -0.1759  0.2261 -0.1688
  394VAL     BB 5632  43.975   6.831   5.934  0.1117 -0.1730  0.4360
  394VAL    SC1 5633  43.993   6.540   5.957 -0.2197 -0.2338  0.0388
  395ALA     BB 5634  44.215   7.040   5.848 -0.1804  0.0207  0.0672
  395ALA    SC1 5635  44.409   7.031   6.035 -0.2648  0.7763  0.2239
  398ASN     BB 5636  44.829   7.923   4.979 -0.0168 -0.1252  0.1565
  398ASN    SC1 5637  44.961   7.880   4.651  0.1661 -0.1232 -0.0983
  399LEU     BB 5638  45.043   7.715   5.117  0.1383  0.0255 -0.0688
  399LEU    SC1 5639  45.297   7.608   4.889  0.3306 -0.0198  0.1802
  400ASN     BB 5640  45.128   7.939   5.344 -0.0513 -0.0031  0.0324
  400ASN    SC1 5641  45.143   8.180   5.229  0.0417  0.2207 -0.2009
  401MET     BB 5642  44.944   7.897   5.590  0.0233 -0.0956  0.0728
  401MET    SC1 5643  44.618   7.807   5.441  0.0591  0.2223 -0.3804
  402ASP     BB 5644  45.086   7.654   5.720 -0.0245 -0.1706 -0.0148
  402ASP    SC1 5645  45.030   7.426   5.478  0.0667 -0.5949  0.0844
  403LEU     BB 5646  45.355   7.782   5.806 -0.0698 -0.0689 -0.0239
  403LEU    SC1 5647  45.654   7.673   5.921 -0.2952 -0.2153  0.2307
  404LEU     BB 5648  45.237   7.996   5.997  0.0432 -0.1291  0.1151
  404LEU    SC1 5649  45.377   8.305   5.929 -0.0178 -0.1660 -0.0466
  405TYR     BB 5650  45.089   7.795   6.180  0.1035  0.0657  0.3846
  405TYR    SC1 5651  44.810   7.934   6.133 -0.0431 -0.2458 -0.1698
  405TYR    SC2 5652  44.553   7.784   6.094 -0.1754 -0.0539 -0.0508
  405TYR    SC3 5653  44.649   7.975   5.883 -0.1442 -0.1054 -0.0832
  405TYR    SC4 5654  44.416   7.815   5.846 -0.2786  0.0628  0.0194
  406MET     BB 5655  45.332   7.635   6.289  0.0396 -0.3747 -0.0802
  406MET    SC1 5656  45.342   7.332   6.067 -0.1197 -0.1219  0.2882
  407ALA     BB 5657  45.462   7.886   6.416 -0.3168 -0.0913 -0.2538
  407ALA    SC1 5658  45.686   7.841   6.272 -0.3925 -0.2390 -0.3287
  408ALA     BB 5659  45.226   7.965   6.600 -0.0354 -0.0642  0.1078
  408ALA    SC1 5660  45.246   8.233   6.570 -0.3798 -0.0544 -0.1000
  409ALA     BB 5661  45.222   7.692   6.745  0.0883 -0.0423  0.1535
  409ALA    SC1 5662  45.082   7.558   6.557  0.3269 -0.3146  0.1631
  410VAL     BB 5663  45.520   7.680   6.830  0.1858  0.0519 -0.1636
  410VAL    SC1 5664  45.684   7.484   6.689  0.3899  0.0058  0.1303
  411MET     BB 5665  45.510   7.938   7.003 -0.1964 -0.0606 -0.0079
  411MET    SC1 5666  45.507   8.305   6.867 -0.2944  0.2886  0.0985
  412MET     BB 5667  45.280   7.838   7.186 -0.3346  0.0008 -0.1455
  412MET    SC1 5668  44.995   8.026   7.025  0.1454  0.1235 -0.1127
  413GLY     BB 5669  45.422   7.580   7.282 -0.2232  0.1426  0.0786
  414LEU     BB 5670  45.678   7.702   7.408 -0.0556 -0.0866 -0.0323
  414LEU    SC1 5671  45.898   7.445   7.371  0.0398 -0.4568  0.1003
  415ALA     BB 5672  45.500   7.867   7.600 -0.1207  0.0473 -0.2049
  415ALA    SC1 5673  45.415   8.086   7.467 -0.4349 -0.0025 -0.0950
  416ALA     BB 5674  45.331   7.657   7.754  0.1147 -0.0802 -0.1154
  416ALA    SC1 5675  45.094   7.647   7.625  0.3840  0.1947 -0.6649
  417ILE     BB 5676  45.577   7.520   7.884  0.1540  0.0798 -0.0192
  417ILE    SC1 5677  45.806   7.290   7.781  0.0929  0.1326 -0.2813
  418GLY     BB 5678  45.713   7.756   8.033 -0.1516  0.1680  0.1283
  419ALA     BB 5679  45.474   7.831   8.216 -0.4709  0.2209 -0.2930
  419ALA    SC1 5680  45.445   8.055   8.364  0.5882  0.1889  0.0508
  420ALA     BB 5681  45.425   7.550   8.338 -0.0221  0.1730 -0.2041
  420ALA    SC1 5682  45.278   7.519   8.114  0.2665  0.0366 -0.3792
  421ILE     BB 5683  45.707   7.501   8.456 -0.0402  0.1963 -0.1508
  421ILE    SC1 5684  45.892   7.405   8.186 -0.0849 -0.2647 -0.0257
  422GLY     BB 5685  45.710   7.771   8.607  0.0268  0.0643  0.0893
  423ILE     BB 5686  45.449   7.750   8.772 -0.0971  0.0716 -0.1020
  423ILE    SC1 5687  45.179   7.827   8.579  0.0013 -0.2138 -0.3627
  424GLY     BB 5688  45.510   7.477   8.906 -0.1956  0.2742  0.3795
  425ILE     BB 5689  45.763   7.558   9.065  0.1106 -0.0963  0.1021
  425ILE    SC1 5690  45.852   7.281   8.888  0.2088  0.1074 -0.1740
  426LEU     BB 5691  45.644   7.789   9.233 -0.0650 -0.0932 -0.0240
  426LEU    SC1 5692  45.711   8.067   9.053 -0.1250 -0.3055  0.1248
  427GLY     BB 5693  45.408   7.629   9.354 -0.0029 -0.0531  0.1536
  428GLY     BB 5694  45.576   7.419   9.508 -0.1156 -0.1493  0.1468
  429LYS     BB 5695  45.714   7.626   9.692 -0.0736  0.0432 -0.0970
  429LYS    SC1 5696  45.987   7.560   9.547 -0.3993 -0.4873  0.1519
  429LYS    SC2 5697  46.317   7.530   9.686 -0.0851  0.0492  0.3471
  430PHE     BB 5698  45.452   7.707   9.837 -0.1200 -0.1581 -0.0653
  430PHE    SC1 5699  45.369   7.983   9.672 -0.1545  0.0703  0.0126
  430PHE    SC2 5700  45.206   7.979   9.373  0.1614 -0.2231 -0.1633
  430PHE    SC3 5701  45.047   8.065   9.600 -0.0964 -0.0452 -0.4052
  431LEU     BB 5702  45.369   7.430   9.949  0.1127 -0.1671  0.0925
  431LEU    SC1 5703  45.030   7.477   9.897 -0.1202  0.0098 -0.0708
  432GLU     BB 5704  45.619   7.388  10.127  0.1062 -0.2153  0.0896
  432GLU    SC1 5705  45.668   7.000  10.222  0.0140 -0.3287 -0.0263
  433GLY     BB 5706  45.567   7.636  10.305 -0.0517 -0.0162 -0.2260
  434ALA     BB 5707  45.284   7.565  10.409 -0.0204  0.4396  0.2099
  434ALA    SC1 5708  45.051   7.540  10.275  0.3581 -0.1365 -0.4065
  435ALA     BB 5709  45.398   7.321  10.564 -0.0620  0.2500 -0.0514
  435ALA    SC1 5710  45.271   7.083  10.556  0.1122  0.1346  0.3651
  436ARG     BB 5711  45.582   7.471  10.764  0.1088  0.2469 -0.2031
  436ARG    SC1 5712  45.799   7.362  10.580  0.1973 -0.2503  0.1653
  436ARG    SC2 5713  45.954   7.709  10.542  0.1566  0.3400 -0.0759
  437GLN     BB 5714  45.419   7.752  10.823 -0.1835  0.0243  0.0892
  437GLN    SC1 5715  45.711   8.029  10.862  0.2384  0.0466 -0.0354
  438PRO     BB 5716  45.103   7.744  10.925 -0.0019 -0.0383  0.1453
  438PRO    SC1 5717  44.928   7.734  10.646 -0.0042 -0.2684  0.0046
  439ASP     BB 5718  45.075   8.093  10.971  0.2036  0.1177 -0.1582
  439ASP    SC1 5719  45.327   8.058  11.183  0.1197  0.2276  0.1409
  440LEU     BB 5720  45.097   8.194  10.648  0.0880  0.0483 -0.1573
  440LEU    SC1 5721  45.449   8.271  10.614 -0.2082  0.0351  0.3606
  441ILE     BB 5722  44.893   8.143  10.393 -0.0305  0.0251 -0.0589
  441ILE    SC1 5723  45.017   7.925  10.162 -0.0630 -0.0667  0.0100
  442PRO     BB 5724  44.910   8.435  10.289  0.0600  0.0261 -0.0422
  442PRO    SC1 5725  44.675   8.516  10.525  0.2241 -0.1930  0.0754
  443LEU     BB 5726  45.203   8.519  10.229 -0.0225  0.2136 -0.1924
  443LEU    SC1 5727  45.003   8.845  10.287 -0.3983  0.4334 -0.0033
  444LEU     BB 5728  45.231   8.282  10.030 -0.0136 -0.0066  0.0656
  444LEU    SC1 5729  45.407   8.058  10.254  0.1150  0.2307  0.5849
  445ARG     BB 5730  45.011   8.376   9.833  0.0079  0.2790  0.1736
  445ARG    SC1 5731  44.756   8.250   9.938  0.2799  0.1957  0.0104
  445ARG    SC2 5732  44.403   8.217   9.896 -0.1422  0.0439  0.0394
  446THR     BB 5733  45.127   8.657   9.769 -0.0653  0.2952  0.1116
  446THR    SC1 5734  44.888   8.715   9.588 -0.1441 -0.1717  0.0533
  447GLN     BB 5735  45.405   8.564   9.669 -0.2068  0.0184 -0.0383
  447GLN    SC1 5736  45.729   8.790   9.604  0.0804  0.1833  0.1510
  448PHE     BB 5737  45.314   8.381   9.436  0.0144 -0.1879  0.0324
  448PHE    SC1 5738  45.587   8.283   9.385  0.0616 -0.1085 -0.0867
  448PHE    SC2 5739  45.843   8.374   9.589  0.0603 -0.0669 -0.1037
  448PHE    SC3 5740  45.755   8.099   9.617 -0.4238  0.1253  0.4735
  449PHE     BB 5741  45.181   8.589   9.248 -0.0229 -0.2635 -0.0253
  449PHE    SC1 5742  44.918   8.627   9.096  0.1400  0.1164 -0.0416
  449PHE    SC2 5743  44.735   8.366   8.978  0.1507  0.0513  0.0846
  449PHE    SC3 5744  44.962   8.442   8.814  0.0097  0.1351 -0.0752
  450ILE     BB 5745  45.426   8.763   9.176 -0.0582 -0.1071  0.2200
  450ILE    SC1 5746  45.621   8.906   8.935  0.1103  0.1631  0.5080
  451VAL     BB 5747  45.578   8.528   9.043 -0.1358 -0.0810  0.0835
  451VAL    SC1 5748  45.854   8.542   8.949  0.0270  0.0096  0.5487
  452MET     BB 5749  45.359   8.439   8.842  0.0008 -0.1267 -0.0471
  452MET    SC1 5750  45.185   8.136   9.010  0.1575  0.0668 -0.4147
  453GLY     BB 5751  45.349   8.705   8.685  0.0544  0.0639  0.2635
  454LEU     BB 5752  45.628   8.697   8.551  0.0343 -0.2773  0.2352
  454LEU    SC1 5753  45.868   8.966   8.508 -0.1083  0.1300 -0.1855
  455VAL     BB 5754  45.611   8.415   8.422  0.2006 -0.0729 -0.2567
  455VAL    SC1 5755  45.680   8.245   8.649 -0.0567  0.2271  0.0572
  456ASP0    BB 5756  45.350   8.458   8.261  0.0731 -0.0599 -0.0501
  456ASP0   SC1 5757  45.077   8.272   8.346 -0.1712  0.0745 -0.0537
  457ALA     BB 5758  45.409   8.704   8.082 -0.2809 -0.1048 -0.2385
  457ALA    SC1 5759  45.232   8.846   8.228 -0.4328 -0.1976 -0.3307
  458ILE     BB 5760  45.628   8.590   7.894  0.0391  0.1356 -0.0235
  458ILE    SC1 5761  45.905   8.704   8.057  0.2961 -0.2353 -0.1861
  459PRO     BB 5762  45.412   8.385   7.809  0.1467  0.1439 -0.3313
  459PRO    SC1 5763  45.552   8.098   7.932 -0.2607 -0.3917 -0.0062
  460MET     BB 5764  45.183   8.564   7.703 -0.2573 -0.0685  0.1391
  460MET    SC1 5765  44.898   8.702   7.958  0.0953  0.0354 -0.2351
  461ILE     BB 5766  45.318   8.703   7.461  0.1171 -0.2637  0.2296
  461ILE    SC1 5767  45.655   8.751   7.441  0.0417  0.1268 -0.3523
  462ALA     BB 5768  45.349   8.451   7.282 -0.1093 -0.0310 -0.1494
  462ALA    SC1 5769  45.604   8.364   7.286 -0.0614  0.1075 -0.1313
  463VAL     BB 5770  45.046   8.384   7.268 -0.0819 -0.2243  0.1062
  463VAL    SC1 5771  44.814   8.441   7.435 -0.4116  0.1260 -0.4391
  464GLY     BB 5772  44.972   8.647   7.121 -0.0130 -0.2593  0.0079
  465LEU     BB 5773  45.147   8.615   6.867  0.2476 -0.1085  0.1642
  465LEU    SC1 5774  45.426   8.776   6.979  0.0343  0.3273  0.2505
  466GLY     BB 5775  44.978   8.371   6.778 -0.1025  0.2013 -0.0472
  467LEU     BB 5776  44.686   8.475   6.768 -0.2639 -0.1934  0.2531
  467LEU    SC1 5777  44.656   8.325   7.094  0.1348  0.4496  0.0233
  468TYR     BB 5778  44.735   8.691   6.551 -0.2640 -0.4595 -0.0182
  468TYR    SC1 5779  45.084   8.841   6.567  0.1833 -0.0490  0.1371
  468TYR    SC2 5780  45.191   8.906   6.295  0.1885 -0.1693  0.1099
  468TYR    SC3 5781  45.106   9.127   6.479  0.4101 -0.0753  0.1027
  468TYR    SC4 5782  45.222   9.181   6.225 -0.1888 -0.2008 -0.2156
  469VAL     BB 5783  44.832   8.526   6.307  0.0230  0.0726 -0.2833
  469VAL    SC1 5784  45.122   8.505   6.334  0.0013 -0.3741 -0.3153
  470MET     BB 5785  44.583   8.343   6.278 -0.0610  0.0990  0.1821
  470MET    SC1 5786  44.763   8.057   6.511 -0.0469 -0.1304 -0.0763
  471PHE     BB 5787  44.367   8.565   6.259 -0.2154 -0.0588  0.0603
  471PHE    SC1 5788  44.104   8.409   6.137 -0.4016  0.1220 -0.1717
  471PHE    SC2 5789  44.148   8.073   6.108  0.2294  0.1911 -0.1492
  471PHE    SC3 5790  44.064   8.208   5.866 -0.2549 -0.0051 -0.1013
  472ALA     BB 5791  44.521   8.729   6.045  0.1738 -0.0922  0.3044
  472ALA    SC1 5792  44.529   8.937   6.217  0.1905  0.4274 -0.2910
  473VAL     BB 5793  44.518   8.541   5.799 -0.2350  0.3118 -0.0177
  473VAL    SC1 5794  44.423   8.276   5.876 -0.2448  0.3601  0.1391
  474ALA     BB 5795  44.836   8.469   5.851 -0.3096 -0.0878 -0.0818
  474ALA    SC1 5796  44.884   8.248   5.998 -0.0968  0.1084  0.1519
[truncated: 5,740,004 more chars]
