# Supplementary material for: Rotation of the c‐Ring Promotes the Curvature Sorting of Monomeric ATP Synthases
Source: Adv Sci (Weinh). 2023 Sep 13;10(31):2301606. doi: 10.1002/advs.202301606 (PMC10625105; doi:10.1002/advs.202301606)
Supplement: Supplementary file 6 — Supporting Archive 2 [file ADVS-10-2301606-s001.zip › SuppArchive1/topol.top]

#include "martini_v3.0.0.itp"
#include "martini_v3.0.0_phospholipids_v1.itp"
#include "martini_v3.0.0_solvents_v1.itp"
#include "martini_v3.0.0_ions_v1.itp"
#include "ATPase_rotor.itp"
#include "ATPase_rest.itp"

[ system ]
; name
ATPase in POPC

[ molecules ]
; name  number
ATPase_rotor    4
ATPase_rest    4
POPC    1712
W    57322
NA    633
CL    637
