# Supplementary material for: Rotation of the c‐Ring Promotes the Curvature Sorting of Monomeric ATP Synthases
Source: Adv Sci (Weinh). 2023 Sep 13;10(31):2301606. doi: 10.1002/advs.202301606 (PMC10625105; doi:10.1002/advs.202301606)
Supplement: Supplementary file 7 — Supporting Archive 3 [file ADVS-10-2301606-s005.zip]

Archive with 26 entries (23 files):
- SuppScripts/
- SuppScripts/contacts1_fo-fo_contacts.py
- __MACOSX/
- __MACOSX/SuppScripts/
- __MACOSX/SuppScripts/._contacts1_fo-fo_contacts.py
- SuppScripts/contacts2_time_weighted_approximations.py
- __MACOSX/SuppScripts/._contacts2_time_weighted_approximations.py
- SuppScripts/contacts3_fo_fo_binding_lifetime_compare.py
- __MACOSX/SuppScripts/._contacts3_fo_fo_binding_lifetime_compare.py
- SuppScripts/curv.py
- __MACOSX/SuppScripts/._curv.py
- SuppScripts/fo_angles.py
- __MACOSX/SuppScripts/._fo_angles.py
- SuppScripts/inter_fo_dist_hist.py
- __MACOSX/SuppScripts/._inter_fo_dist_hist.py
- SuppScripts/pair_fo_potential_all.py
- __MACOSX/SuppScripts/._pair_fo_potential_all.py
- SuppScripts/PeriodicSpline.py
- __MACOSX/SuppScripts/._PeriodicSpline.py
- SuppScripts/rt.py
- __MACOSX/SuppScripts/._rt.py
- SuppScripts/spread.py
- __MACOSX/SuppScripts/._spread.py
- SuppScripts/UndulBilayerThickness.py
- __MACOSX/SuppScripts/._UndulBilayerThickness.py
- __MACOSX/._SuppScripts
