# Supplementary material for: Rotation of the c‐Ring Promotes the Curvature Sorting of Monomeric ATP Synthases
Source: Adv Sci (Weinh). 2023 Sep 13;10(31):2301606. doi: 10.1002/advs.202301606 (PMC10625105; doi:10.1002/advs.202301606)
Supplement: Supplementary file 7 — Supporting Archive 3 [file ADVS-10-2301606-s005.zip › SuppScripts/contacts2_time_weighted_approximations.py]

#!/usr/bin/env python3

# This script returns the amount of Fo-Fo contacts per nanosecond 
# Previously the user should have run the  fo-fo_contacts.pyscript
# Usage example ../scripts/ct_p_ns.py 400-atpase_mode 20 250
# 20 is the distance cutoff between proteins. 250 is the ammount
# of frames per chunk
  

import numpy as np
import os
import sys
import ci
from scikits.bootstrap import ci as cii

simul_dir = "/data/marcin/FO_rotating/"
outputdir = simul_dir+'results/'

simul_n = sys.argv[1]
cutoff = sys.argv[2] 
chunk = sys.argv[3]

dimers = [np.load("fo_fo_ctx_{}_rep_{}_{}_nm.npy".format(simul_n, n_repl, cutoff)) for n_repl in range(4)]

dims_frame = np.array([dim.T.sum()/(dim.shape[0]*5) for dim in dimers])
np.savetxt('{}fo-fo_ctx_p_ns_stats_{}_{}_nm.csv'.format(outputdir, simul_n, cutoff), dims_frame, header='fo-fo contacts/ns', fmt=['%12.4f'], delimiter=',')

corr_fr =[]
#for dimer in dimers:
#    d = dimer[:,0][:,None]
#    if d.sum() < 2:
#        pass
#    else:
#       corr_fr.append(ci.get_correl_frames(d))

print(corr_fr)

corr_fr = int(chunk)
nblocks = [n.shape[0] // corr_fr for n in dimers]
avgs = np.array([np.array([np.nanmean(sub_arr, axis=0)/5 for sub_arr in np.array_split(dimer, nblocks[n])]) for n, dimer in enumerate(dimers)])
final_arr = np.concatenate(([avg.sum(axis=1) for avg in avgs]))
freqs = np.concatenate([np.array([np.sum(np.nanmean(sub_arr, axis=0)) for sub_arr in np.array_split(dimer, nblocks[n])]) for n, dimer in enumerate(dimers)])
avg = np.mean(freqs)
boot = cii(freqs, output='errorbar')[:,0]
print('rates of binding: avg:{},ci+={},ci-={}'.format(avg, avg+boot[1], avg-boot[0]))
#np.column_stack(([np.mean(n, axis=0) for n in avgs]))
boot = cii(final_arr, output='errorbar')[:,0]
header = 'Fo-Fo contact freq (per chunk)/nm; Mean={}; CI(95%): -{} +{}'.format(final_arr.mean(), boot[0], boot[1])
np.savetxt('{}{}_ct_p_ns_{}_nm.csv'.format(outputdir, simul_n, cutoff), final_arr, header=header, fmt='%12.4f', delimiter=',')
