# Supplementary material for: Rotation of the c‐Ring Promotes the Curvature Sorting of Monomeric ATP Synthases
Source: Adv Sci (Weinh). 2023 Sep 13;10(31):2301606. doi: 10.1002/advs.202301606 (PMC10625105; doi:10.1002/advs.202301606)
Supplement: Supplementary file 7 — Supporting Archive 3 [file ADVS-10-2301606-s005.zip › SuppScripts/contacts3_fo_fo_binding_lifetime_compare.py]

#! /usr/bin/env python3

# Script that compares the binding lifetimes between two simulations.
# 
# Usage: fo_fo_binding_lifetime_compare.py simul_1 simul_2 distance_cutoff
# Example fo_fo_binding_lifetime_compare.py control 400-synthase_mode 7

import numpy as np
import os
import sys
import matplotlib.pyplot as plt
params = {'axes.labelsize': 11,'axes.titlesize': 12, 'legend.fontsize': 10, 'xtick.labelsize': 10, 'ytick.labelsize': 10}
plt.rcParams.update(params)
from scipy.stats import binned_statistic
from scikits.bootstrap import ci
from statsmodels.stats.weightstats import ttest_ind

def self_weighted_avg(arr):
    return np.average(arr, weights=arr)

def dimer_freq(dimers):
    dum = np.ones(5)/1
    dimer_array = []
    for dim in dimers:
        dimt = dim.T
        for dimer in dimt:
            dimer_conv = np.around(np.convolve(dimer, dum, 'valid')).astype(np.int) #smoothing
            dimer_pad = np.concatenate(([0], dimer_conv, [1, 0]))                   #capping ends
            dimerapp_diff = np.diff(dimer_pad)                                      #beginnings and ends of dimers
            dimer_array.append(np.diff(dimerapp_diff.nonzero()[0])[::2])          #np.nonzero(): dimers/nondimers.
    
    final_array = np.concatenate(dimer_array)*5                                     #x 5 (*5): conversion from frames to ns.
    return final_array


simul_dir = "/data/marcin/FO_rotating/"
simul_n1 = sys.argv[1]
simul_n2 = sys.argv[2]
simul_dir1 = simul_dir+simul_n1
simul_dir2 = simul_dir+simul_n2
cutoff = sys.argv[3]

dimer_arr1 = [np.load(simul_dir1+'/'+"fo_fo_ctx_{}_rep_{}_{}_nm.npy".format(simul_n1, n_repl, cutoff)) for n_repl in range(4)]
dimer_arr2 = [np.load(simul_dir2+'/'+"fo_fo_ctx_{}_rep_{}_{}_nm.npy".format(simul_n2, n_repl, cutoff)) for n_repl in range(4)]

outputdir = simul_dir+'results/'

final_array1 = dimer_freq(dimer_arr1)
final_array2 = dimer_freq(dimer_arr2)

boot1 = ci(final_array1, statfunction=self_weighted_avg,  output='errorbar')
boot2 = ci(final_array2, statfunction=self_weighted_avg,  output='errorbar')

w_avg1=self_weighted_avg(final_array1)
w_avg2=self_weighted_avg(final_array2)

t_test = ttest_ind(final_array1, final_array2, usevar='unequal', weights=(final_array1, final_array2))

result = np.array([[w_avg1, boot1[0][0], boot1[1][0]],[w_avg2, boot2[0][0], boot2[1][0]]])
header = 'contact frequency in {} (top) and {} (bottom).\n mean     ;   CI+      ;   CI-'.format(simul_n1, simul_n2, t_test[1])
footer = 'p-value = {}'.format(t_test[1])
np.savetxt("{}{}-{}_ct_lifetime_stats_{}_nm.csv".format(outputdir, simul_n1, simul_n2, cutoff), result, header=header, footer=footer, fmt="%12.4f", delimiter=';')
