# Supplementary material for: Rotation of the c‐Ring Promotes the Curvature Sorting of Monomeric ATP Synthases
Source: Adv Sci (Weinh). 2023 Sep 13;10(31):2301606. doi: 10.1002/advs.202301606 (PMC10625105; doi:10.1002/advs.202301606)
Supplement: Supplementary file 7 — Supporting Archive 3 [file ADVS-10-2301606-s005.zip › SuppScripts/curv.py]

#!/usr/bin/env python3

# THIS SCRIPT CALCULATES THE CURVATURE OF THE BILAYER IN THE X
# AXIS. IT OBTAINS THE PROFILE OF THE BILAYER, DIVIDING IT IN (30)
# SLICES, AND USING THE POINTS OF DIVISION AS THE VERTICES OF
# THE TRIANGLES FROM WHICH THEN, IT WILL ITERATIVELY OBTAIN THE
# CIRCUMRADIUS OF THE CIRCUMFERENCE THAT CIRCUMSCRIBES THAT
# TRIANGLE. IT ALSO OBTAINS THE SLICE WHERE THE PROTEIN LOCATES
# SO THAT ONE CAN DISTINGUISH BETWEEN CURVATURE DUE TO THE PROTEIN
# AND THE PROTEIN-LESS FRACTION. 
# THE OUTPUTS WILL BE TWO CHECKPOINTS, ONE WITH THE CURVATURES PER
# MEMBRANE SLICE AND PER FRAME, AND THE OTHER WITH THE SLICE 
# INDICES WHERE THE PROTEIN LOCATES. 

import MDAnalysis
import numpy as np
import sys
import matplotlib.pyplot as plt
params = {'axes.labelsize': 11,'axes.titlesize': 12, 'legend.fontsize': 10, 'xtick.labelsize': 10, 'ytick.labelsize': 10}
plt.rcParams.update(params)
from MDAnalysis.analysis import distances
import mdreader
import os
from MDAnalysis.analysis import leaflet
import ci
from scipy.interpolate import splrep, splev, CubicSpline
from scipy.stats import binned_statistic
from scipy.stats import ttest_ind
from scipy.interpolate import InterpolatedUnivariateSpline
from scikits.bootstrap import bootstrap
import os
import sys

class PeriodicSpline:
    """Periodic spline of interpolation or adjustment"""
    def __init__(self, x, y, k=3, s=0):
        """
        Parameters :
        ==========
        - x and y are two np.ndarray((N,2), float)
        - k the degree of the spline
        - s the parameter of adjustment. For s=0.0, is one spline of interpolation
            (passes exactrly through the x and y coordinates).
        """
        if y[-1] != y[0] :
            raise ValueError('Periodic spline, the first (%.3f) and last (%.3f) values of y must be identical'%(y[0],y[-1]))
        self.k = k
        self.s = s
        try :
            self.tx, self.cx, self.kx = splrep(x, y, s=s, k=k, per=True)
        except TypeError as msg:
            print(msg)

    def __call__(self, x, der=0):
        return splev(x, (self.tx, self.cx, self.kx), der=der)

class CurvAnalys():
    def __init__(self, l_fo_t, l_fo_b, p, n_bins):
        self.l_fo_t = l_fo_t
        self.l_fo_b = l_fo_b
        self.p = p
        self.bins = np.linspace(0, u.dimensions[0], n_bins+1)
        self.n_bins = n_bins

    def bil_profile(self):
        '''slices the membrane in n=bins slices in the y axis,
        and returns the mean positions of the phosphates in 
        each slice.'''
        xLT = self.l_fo_t.positions[:,0]                       # Because the membrane is asymmetric,
        xLB = self.l_fo_b.positions[:,0]                       # we will perform the counts per leaflet
        zLT = self.l_fo_t.positions[:,2]
        zLB = self.l_fo_b.positions[:,2]
        histoT = binned_statistic(xLT, zLT, bins=self.bins)[0]
        histoB = binned_statistic(xLB, zLB, bins=self.bins)[0]
        y = (histoT+histoB)/2                                  # And then average between leaflets
        y = np.append(np.append(y[-1], y), y[0])               # This takes care of the PBCs in Y, adding bins at both ends
        x = (self.bins[1:]+self.bins[:-1])/2
        xd = np.diff(x)[0]
        x = np.append(np.append(x[0]-xd, x), x[-1]+xd)         # This takes care of the PBCs in X, adding bins at both ends
        return np.stack((x, y))

    def curvature(self):
        '''
        Calculates curvature for all interior points 
        on a curve whose coordinates are provided
        '''
        k = []
        for i in range(1,len(self.bil_profile()[0])-1):
            R = self.circumradius(self.bil_profile()[0][i-1:i+2],self.bil_profile()[1][i-1:i+2])
            if ( R == 0 ):
                print('Failed: points are either collinear or not distinct')
                return 0
            k.append(-1/R)
        return k

    def circumradius(self, xvals, yvals):
        '''
        Calculates the circumradius (R) given three coordinate points
        that define the three sides of a triangle (abc) with area = A.
        The circumradius of the circumference that circumscribes the 
        triangle abc is R = abc/4A.
        The curvature of that circumference is by definition 1/R
        '''
        x1, x2, x3, y1, y2, y3 = xvals[0], xvals[1], xvals[2], yvals[0], yvals[1], yvals[2]
        den = 2*((x2-x1)*(y3-y2)-(y2-y1)*(x3-x2))
        num = ( (((x2-x1)**2) + ((y2-y1)**2)) * (((x3-x2)**2)+((y3-y2)**2)) * (((x1-x3)**2)+((y1-y3)**2)) )**(0.5)
        if ( den == 0 ):
            print('Failed: points are either collinear or not distinct')
            return 0
        R = num/den
        return R

    def indices_prot(self):
        """returns 2 lists with the indices of the membrane slices                        
         where there is a protein (indices_prot()[0], and the 
         protein-less slices indices (indices_prot()[1]                                           
        """
        px = self.p.positions[:,0]
        p_idx = np.zeros(self.n_bins) #p_idx are the indexes of the grids where the proteins are
        p_idx[np.where(np.histogram(px, bins=self.bins)[0] > 0)[0]]+=1
        l_idx = np.abs(1-p_idx)
        return p_idx, l_idx

    def mean_curv_prot(self):
        """returns a touple with size = 2 where the first 
        number is the mean of the local membrane curvature 
        in those membrane patches where the proteins are
        and the second number is the mean curvature in the
        protein-less patches"""
        i_pr = np.nonzero(self.indices_prot()[0])[0]
        i_np = np.nonzero(self.indices_prot()[1])[0]
        curv = np.array(self.curvature())
        mean_p = np.mean(curv[i_pr])
        mean_n = np.mean(curv[i_np])
        return mean_p, mean_n

#initialize
simul_name = sys.argv[1]
n_repl = sys.argv[2]
simul_dir = "./"

gro = simul_dir + '{}/rep_{}/start.gro'.format(simul_name, n_repl)
trj = simul_dir + '{}/rep_{}/traj_comp.xtc'.format(simul_name, n_repl)

u = MDAnalysis.Universe(gro, trj)

lip = u.select_atoms('name PO4*').residues.atoms
solvent = u.select_atoms('name W or resname ION')
prot = u.atoms - (lip+solvent)
lenFo = 1610
lenA = 852
bin_len = 30

#defining protein core
core_p_ix = np.concatenate(([prot.select_atoms('around 4.5 global name C4*').resids for frame in u.trajectory[::10]]))
minim = np.percentile(np.unique(core_p_ix, return_counts=True)[1], 95)
ix = np.unique(core_p_ix, return_counts=True)[1]>minim
p_resids =  np.unique(core_p_ix)[ix]
pr_core = prot[np.isin(prot.resids, p_resids)]

#other selections
fo = prot[:lenFo*4]
A = prot[lenFo*4:]
fos = [fo[prot*1610:(prot+1)*1610] for prot in range(4)]

lfls = leaflet.LeafletFinder(u, 'name PO4', pbc=True)
top, bot = lfls.groups()
ltop = top.residues.atoms.select_atoms('name C4*')
lbot = bot.residues.atoms.select_atoms('name C4*')

c4 = lip.select_atoms('name C4*')

#calculations
try:
    pr_bil = np.load('pr_bil_i_{}.npy'.format(n_repl), allow_pickle=True)
    ks_bil = np.load('ks_bil_{}.npy'.format(n_repl), allow_pickle=True)
    if ks_bil.shape[0] != len(u.trajectory)-150:
        pass
except:
    print("ks_bil_{}.npy isn't available in the working directory, or size does not match with the trajectory length".format(n_repl))
    
    pr_bil = np.array([CurvAnalys(ltop, lbot, pr_core, bin_len).indices_prot() for fr in u.trajectory[150:]])
    ks_bil = np.array([CurvAnalys(ltop, lbot, pr_core, bin_len).curvature() for fr in u.trajectory[150:]])
    np.save('pr_bil_i_{}.npy'.format(n_repl), pr_bil)
    np.save('ks_bil_{}.npy'.format(n_repl), ks_bil)

i0 = np.nonzero(pr_bil[:,0]*ks_bil)
i1 = np.nonzero(pr_bil[:,1]*ks_bil)
arr0 = np.array(pr_bil[:,0]*ks_bil)[i0]
arr1 = np.array(pr_bil[:,1]*ks_bil)[i1]

#stats
avg0 = np.mean(arr0)
avg1 = np.mean(arr1)
ci0 = bootstrap.ci(arr0, output='errorbar')
ci1 = bootstrap.ci(arr1, output='errorbar')
p_value = ttest_ind(arr0, arr1)[-1] 

#########
# PLOTS #
#########
plt.figure(figsize=(2.5,4))
labels = ('PROT+', 'PROT-')
ind  = np.arange(2)
plt.bar([0, 1], [avg0, avg1], width = 0.5, yerr=np.column_stack((ci0, ci1)))
plt.axhline(0)
plt.ylabel('$\mathit{\kappa}$, 1/$\mathrm{\AA}$')
plt.ylim([-0.0015, 0.0015])
plt.xticks(ind, labels)
plt.title('p-value = {}'.format(np.around(p_value,5)))
plt.tight_layout()

plt.savefig('curvs_{}_method2_{}.png'.format(simul_name, n_repl), dpi=500)

u.trajectory[-20]
k = CurvAnalys(ltop, lbot, pr_core, bin_len).curvature()
plt.figure(figsize=(int(u.dimensions[0]/50), int(u.dimensions[2]/50)))
plt.subplot(211)
plt.scatter(A.positions[:,0], A.positions[:,1])
x, y  = CurvAnalys(ltop, lbot, pr_core, bin_len).bil_profile()
xs = np.linspace(lip.positions[:,0].min(), lip.positions[:,0].max(), bin_len)
cs = PeriodicSpline(x[:-1], y[:-1], k=3, s=3)
indices_p = CurvAnalys(ltop, lbot, pr_core, bin_len).indices_prot()[0]
plt.scatter(c4.positions[:,0], c4.positions[:,2], color='whitesmoke')
plt.scatter(fo.positions[:,0], fo.positions[:,2], color='red')
plt.scatter(A.positions[:,0], A.positions[:,2], color='purple')
plt.scatter(pr_core.positions[:,0], pr_core.positions[:,2], color='gold')
plt.scatter(A.positions[:,0], A.positions[:,1])
plt.plot(xs, cs(xs), color='green')
plt.scatter(xs, cs(xs), color='silver')
plt.plot(xs, cs(xs)*indices_p, color='blue')

plt.ylim(0, 150)
plt.subplot(212)
plt.plot(x[1:-1], k)
plt.savefig('{}{}_bilayer_profile_method2.png'.format(simul_name, n_repl), dpi=500)


#########
# TABLE #
#########
header = "Position,     k mean,    CI(95%)-,  CI(95%)+"
footer = "ttest_p-value = {}".format(p_value)
dtype = [('Name', (np.str_, 18)), ('mean', np.float64), ('ci95+', np.float64), ('ci95-', np.float64)]
name = [['PROT+    '],['PROT-    ']]
res1 = np.array([avg0, avg0+ci0[0][0], avg0-ci0[1][0]])
res2 = np.array([avg1, avg1+ci1[0][0], avg1-ci1[1][0]])
result = np.column_stack((np.concatenate((name[0], res1)), np.concatenate((name[1], res2)))).T
stats=[np.array((result[pos][0], result[pos][1], result[pos][2], result[pos][3]), dtype=dtype) for pos in range(2)]
np.savetxt('curv_{}_{}_method2.csv'.format(simul_name, n_repl), stats, header=header, footer=footer, fmt=['%s' , '%12.4e', '%12.4e', '%12.4e'], delimiter=',')
