# Supplementary material for: Rotation of the c‐Ring Promotes the Curvature Sorting of Monomeric ATP Synthases
Source: Adv Sci (Weinh). 2023 Sep 13;10(31):2301606. doi: 10.1002/advs.202301606 (PMC10625105; doi:10.1002/advs.202301606)
Supplement: Supplementary file 7 — Supporting Archive 3 [file ADVS-10-2301606-s005.zip › SuppScripts/fo_angles.py]

#!/usr/bin/env python3
import numpy as np
import MDAnalysis as mda
import os
import matplotlib.pyplot as plt
params = {'axes.labelsize': 11,'axes.titlesize': 12, 'legend.fontsize': 10, 'xtick.labelsize': 10, 'ytick.labelsize': 10}
plt.rcParams.update(params)

def tops_bots(pr):
    ctop = pr[arr0]
    cbot = pr[arr1]
    return ctop, cbot

def get_angle(top, bot):
    xt, zt = top.center_of_geometry()[::2]
    xb, zb = bot.center_of_geometry()[::2]
    sin = xt-xb
    cos = zt-zb
    return np.abs(np.rad2deg(np.arctan(sin/cos)))

u = mda.Universe('start.gro', 'traj_comp.xtc')
u.trajectory[5]
simul_name = os.getcwd().split('/')[-2]
n_repl = os.getcwd().split('/')[-1]
lip = u.select_atoms('name PO4*').residues.atoms
solvent = u.select_atoms('name W or resname ION')
prot = u.atoms - (lip+solvent)

lenFo = 1610
lenA = 852
fo = prot[:lenFo*4]
a = prot[lenFo*4:]
p = [fo[protein_n*(lenFo):(protein_n+1)*(lenFo)]+a[protein_n*(lenA):(protein_n+1)*(lenA)] for protein_n in range(4)]

arr0 = np.arange(0, 1610, 161)
arr1 = np.arange(80, 1610, 161)

angs = np.array([[get_angle(tops_bots(pr)[0], tops_bots(pr)[1]) for pr in p] for frame in u.trajectory])
np.save('angles.npy', angs)
