# Supplementary material for: Rotation of the c‐Ring Promotes the Curvature Sorting of Monomeric ATP Synthases
Source: Adv Sci (Weinh). 2023 Sep 13;10(31):2301606. doi: 10.1002/advs.202301606 (PMC10625105; doi:10.1002/advs.202301606)
Supplement: Supplementary file 7 — Supporting Archive 3 [file ADVS-10-2301606-s005.zip › SuppScripts/inter_fo_dist_hist.py]

#!/usr/bin/env python3
import numpy as np
import mdreader
import MDAnalysis
import os
from MDAnalysis.analysis import distances

def min_distance(p):
    p_com = np.array([pr.center_of_geometry() for pr in p])
    dst = distances.distance_array(p_com, p_com, box=u.dimensions)
    triu_ndx = np.triu_indices_from(dst, 1)
    triu_dst = dst[triu_ndx]
    sorted_triu = triu_dst.argsort()[:4]
    return triu_dst[sorted_triu]

outputdir = os.getcwd()
outputdir = '/'+'/'.join(outputdir.split('/')[1:-1])+'/'
simul_name = os.getcwd().split('/')[-2]
n_repl = os.getcwd().split('/')[-1]

u = MDAnalysis.Universe('start.gro', 'traj_comp.xtc')
lip = u.select_atoms('name PO4*').residues.atoms
solvent = u.select_atoms('name W or resname ION')
prot = u.atoms - (lip+solvent)
lenFo = 1610
lenA = 852
fo = prot[:lenFo*4]
a = prot[lenFo*4:]
p = [fo[protein_n*(lenFo):(protein_n+1)*(lenFo)]+a[protein_n*(lenA):(protein_n+1)*(lenA)] for protein_n in range(4)]
fo_fo_distances = np.array([min_distance(p) for frame in u.trajectory[int(len(u.trajectory)/2):]])
np.save(f'fo_pair_distances_{simul_name}_{n_repl}.npy', fo_fo_distances)
