# Supplementary material for: Rotation of the c‐Ring Promotes the Curvature Sorting of Monomeric ATP Synthases
Source: Adv Sci (Weinh). 2023 Sep 13;10(31):2301606. doi: 10.1002/advs.202301606 (PMC10625105; doi:10.1002/advs.202301606)
Supplement: Supplementary file 7 — Supporting Archive 3 [file ADVS-10-2301606-s005.zip › SuppScripts/pair_fo_potential_all.py]

#!/usr/bin/env python3
import numpy as np
import matplotlib.pyplot as plt
params = {'axes.labelsize': 13,'axes.titlesize': 15, 'legend.fontsize': 12, 'xtick.labelsize': 13, 'ytick.labelsize': 13}
plt.rcParams.update(params)
plt.rcParams["mathtext.fontset"]

def histogramming(dat, name, color):
    bins = np.arange(2.75, 14, 0.2)
    x = (bins[1:]+bins[:-1])/(2)
    y = np.histogram(dat, bins, density=True)[0]
    Z = np.sum(np.e**(-(y))*np.diff(x)[0])
    C = -np.log(Z)
    ax.plot(x, -(np.log(y))+C, label=name, color=color)
    return x, y+C

dat_synthase = np.concatenate([np.load(f'fo_pair_distances_400-synthase_mode_rep_{n}.npy').flatten() for n in range(4)])/10
dat_control = np.concatenate([np.load(f'fo_pair_distances_control_rep_{n}.npy').flatten() for n in range(4)])/10
dat_atpase = np.concatenate([np.load(f'fo_pair_distances_400-atpase_mode_rep_{n}.npy').flatten() for n in range(4)])/10
fig, ax = plt.subplots(figsize=(4.75,3.75))
xy_s = histogramming(dat_synthase, "synthase", 'orange')
xy_a = histogramming(dat_atpase, "ATPase", 'coral')
xy_c = histogramming(dat_control, "control", 'lightseagreen')
ax.legend()
ax.set_xlabel('Protein pair COM distance, r (nm)')
ax.set_ylabel(r'$V(r)/k_BT$')
plt.tight_layout()
plt.savefig('potential_pair_r.png', dpi=500)
plt.show()
