# Supplementary material for: Rotation of the c‐Ring Promotes the Curvature Sorting of Monomeric ATP Synthases
Source: Adv Sci (Weinh). 2023 Sep 13;10(31):2301606. doi: 10.1002/advs.202301606 (PMC10625105; doi:10.1002/advs.202301606)
Supplement: Supplementary file 7 — Supporting Archive 3 [file ADVS-10-2301606-s005.zip › SuppScripts/PeriodicSpline.py]

#!/usr/bin/env python3
import numpy as np
import sys
from scipy.interpolate import splrep, splev, CubicSpline
from scipy.stats import binned_statistic

class PeriodicSpline:
    """Periodic spline of interpolation or adjustment"""
    def __init__(self, x, y, k=3, s=0):
        """
        Parameters :
        ==========
        - x and y are two np.ndarray((N,2), float)
        - k the degree of the spline
        - s the parameter of adjustment. For s=0.0, is one spline of interpolation
            (passes exactrly through the x and y coordinates).
        """
        if y[-1] != y[0] :
            raise ValueError('Periodic spline, the first (%.3f) and last (%.3f) values of y must be identical'%(y[0],y[-1]))
        self.k = k
        self.s = s
        try :
            self.tx, self.cx, self.kx = splrep(x, y, s=s, k=k, per=True)
        except TypeError as msg:
            print(msg)

    def __call__(self, x, der=0):
        return splev(x, (self.tx, self.cx, self.kx), der=der)
