# Supplementary material for: Rotation of the c‐Ring Promotes the Curvature Sorting of Monomeric ATP Synthases
Source: Adv Sci (Weinh). 2023 Sep 13;10(31):2301606. doi: 10.1002/advs.202301606 (PMC10625105; doi:10.1002/advs.202301606)
Supplement: Supplementary file 7 — Supporting Archive 3 [file ADVS-10-2301606-s005.zip › SuppScripts/rt.py]

#!/usr/bin/env python3
import MDAnalysis as mda
import numpy as np
from UndulBilayerThickness import UndulatedBilayer 

u = mda.Universe('start.gro', 'traj_comp.xtc')
u.trajectory[5]
lip = u.select_atoms('name PO4*').residues.atoms
solvent = u.select_atoms('name W or resname ION')
prot = u.atoms - (lip+solvent)

lenFo = 1610
lenA = 852
fo = prot[:lenFo*4]
a = prot[lenFo*4:]
n_prot = len(prot)/(lenFo+lenA)
p = [fo[protein_n*(lenFo):(protein_n+1)*(lenFo)]+a[protein_n*(lenA):(protein_n+1)*(lenA)] for protein_n in range(int(n_prot))] 

rt_PO4 = np.array([[UndulatedBilayer(u, lip, pr, atom_name='PO4', n_bins=30, bins_dist_p=np.linspace(35, 130, 15)).bil_thick()/10 for frame in u.trajectory[:100][::2]] for pr in p])
rt_C1s = np.array([[UndulatedBilayer(u, lip, pr, atom_name='C1* GL*', n_bins=30, bins_dist_p=np.linspace(35, 130, 15)).bil_thick()/10 for frame in u.trajectory[:100][::2]] for pr in p])

np.save(f'rt_PO4s.npy', rt_PO4)
np.save(f'rt_C1s.npy', rt_C1s)
