# Supplementary material for: Rotation of the c‐Ring Promotes the Curvature Sorting of Monomeric ATP Synthases
Source: Adv Sci (Weinh). 2023 Sep 13;10(31):2301606. doi: 10.1002/advs.202301606 (PMC10625105; doi:10.1002/advs.202301606)
Supplement: Supplementary file 7 — Supporting Archive 3 [file ADVS-10-2301606-s005.zip › SuppScripts/spread.py]

#!/usr/bin/env python3
import mdreader
import numpy as np

syst = mdreader.MDreader()
syst.add_argument("-coord", default=2, help="The coordinate along which to calculate the spreads")
coord = int(syst.opts.coord)
if coord==2:
    c = 'Z'
if coord==0:
    c = 'X'
if coord==1:
    c = 'Y'
#syst.setargs(o=f'spread_{c}.xvg')

po4 = syst.select_atoms('name PO4')
def get_spread():
    return np.ptp(po4.positions[:,coord])

spreads = np.array(syst.do_in_parallel(get_spread))/10

avg = spreads.mean()
std = spreads.std()

binwidth = 0.2
hbin = binwidth/2
bins = np.arange(-hbin, 1.1*syst.dimensions[coord]/10 + binwidth, binwidth)
hist = np.histogram(spreads, bins)[0]
hist = hist/(hist.sum()*binwidth)
xs = bins[:-1] + hbin

with open(syst.opts.outfile, 'w') as OUT:
    print(f'# Coordinate: {c}   Avg: {avg}  Std.Dev: {std}', file=OUT)
    np.savetxt(f'spread_{c}_coord.xvg', np.column_stack((xs, hist)), fmt=['%.1f','%.5f'])
