# Supplementary material for: Rotation of the c‐Ring Promotes the Curvature Sorting of Monomeric ATP Synthases
Source: Adv Sci (Weinh). 2023 Sep 13;10(31):2301606. doi: 10.1002/advs.202301606 (PMC10625105; doi:10.1002/advs.202301606)
Supplement: Supplementary file 7 — Supporting Archive 3 [file ADVS-10-2301606-s005.zip › SuppScripts/UndulBilayerThickness.py]

#!/usr/bin/env python3
import MDAnalysis
import numpy as np
import sys
from MDAnalysis.analysis import distances, leaflet
import mdreader
import os
import ci
from scipy.interpolate import splrep, splev, CubicSpline
from scipy.stats import binned_statistic
import argparse
import UndulatingLeaflets 
import PeriodicSpline

class UndulatedBilayer:
    #def __init__(self, leafT, leafB, prot, n_bins=25):
    def __init__(self, universe, lip, prot, atom_name='PO4*', n_bins=25, bins_dist_p=np.array([12,17,22,27,32,37,42,47,52,57,62,67,72,77,82])):
        self.u = universe
        self.atom_name = atom_name
        self.lip = lip
        self.leafT = self.get_leaf()[0]
        self.leafB = self.get_leaf()[1]
        self.prot = prot
        self.lposT = self.leafT.positions
        self.lposB = self.leafB.positions
        self.ppos = prot.positions
        self.dstT = distances.distance_array(self.lposT, self.ppos, box=self.u.dimensions)
        self.dstB = distances.distance_array(self.lposB, self.ppos, box=self.u.dimensions)
        self.n_bins = n_bins
        self.bins = np.linspace(0, self.u.dimensions[0], n_bins+1)
        self.bins_dist_p = bins_dist_p
    
    def bil_profile(self):
        """
        Slices the membrane in n=bins slices along the y axis,
        and returns the mean positions of the "atom_names" at
        each slice.
        """
        #obtaining x coordinates of lipids and inplane protein
        xLT = self.lposT[:,0]
        xLB = self.lposB[:,0]
        xPT = self.inplane_prot()[0].positions[:,0]
        xPB = self.inplane_prot()[1].positions[:,0]
        #obtaining z coordinates of lipids and inplane protein
        zLT = self.lposT[:,2]
        zLB = self.lposB[:,2]
        zPT = self.inplane_prot()[0].positions[:,2]
        zPB = self.inplane_prot()[1].positions[:,2]
        #histograms of mean positions (L+P) using user defined x coordinate bins
        histoT = binned_statistic(xLT, zLT, bins=self.bins)[0]
        histoB = binned_statistic(xLB, zLB, bins=self.bins)[0]
        histoPT = binned_statistic(xPT, zPT, bins=self.bins)[0]
        histoPB = binned_statistic(xPB, zPB, bins=self.bins)[0]
        histoT[np.isnan(histoT)] = histoPT[np.isnan(histoT)]    #In case some histogram bins are lipid devoided (e.g., due to protein clusters) 
        histoB[np.isnan(histoB)] = histoPB[np.isnan(histoB)]    #this trick fills these 'nan' values with the protein x coordinates at that bin.
        #averaging for both monolayers
        y = (histoT+histoB)/2
        y = np.append(y, y[0]) #necessary to account for pbc
        x = (self.bins[1:]+self.bins[:-1])/2
        xd = np.diff(x)[0]
        x = np.append(x, x[-1]+xd) #necessary to account for pbc
        print('frame = ', self.u.trajectory.frame)
        return np.stack((x, y))

    def get_leaf(self):
        """
        This function is required for membranes in which lipid flip-flop
        disturbs the amount of lipids per leaflet. In such case, it is necessary
        reset both leaflets in each frame. However, the LeafletFinder algorithm
        sometimes is falible, and the cutoff must be adjusted.
        WARNING: this function can leave some lipids out.
        """
        cutoff = 15.
        old_direction = -1
        direction = 0
        while True:
            if old_direction+direction == 0:
                raise ValueError('infinite loop!')
            old_direction = direction
            lfls = leaflet.LeafletFinder(self.u, 'name PO4* and not around 8 name BB', cutoff=cutoff, pbc=True)
            if len(lfls.groups()) < 2:
                direction = -1
                print(f'Only one group. Cutoff: {cutoff}')
                cutoff/=1.05
                continue
    
            gr_list = [group for group in lfls.groups()]
            lens = np.array([len(group) for group in gr_list])
            sorted_lens = np.sort(lens)
    
            second_largest, largest = sorted_lens[-2:]
    
            if (largest+second_largest)/np.sum(lens)<0.99:
    
                direction = +1
                print(f'Too many groups. Cutoff: {cutoff}')
                cutoff*=1.025
                continue
            if largest/second_largest > 2:
    
                direction = -1
                print(f'Largest is too big. Cutoff: {cutoff}')
                cutoff/=1.01
                continue
            gr_indices = np.argsort(lens)
            largest_gr = gr_list[gr_indices[-1]]
            second_largest_gr = gr_list[gr_indices[-2]]
            break
    
        if largest_gr.center_of_geometry()[2] < second_largest_gr.center_of_geometry()[2]:
            top, bot = second_largest_gr, largest_gr
        else:
            top, bot = largest_gr, second_largest_gr
        lipTop = top.residues.atoms.select_atoms(f'name {self.atom_name}')
        lipBot = bot.residues.atoms.select_atoms(f'name {self.atom_name}')
        return(lipTop, lipBot)

    def inplane_prot(self):
        """
        Obtains the protein residues that lay in plane with the 
        lipid bilayer. 
        """
        close_protT = np.any(self.dstT<25, axis=0)
        close_protB = np.any(self.dstB<25, axis=0)
        lposT_xy = self.lposT*[1,1,0]
        lposB_xy = self.lposB*[1,1,0]
        ppos_xy = self.ppos*[1,1,0]
        dst_T_xy=distances.distance_array(lposT_xy, ppos_xy,box=self.u.dimensions)
        dst_B_xy=distances.distance_array(lposB_xy, ppos_xy,box=self.u.dimensions)
        Tnon_overlapping=np.all(dst_T_xy>2, axis=0)
        Bnon_overlapping=np.all(dst_B_xy>2, axis=0)
        Top = self.prot[np.logical_and(close_protT, Tnon_overlapping)]
        Bot = self.prot[np.logical_and(close_protB, Bnon_overlapping)]
        return Top, Bot

    def bil_thick(self):
        """thick_corr calculates the thickness as a function of the distance
        from the protein. It uses the class PeriodicSpline to obtain the
        first derivative of the bilayer's profile, which in turn is used
        to correct the thickness for the local curvature of the bilayer.
        It returns a of the bilayer's thickness as a function of the distance
        from the protein
        """
        Tleaf = self.leafT
        Bleaf = self.leafB

        posT = Tleaf.positions 
        posB = Bleaf.positions

        zT = np.array(posT[:,2])
        zB = np.array(posB[:,2])

        lT = Tleaf.positions[:,0]    #distances from protein except first lipid shell
        lB = Bleaf.positions[:,0]

        #Curvature corrections:
        x, y = self.bil_profile()

        cs = PeriodicSpline.PeriodicSpline(x, y, k=3, s=10)

        correct_factorT = np.sqrt(1/(cs(lT,1)**2+1))  # 1/cos**2(x) = sec; sec**2(x) = tan**2(x) +1; then
        correct_factorB = np.sqrt(1/(cs(lB,1)**2+1))  # cos(x) = 1/sqrt((tan**2(x)+1)

        zT = zT*correct_factorT

        #Distances from center of protein:
        dstT = distances.distance_array(self.prot.center_of_geometry(), Tleaf.positions, box=self.u.dimensions)[0]
        dstB = distances.distance_array(self.prot.center_of_geometry(), Bleaf.positions, box=self.u.dimensions)[0]
        
        #Histogram of APB as a function of distance to protein

        histoT = binned_statistic(dstT, zT, bins=self.bins_dist_p, statistic='mean')
        histoB = binned_statistic(dstB, zB, bins=self.bins_dist_p, statistic='mean')
        thickness = histoT[0]-histoB[0]
        bins_dist = (self.bins_dist_p[1:]+self.bins_dist_p[:-1])/2

        return np.stack((bins_dist, thickness))
